# Supplementary material for: Social tolerance in Octopus laqueus—A maximum entropy model
Source: PLoS One. 2020 Jun 10;15(6):e0233834. doi: 10.1371/journal.pone.0233834 (PMC7286511; doi:10.1371/journal.pone.0233834)
Supplement: S1 File — (M) [file pone.0233834.s007.m]

function [M,ncfg]=cfg(N,K,typ)
% N jars
% K animals
switch typ
    case {0} %n0=0, mu=infty
        N1=N;
    case {1} %n0>=0
        N1=N+1;
end
if N1>7
    error('too many jars');
end
ncfg=nchoosek(N1+K-1,K);
M=zeros(ncfg,N1);

n=1;
k=zeros(1,N1);
switch N1
case {7}
for k1=0:K
k(1)=k1;
for k2=0:K
k(2)=k2;
for k3=0:K
k(3)=k3;
for k4=0:K
k(4)=k4;
for k5=0:K
k(5)=k5;
for k6=0:K
k(6)=k6;
for k7=0:K
if sum(k)==K;
M(n,:)=k;
n=n+1;
end
end
end
end
end
end
end
end
    case {6}
        for k1=0:K
            k(1)=k1;
            for k2=0:K
                k(2)=k2;
                for k3=0:K
                    k(3)=k3;
                    for k4=0:K
                        k(4)=k4;
                        for k5=0:K
                            k(5)=k5;
                            for k6=0:K
                                k(6)=k6;
                                if sum(k)==K;
                                    M(n,:)=k;
                                    n=n+1;
                                end
                            end
                        end
                    end
                end
            end
        end
    case {5}
        for k1=0:K
            k(1)=k1;
            for k2=0:K
                k(2)=k2;
                for k3=0:K
                    k(3)=k3;
                    for k4=0:K
                        k(4)=k4;
                        for k5=0:K
                            k(5)=k5;
                            if sum(k)==K;
                                M(n,:)=k;
                                n=n+1;
                            end
                        end
                    end
                end
            end
        end
    case {4}
        for k1=0:K
            k(1)=k1;
            for k2=0:K
                k(2)=k2;
                for k3=0:K
                    k(3)=k3;
                    for k4=0:K
                        k(4)=k4;
                        if sum(k)==K;
                            M(n,:)=k;
                            n=n+1;
                        end
                    end
                end
            end
        end
    case {3}
        for k1=0:K
            k(1)=k1;
            for k2=0:K
                k(2)=k2;
                for k3=0:K
                    k(3)=k3;
                    if sum(k)==K;
                        M(n,:)=k;
                        n=n+1;
                    end
                end
            end
        end
    case {2}
        for k1=0:K
            k(1)=k1;
            for k2=0:K
                k(2)=k2;
                if sum(k)==K;
                    M(n,:)=k;
                    n=n+1;
                end
            end
        end
    case {1}
        for k1=0:K
            k(1)=k1;
            if sum(k)==K;
                M(n,:)=k;
                n=n+1;
            end
        end
end
if ncfg~=n-1
    error('cfg:: inconsistent number of cfg');
end
            
    
    
