# Supplementary material for: Social tolerance in Octopus laqueus—A maximum entropy model
Source: PLoS One. 2020 Jun 10;15(6):e0233834. doi: 10.1371/journal.pone.0233834 (PMC7286511; doi:10.1371/journal.pone.0233834)
Supplement: S2 File — (M) [file pone.0233834.s008.m]

function [C,G,A]=cfgs(N,K)
% K non-interacting animals in N jars
omega=nchoosek(N+K-1,K);
jar=zeros(N^K,K);
for n=1:N^K
    str=dec2base(n-1,N,K);
    jar(n,:)=str2jar(str);
end
%disp(jar);

A=zeros(N^K,N);
for k=1:N^K
    j=jar(k,:);
    for n=1:N
        A(k,n)=length(find(j==n));
    end
end
if any(sum(A,2)~=K)
    error('problem in configs');
end
% disp(A);
% w=zeros(1,N);
% for n=1:N;w(n)=10^(n-1);end
% num=sum(cfg.*repmat(w,[N^K,1]),2);
% [C,inum,ic]=unique(num);
[C,~,~]=unique(A,'rows');
if size(C,1)~=omega
    error('problem in cfg');
end
G=zeros(omega,1);
num=factorial(K);
ff=zeros(1,N);
for k=1:omega
    for n=1:N
        ff(n)=factorial(C(k,n));
    end
    den=prod(ff);
    G(k)=num/den;
end
%disp(G);
if sum(G)~=N^K
    error('problem in multiplicity');
end
function jr=str2jar(st) 
len=length(st);
jr=zeros(1,len);
for n=1:len
    jr(n)=str2double(st(n))+1;
end
    
