# Supplementary material for: Social tolerance in Octopus laqueus—A maximum entropy model
Source: PLoS One. 2020 Jun 10;15(6):e0233834. doi: 10.1371/journal.pone.0233834 (PMC7286511; doi:10.1371/journal.pone.0233834)
Supplement: S3 File — (M) [file pone.0233834.s009.m]

function [rej,fpr,tau0,zn,cfl,varC,cc,tau]=corr_time(xx,dt,alp,plotFig)
% rej   reject no-correlation
% fpr   false positive rate
% Note: no-correlation is regected with false-positive-rate of alp
% when the zz statistic exceeds cfl

% Ref:J.A. Hanson and H. Yang, Jour. Chem. Phys. {\bf 128},
% 214101 (2008)
if nargin<4 || isempty(plotFig)
    plotFig=1;
end
if nargin<3 || isempty(alp)
    alp=0.05;
end
if nargin<2 || isempty(dt)
    dt=1;
end
if nargin<3 || isempty(xx)
    xx=0.5*randn(1500,1);
end

xx=xx(:);
xx=xx-mean(xx);
N=length(xx);
tt=linspace(0,N*dt,N);
T=max(tt);
[cc,tau]=xcov(xx,'coeff'); %cc(0)=1
ix=find(tau==1*dt);
gg=2*dt*cumsum(cc(ix:end).^2);
[cc,~]=xcov(xx);
cc=cc/N; % =C(FT) in the Reference
tau0=gg(end);
if plotFig
figure;
subplot(311); plot(tt,xx,'.-'); grid on; xlabel('t'); ylabel('x(t)');
subplot(312); plot(tau,cc,'.-'); grid on; xlabel('\tau'); ylabel('c(\tau)/c(0)');
subplot(313); plot(tt(2:end),gg,'.-'); grid on; xlabel('t'); 
ylabel(['\tau_{0}=',num2str(tau0)]);
end

m1=N^(-1)*sum(xx);
m2=N^(-1)*sum(xx.^2);
m3=N^(-1)*sum(xx.^3);
m4=N^(-1)*sum(xx.^4);
varC=m4-4*m3*m1+(N-3)*(N+1)*m2^2-(N^2-2*N-6)*(2*m2*m1^2-m1^4);
varC=varC/N^3;
cfl=sqrt(2)*erfcinv(alp)*sqrt(varC/N);
zn=abs(mean(cc(ix:end)));
rej=zn>cfl;
fpr=erfc(zn/sqrt(2)/sqrt(varC/N));
