# Supplementary material for: Social tolerance in Octopus laqueus—A maximum entropy model
Source: PLoS One. 2020 Jun 10;15(6):e0233834. doi: 10.1371/journal.pone.0233834 (PMC7286511; doi:10.1371/journal.pone.0233834)
Supplement: S4 File — (M) [file pone.0233834.s010.m]

function gg=degen(K,C,typ)
% K[1,1] animals
% C[ncfg,N] config matrix
% typ=1 overides multiplicity and returns g=1
if nargin<3 || isempty(typ)
    typ=0;
end
[ncfg,N]=size(C);
if typ==1
   gg=ones(ncfg,1); 
   return
end
gg=zeros(ncfg,1);
fK=factorial(K);
p1=zeros(1,N);
for n=1:ncfg
    c1=C(n,:);
    for n1=1:N
        p1(n1)=factorial(c1(n1));
    end
    gg(n)=fK/prod(p1);
end
sG=sum(gg);
% if sG~=N^K
%     error('inconsistent degeneracies');
% end
