# Supplementary material for: Social tolerance in Octopus laqueus—A maximum entropy model
Source: PLoS One. 2020 Jun 10;15(6):e0233834. doi: 10.1371/journal.pone.0233834 (PMC7286511; doi:10.1371/journal.pone.0233834)
Supplement: S5 File — (M) [file pone.0233834.s011.m]

function [J,Q,Ix]=emp_stat(dd,C,typ)
% J_m=sum_i ni*(ni-1)/2       (i=1:N)
% Q_m=sum(n_i) forall (n_i>1) (i=1:N)
% Ix[M,1] index such that C(Ix,:)=dd
[M,N]=size(dd);
[ncfg,N1]=size(C);
if N1~=N
    warning('inconsistent dimensions');
end
if typ==1;d0=dd(:,1);dd=dd(:,2:end);end
%J
J.tab=sum(dd.*(dd-1)/2,2);
J.av=mean(J.tab); 
J.vr=var(J.tab);  % correct this -->var
J.sd=std(J.tab);
J.er=std(J.tab,1)/sqrt(M);
%Q
dReduce=dd;dReduce(dd<=1)=0;
Q.tab=sum(dReduce,2);
Q.av=mean(Q.tab); 
Q.vr=var(Q.tab);  % correct this
Q.sd=std(Q.tab);
Q.er=std(Q.tab,1)/sqrt(M);

%Ix
if typ==1;dd=[d0,dd];end
Ix=zeros(M,1);
for m1=1:ncfg
    s1=sum(dd-repmat(C(m1,:),[M,1])==0,2);
    Ix(s1==N)=m1;
end
%chk Ix
% if any(any(dd-C(Ix,:)~=0))
%     error('inconsistent realization table');
% end
