# Supplementary material for: Social tolerance in Octopus laqueus—A maximum entropy model
Source: PLoS One. 2020 Jun 10;15(6):e0233834. doi: 10.1371/journal.pone.0233834 (PMC7286511; doi:10.1371/journal.pone.0233834)
Supplement: S6 File — (M) [file pone.0233834.s012.m]

% eqn_15  - 1-way anova (jars=1,2,..6)
%
clear;
close all;
tab=cell(4,6);
% table1
n1=[1,2,2,2,1,0,0,1,1,1];
n2=[0,2,1,1,2,0,2,1,1,3];
n3=[2,1,1,0,0,2,1,1,1,0];
n4=[1,1,0,0,1,1,1,1,1,0];
n5=[2,0,1,2,1,1,1,1,1,2];
n6=[0,0,1,1,1,2,1,1,1,0];
tab{1,1}=n1; tab{1,2}=n2; tab{1,3}=n3;
tab{1,4}=n4; tab{1,5}=n5; tab{1,6}=n6; 
%table2
n1=[1,2,1,1,1];
n2=[1,0,1,1,1];
n3=[1,1,1,1,1];
n4=[1,1,1,1,1];
n5=[1,1,1,1,1];
n6=[1,1,1,1,1];
tab{2,1}=n1; tab{2,2}=n2; tab{2,3}=n3;
tab{2,4}=n4; tab{2,5}=n5; tab{2,6}=n6; 
%table3 (males)
n1=[1,1,0,0,1,0,1,0,0,1,1];
n2=[1,0,0,1,1,1,0,0,1,1,0];
n3=[0,1,1,1,0,1,0,1,1,0,1];
n4=[1,0,1,0,0,1,0,0,0,0,0];
n5=[0,1,1,1,1,0,1,1,1,1,0];
n6=[0,0,0,0,0,0,1,1,0,0,1];
tab{3,1}=n1; tab{3,2}=n2; tab{3,3}=n3;
tab{3,4}=n4; tab{3,5}=n5; tab{3,6}=n6; 
%% table3 females
n1=[0,1,1,1,0,1,1,0,0,0,0];
n2=[0,1,1,1,0,0,0,1,0,1,1];
n3=[1,0,0,0,1,0,1,0,0,0,1];
n4=[0,1,0,0,1,0,0,1,1,0,0];
n5=[1,0,0,0,0,0,0,1,1,0,0];
n6=[1,0,1,1,1,2,0,0,1,2,1];

% nn=[n1,n2,n3,n4,n5,n6]';
% gg=[1*ones(1,length(n1)),2*ones(1,length(n2)),3*ones(1,length(n3)),...
%     4*ones(1,length(n4)),5*ones(1,length(n5)),6*ones(1,length(n6))];
% 
% 
% [p,tbl,stats]=anovan(nn,{gg},'model','full','varnames',{'jar'});
% [res,tst]=multcompare(stats,'CType','bonferroni');

%% all 3 tables (N=K=6)
tab{4,1}=n1; tab{4,2}=n2; tab{4,3}=n3;
tab{4,4}=n4; tab{4,5}=n5; tab{4,6}=n6; 

n1=[tab{1,1},tab{2,1},tab{3,1}+tab{4,1}];
n2=[tab{1,2},tab{2,2},tab{3,2}+tab{4,2}];
n3=[tab{1,3},tab{2,3},tab{3,3}+tab{4,3}];
n4=[tab{1,4},tab{2,4},tab{3,4}+tab{4,4}];
n5=[tab{1,5},tab{2,5},tab{3,5}+tab{4,5}];
n6=[tab{1,6},tab{2,6},tab{3,6}+tab{4,6}];
% eliminate first row of table3
chk1=[n1;n2;n3;n4;n5;n6];
ind=find(sum(chk1,1)~=6);
n1(ind)=[]; n2(ind)=[]; n3(ind)=[];
n4(ind)=[]; n5(ind)=[]; n6(ind)=[];
chk1=[n1;n2;n3;n4;n5;n6];
disp(sum(chk1));
m1=mean(n1); m2=mean(n2); m3=mean(n3);
m4=mean(n4); m5=mean(n5); m6=mean(n6);
disp([m1,m2,m3,m4,m5,m6]);
chk2=sum([m1,m2,m3,m4,m5,m6]);
nn=[n1,n2,n3,n4,n5,n6]';
gg=[1*ones(length(n1),1);2*ones(length(n2),1);3*ones(length(n3),1);...
    4*ones(length(n4),1);5*ones(length(n5),1);6*ones(length(n6),1)];

%% ANOVA (un-balanced)
[p,Anova_tbl,stats]=anovan(nn,{gg},'model','full','varnames',{'jar'});
[res,tst]=multcompare(stats,'CType','bonferroni');
%% compare Normal vs. Poisson
gg=num2str(gg);
tbl=table(gg,nn,'VariableNames',{'grp','jar'}); %tab1=table(gg,yy,'VariableNames',{'grp','Sd'});
glmeN=fitglme(tbl,'jar ~ 1 + grp','Distribution','Normal','Link','Identity','FitMethod','REMPL'); %,'DummyVarCoding','effects');
glmeP=fitglme(tbl,'jar ~ 1 + grp','Distribution','Poisson','Link','log','FitMethod','REMPL'); %,'DummyVarCoding','effects');

r1=anova(glmeN);
r2=anova(glmeP);
% Normal:  AIC      BIC       LogLikelihood    Deviance
%          282.8    303.59    -134.4           268.8   
% Poisson: 344.1    361.92    -166.05          332.1   

% return
% %% over 5 jars only (n1+n2+n3+n4+n5+n6=1)
% nn=[n1,n2,n3,n4,n5]';
% gg=[1*ones(1,length(n1)),2*ones(1,length(n2)),3*ones(1,length(n3)),...
%     4*ones(1,length(n4)),5*ones(1,length(n5))];
% 
% 
% [p,tbl,stats]=anovan(nn,{gg},'model','full','varnames',{'jar'});
% [res,tst]=multcompare(stats,'CType','bonferroni');
