# Supplementary material for: Social tolerance in Octopus laqueus—A maximum entropy model
Source: PLoS One. 2020 Jun 10;15(6):e0233834. doi: 10.1371/journal.pone.0233834 (PMC7286511; doi:10.1371/journal.pone.0233834)
Supplement: S8 File — (M) [file pone.0233834.s014.m]

%eqn_16b - neutral model N=5, K=5
clear;
close all;

N=5;
K=5;
[cfg,g]=cfgs(N,K);
Omega=length(cfg);
if Omega ~=nchoosek(N+K-1,K)
    error('inconsistent # of configs');
end

shar_cfg=cfg;shar_cfg(cfg==1)=0;
s1=sum(shar_cfg,2);
s2=s1.^2;
s3=s1.^3;
scum=mean(s3)-3*mean(s2)*mean(s1)+2*mean(s1)^3;

savg=mean(s1);
svar=mean(s2)-savg^2; 
%svar=var(s1); % svar1*M/(M-1)
r1=s1.*g;
r2=s2.*g;
ravg=sum(r1)/sum(g);
rvar=sum(r2)/sum(g)-ravg^2;

disp('indistinguihable');
disp([savg,svar,scum]);
disp('distinguihable');
disp([ravg,rvar]);
