# Supplementary material for: Social tolerance in Octopus laqueus—A maximum entropy model
Source: PLoS One. 2020 Jun 10;15(6):e0233834. doi: 10.1371/journal.pone.0233834 (PMC7286511; doi:10.1371/journal.pone.0233834)
Supplement: S9 File — (NB) [file pone.0233834.s015.nb]

(* Content-type: application/vnd.wolfram.mathematica *)

(*** Wolfram Notebook File ***)
(* http://www.wolfram.com/nb *)

(* CreatedBy='Mathematica 8.0' *)

(*CacheID: 234*)
(* Internal cache information:
NotebookFileLineBreakTest
NotebookFileLineBreakTest
NotebookDataPosition[       157,          7]
NotebookDataLength[     54977,       1499]
NotebookOptionsPosition[     52156,       1404]
NotebookOutlinePosition[     52497,       1419]
CellTagsIndexPosition[     52454,       1416]
WindowFrame->Normal*)

(* Beginning of Notebook Content *)
Notebook[{
Cell[BoxData[{
 RowBox[{
  RowBox[{
   RowBox[{"mu1", "=", "0"}], ";", 
   RowBox[{"kff", "=", 
    RowBox[{"N", "[", 
     RowBox[{"15", "/", "10"}], "]"}]}], ";", 
   RowBox[{"kmm", "=", "0"}], ";", 
   RowBox[{"kfm", "=", "0"}], ";"}], 
  RowBox[{"(*", 
   RowBox[{",", "measured", ",", "averages", ","}], 
   "*)"}]}], "\[IndentingNewLine]", 
 RowBox[{
  RowBox[{
   RowBox[{"md", "=", "10"}], ";"}], " ", 
  RowBox[{"(*", " ", 
   RowBox[{"num", " ", "of", " ", "days"}], "*)"}]}]}], "Input",
 CellChangeTimes->{{3.6909409179247103`*^9, 3.690941051861074*^9}, 
   3.691082638004684*^9, 3.691083823883212*^9, {3.691084576189774*^9, 
   3.691084584315091*^9}, {3.7062548074335694`*^9, 3.7062549080837107`*^9}, {
   3.7062567133062377`*^9, 3.706256721526249*^9}, {3.7062596451518316`*^9, 
   3.706259649041837*^9}, {3.70625970099191*^9, 3.706259734001956*^9}, {
   3.7062598369821005`*^9, 3.706259868882145*^9}, {3.7062599060821967`*^9, 
   3.706260012662346*^9}, 3.7062600571024084`*^9, {3.706260168352564*^9, 
   3.706260172002569*^9}, 3.7062606359532185`*^9, 3.7062609486536565`*^9, {
   3.7062610599938126`*^9, 3.7062610877338514`*^9}, {3.70626165836465*^9, 
   3.706261688934693*^9}, {3.706262186165389*^9, 3.7062621946254005`*^9}, {
   3.706262376485656*^9, 3.7062623995856876`*^9}, 3.706262683248086*^9, {
   3.7062627877302337`*^9, 3.706262791820239*^9}, {3.706262851834326*^9, 
   3.7062628539543285`*^9}}],

Cell[CellGroupData[{

Cell[BoxData[{
 RowBox[{
  RowBox[{"K", "=", "6"}], ";", 
  RowBox[{"ncfg", "=", 
   RowBox[{"Binomial", "[", 
    RowBox[{
     RowBox[{
      RowBox[{"2", "*", "K"}], "-", "1"}], ",", "K"}], "]"}]}], 
  ";"}], "\[IndentingNewLine]", 
 RowBox[{
  RowBox[{"k", "=", 
   RowBox[{"Table", "[", 
    RowBox[{"0", ",", 
     RowBox[{"{", 
      RowBox[{"i", ",", "1", ",", "K"}], "}"}]}], "]"}]}], 
  ";"}], "\[IndentingNewLine]", 
 RowBox[{
  RowBox[{"M", "=", 
   RowBox[{"Table", "[", 
    RowBox[{"0", ",", 
     RowBox[{"{", 
      RowBox[{"i", ",", "1", ",", "ncfg"}], "}"}], ",", 
     RowBox[{"{", 
      RowBox[{"j", ",", "1", ",", "K"}], "}"}]}], "]"}]}], 
  ";"}], "\[IndentingNewLine]", 
 RowBox[{
  RowBox[{"Print", "[", "ncfg", "]"}], ";"}]}], "Input",
 CellChangeTimes->{{3.7062617524547815`*^9, 3.7062617857948284`*^9}}],

Cell[BoxData["462"], "Print",
 CellChangeTimes->{3.7062617614747944`*^9, 3.706261804584855*^9, 
  3.706262210225423*^9, 3.706262555115906*^9, 3.706262705888118*^9, 
  3.706262808110262*^9, 3.706262873234356*^9, 3.7694118206776924`*^9, 
  3.769411919205832*^9, 3.7879651684656205`*^9, 3.78797315435255*^9, 
  3.7879736893343163`*^9, 3.7879778202181497`*^9}]
}, Open  ]],

Cell[BoxData[{
 RowBox[{
  RowBox[{"n", "=", "1"}], ";"}], "\[IndentingNewLine]", 
 RowBox[{
  RowBox[{"For", "[", " ", 
   RowBox[{
    RowBox[{"k1", "=", "0"}], ",", 
    RowBox[{"k1", "<=", "K"}], ",", 
    RowBox[{"k1", "++"}], ",", 
    RowBox[{
     RowBox[{
      RowBox[{"k", "[", 
       RowBox[{"[", "1", "]"}], "]"}], "=", "k1"}], ";", 
     "\[IndentingNewLine]", 
     RowBox[{"For", "[", " ", 
      RowBox[{
       RowBox[{"k2", "=", "0"}], ",", 
       RowBox[{"k2", "<=", "K"}], ",", 
       RowBox[{"k2", "++"}], ",", 
       RowBox[{
        RowBox[{
         RowBox[{"k", "[", 
          RowBox[{"[", "2", "]"}], "]"}], "=", "k2"}], ";", "\n", 
        RowBox[{"For", "[", " ", 
         RowBox[{
          RowBox[{"k3", "=", "0"}], ",", 
          RowBox[{"k3", "<=", "K"}], ",", 
          RowBox[{"k3", "++"}], ",", 
          RowBox[{
           RowBox[{
            RowBox[{"k", "[", 
             RowBox[{"[", "3", "]"}], "]"}], "=", "k3"}], ";", "\n", 
           RowBox[{"For", "[", " ", 
            RowBox[{
             RowBox[{"k4", "=", "0"}], ",", 
             RowBox[{"k4", "<=", "K"}], ",", 
             RowBox[{"k4", "++"}], ",", 
             RowBox[{
              RowBox[{
               RowBox[{"k", "[", 
                RowBox[{"[", "4", "]"}], "]"}], "=", "k4"}], ";", 
              "\[IndentingNewLine]", 
              RowBox[{"For", "[", " ", 
               RowBox[{
                RowBox[{"k5", "=", "0"}], ",", 
                RowBox[{"k5", "<=", "K"}], ",", 
                RowBox[{"k5", "++"}], ",", 
                RowBox[{
                 RowBox[{
                  RowBox[{"k", "[", 
                   RowBox[{"[", "5", "]"}], "]"}], "=", "k5"}], ";", 
                 "\[IndentingNewLine]", 
                 RowBox[{"For", "[", " ", 
                  RowBox[{
                   RowBox[{"k6", "=", "0"}], ",", 
                   RowBox[{"k6", "<=", "K"}], ",", 
                   RowBox[{"k6", "++"}], ",", 
                   RowBox[{
                    RowBox[{
                    RowBox[{"k", "[", 
                    RowBox[{"[", "6", "]"}], "]"}], "=", "k6"}], ";", " ", 
                    "\[IndentingNewLine]", 
                    RowBox[{"If", "[", 
                    RowBox[{
                    RowBox[{
                    RowBox[{"Apply", "[", 
                    RowBox[{"Plus", ",", "k"}], "]"}], "\[Equal]", "K"}], ",", 
                    RowBox[{
                    RowBox[{
                    RowBox[{"M", "[", 
                    RowBox[{"[", "n", "]"}], "]"}], "=", "k"}], ";", 
                    RowBox[{"(*", " ", 
                    RowBox[{"Print", "[", "k", "]"}], " ", "*)"}], ";", 
                    RowBox[{"n", "=", 
                    RowBox[{"n", "+", "1"}]}]}]}], "]"}]}]}], 
                  "\[IndentingNewLine]", "]"}]}]}], "]"}]}]}], "]"}]}]}], 
         "]"}]}]}], "]"}]}]}], "]"}], ";"}], "\[IndentingNewLine]", 
 RowBox[{
  RowBox[{"Dimensions", "[", "M", "]"}], ";"}]}], "Input",
 CellChangeTimes->{{3.706259634121816*^9, 3.706259685571888*^9}, {
  3.706259739701964*^9, 3.7062598266620855`*^9}, {3.7062600799124403`*^9, 
  3.7062601445625305`*^9}, {3.706260184502587*^9, 3.7062606758532743`*^9}, {
  3.7062608647235394`*^9, 3.706261047473795*^9}, {3.706261109643882*^9, 
  3.706261111653885*^9}, {3.706261166163961*^9, 3.7062611851739874`*^9}, {
  3.7062612913141365`*^9, 3.7062612926841383`*^9}, {3.7062614329443345`*^9, 
  3.7062615423444877`*^9}, {3.706261575934535*^9, 3.7062616028945723`*^9}, {
  3.706261644744631*^9, 3.7062616508146396`*^9}, {3.7062617003347087`*^9, 
  3.706261723274741*^9}, {3.7062617744148126`*^9, 3.7062618002248487`*^9}}],

Cell[CellGroupData[{

Cell[BoxData[{
 RowBox[{"{", 
  RowBox[{"462", ",", "6"}], "}"}], "\[IndentingNewLine]", 
 RowBox[{
  RowBox[{"For", "[", 
   RowBox[{
    RowBox[{"n", "=", "1"}], ",", 
    RowBox[{"n", "\[LessEqual]", "10"}], ",", 
    RowBox[{"n", "++"}], ",", 
    RowBox[{"Print", "[", 
     RowBox[{"M", "[", 
      RowBox[{"[", "n", "]"}], "]"}], "]"}]}], "]"}], 
  ";"}], "\[IndentingNewLine]", 
 RowBox[{"M", "[", 
  RowBox[{"[", "ncfg", "]"}], "]"}]}], "Input",
 CellChangeTimes->{{3.7062606936733*^9, 3.7062607415033665`*^9}, {
  3.706261811554865*^9, 3.706261955465066*^9}}],

Cell[BoxData[
 RowBox[{"{", 
  RowBox[{"462", ",", "6"}], "}"}]], "Output",
 CellChangeTimes->{{3.7062607048133154`*^9, 3.706260742493368*^9}, {
   3.7062618154148703`*^9, 3.7062618818949633`*^9}, 3.7062619570650682`*^9, 
   3.706262210735423*^9, 3.7062625556379075`*^9, 3.7062627063901196`*^9, 
   3.706262808604265*^9, 3.706262873746358*^9, 3.7694118212096944`*^9, 
   3.7694119197558327`*^9, 3.7879651689946303`*^9, 3.7879731549765573`*^9, 
   3.7879736898063183`*^9, 3.7879778207621613`*^9}],

Cell[CellGroupData[{

Cell[BoxData[
 RowBox[{"{", 
  RowBox[{"0", ",", "0", ",", "0", ",", "0", ",", "0", ",", "6"}], 
  "}"}]], "Print",
 CellChangeTimes->{3.7062622107454233`*^9, 3.7062625556479073`*^9, 
  3.70626270640012*^9, 3.706262808604265*^9, 3.706262873756358*^9, 
  3.7694118212096944`*^9, 3.769411919765833*^9, 3.78796516900463*^9, 
  3.7879731549765573`*^9, 3.7879736898063183`*^9, 3.7879778207621613`*^9}],

Cell[BoxData[
 RowBox[{"{", 
  RowBox[{"0", ",", "0", ",", "0", ",", "0", ",", "1", ",", "5"}], 
  "}"}]], "Print",
 CellChangeTimes->{3.7062622107454233`*^9, 3.7062625556479073`*^9, 
  3.70626270640012*^9, 3.706262808604265*^9, 3.706262873756358*^9, 
  3.7694118212096944`*^9, 3.769411919765833*^9, 3.78796516900463*^9, 
  3.7879731549765573`*^9, 3.7879736898063183`*^9, 3.7879778207621613`*^9}],

Cell[BoxData[
 RowBox[{"{", 
  RowBox[{"0", ",", "0", ",", "0", ",", "0", ",", "2", ",", "4"}], 
  "}"}]], "Print",
 CellChangeTimes->{3.7062622107454233`*^9, 3.7062625556479073`*^9, 
  3.70626270640012*^9, 3.706262808604265*^9, 3.706262873756358*^9, 
  3.7694118212096944`*^9, 3.769411919765833*^9, 3.78796516900463*^9, 
  3.7879731549765573`*^9, 3.7879736898063183`*^9, 3.7879778207621613`*^9}],

Cell[BoxData[
 RowBox[{"{", 
  RowBox[{"0", ",", "0", ",", "0", ",", "0", ",", "3", ",", "3"}], 
  "}"}]], "Print",
 CellChangeTimes->{3.7062622107454233`*^9, 3.7062625556479073`*^9, 
  3.70626270640012*^9, 3.706262808604265*^9, 3.706262873756358*^9, 
  3.7694118212096944`*^9, 3.769411919765833*^9, 3.78796516900463*^9, 
  3.7879731549765573`*^9, 3.7879736898063183`*^9, 3.7879778207721615`*^9}],

Cell[BoxData[
 RowBox[{"{", 
  RowBox[{"0", ",", "0", ",", "0", ",", "0", ",", "4", ",", "2"}], 
  "}"}]], "Print",
 CellChangeTimes->{3.7062622107454233`*^9, 3.7062625556479073`*^9, 
  3.70626270640012*^9, 3.706262808604265*^9, 3.706262873756358*^9, 
  3.7694118212096944`*^9, 3.769411919765833*^9, 3.78796516900463*^9, 
  3.7879731549765573`*^9, 3.7879736898063183`*^9, 3.7879778207721615`*^9}],

Cell[BoxData[
 RowBox[{"{", 
  RowBox[{"0", ",", "0", ",", "0", ",", "0", ",", "5", ",", "1"}], 
  "}"}]], "Print",
 CellChangeTimes->{3.7062622107454233`*^9, 3.7062625556479073`*^9, 
  3.70626270640012*^9, 3.706262808604265*^9, 3.706262873756358*^9, 
  3.7694118212096944`*^9, 3.769411919765833*^9, 3.78796516900463*^9, 
  3.7879731549765573`*^9, 3.7879736898063183`*^9, 3.7879778207721615`*^9}],

Cell[BoxData[
 RowBox[{"{", 
  RowBox[{"0", ",", "0", ",", "0", ",", "0", ",", "6", ",", "0"}], 
  "}"}]], "Print",
 CellChangeTimes->{3.7062622107454233`*^9, 3.7062625556479073`*^9, 
  3.70626270640012*^9, 3.706262808604265*^9, 3.706262873756358*^9, 
  3.7694118212096944`*^9, 3.769411919765833*^9, 3.78796516900463*^9, 
  3.7879731549765573`*^9, 3.7879736898063183`*^9, 3.7879778207721615`*^9}],

Cell[BoxData[
 RowBox[{"{", 
  RowBox[{"0", ",", "0", ",", "0", ",", "1", ",", "0", ",", "5"}], 
  "}"}]], "Print",
 CellChangeTimes->{3.7062622107454233`*^9, 3.7062625556479073`*^9, 
  3.70626270640012*^9, 3.706262808604265*^9, 3.706262873756358*^9, 
  3.7694118212096944`*^9, 3.769411919765833*^9, 3.78796516900463*^9, 
  3.7879731549765573`*^9, 3.7879736898063183`*^9, 3.7879778207721615`*^9}],

Cell[BoxData[
 RowBox[{"{", 
  RowBox[{"0", ",", "0", ",", "0", ",", "1", ",", "1", ",", "4"}], 
  "}"}]], "Print",
 CellChangeTimes->{3.7062622107454233`*^9, 3.7062625556479073`*^9, 
  3.70626270640012*^9, 3.706262808604265*^9, 3.706262873756358*^9, 
  3.7694118212096944`*^9, 3.769411919765833*^9, 3.78796516900463*^9, 
  3.7879731549765573`*^9, 3.7879736898063183`*^9, 3.7879778207721615`*^9}],

Cell[BoxData[
 RowBox[{"{", 
  RowBox[{"0", ",", "0", ",", "0", ",", "1", ",", "2", ",", "3"}], 
  "}"}]], "Print",
 CellChangeTimes->{3.7062622107454233`*^9, 3.7062625556479073`*^9, 
  3.70626270640012*^9, 3.706262808604265*^9, 3.706262873756358*^9, 
  3.7694118212096944`*^9, 3.769411919765833*^9, 3.78796516900463*^9, 
  3.7879731549765573`*^9, 3.7879736898063183`*^9, 3.7879778207721615`*^9}]
}, Open  ]],

Cell[BoxData[
 RowBox[{"{", 
  RowBox[{"6", ",", "0", ",", "0", ",", "0", ",", "0", ",", "0"}], 
  "}"}]], "Output",
 CellChangeTimes->{{3.7062607048133154`*^9, 3.706260742493368*^9}, {
   3.7062618154148703`*^9, 3.7062618818949633`*^9}, 3.7062619570650682`*^9, 
   3.706262210735423*^9, 3.7062625556379075`*^9, 3.7062627063901196`*^9, 
   3.706262808604265*^9, 3.706262873746358*^9, 3.7694118212096944`*^9, 
   3.7694119197558327`*^9, 3.7879651689946303`*^9, 3.7879731549765573`*^9, 
   3.7879736898063183`*^9, 3.7879778207721615`*^9}]
}, Open  ]],

Cell[BoxData[{
 RowBox[{
  RowBox[{"c6", "=", "M"}], ";"}], "\[IndentingNewLine]", 
 RowBox[{"M", "=."}]}], "Input",
 CellChangeTimes->{{3.7062619875251107`*^9, 3.706261998305126*^9}}],

Cell[BoxData[
 RowBox[{"(*", 
  RowBox[{
  ",", "all", ",", "the", ",", "terms", ",", "of", ",", "the", ",", 
   "partition", ",", "functions", ","}], "*)"}]], "Input"],

Cell[BoxData[
 RowBox[{
  RowBox[{
   RowBox[{
    RowBox[{"g", "[", 
     RowBox[{"Uff_", ",", "i_"}], "]"}], ":=", "\[IndentingNewLine]", 
    RowBox[{
     RowBox[{"Uff", " ", 
      RowBox[{"c6", "[", 
       RowBox[{"[", 
        RowBox[{"i", ",", "1"}], "]"}], "]"}], 
      RowBox[{
       RowBox[{"(", 
        RowBox[{
         RowBox[{"c6", "[", 
          RowBox[{"[", 
           RowBox[{"i", ",", "1"}], "]"}], "]"}], "-", "1"}], ")"}], "/", 
       "2"}]}], "+", "\[IndentingNewLine]", 
     RowBox[{"Uff", " ", 
      RowBox[{"c6", "[", 
       RowBox[{"[", 
        RowBox[{"i", ",", "2"}], "]"}], "]"}], 
      RowBox[{
       RowBox[{"(", 
        RowBox[{
         RowBox[{"c6", "[", 
          RowBox[{"[", 
           RowBox[{"i", ",", "2"}], "]"}], "]"}], "-", "1"}], ")"}], "/", 
       "2"}]}], "+", 
     RowBox[{"Uff", " ", 
      RowBox[{"c6", "[", 
       RowBox[{"[", 
        RowBox[{"i", ",", "3"}], "]"}], "]"}], 
      RowBox[{
       RowBox[{"(", 
        RowBox[{
         RowBox[{"c6", "[", 
          RowBox[{"[", 
           RowBox[{"i", ",", "3"}], "]"}], "]"}], "-", "1"}], ")"}], "/", 
       "2"}]}], "+", "\[IndentingNewLine]", 
     RowBox[{"Uff", " ", 
      RowBox[{"c6", "[", 
       RowBox[{"[", 
        RowBox[{"i", ",", "4"}], "]"}], "]"}], " ", 
      RowBox[{
       RowBox[{"(", 
        RowBox[{
         RowBox[{"c6", "[", 
          RowBox[{"[", 
           RowBox[{"i", ",", "4"}], "]"}], "]"}], "-", "1"}], ")"}], "/", 
       "2"}]}], "+", 
     RowBox[{"Uff", " ", 
      RowBox[{"c6", "[", 
       RowBox[{"[", 
        RowBox[{"i", ",", "5"}], "]"}], "]"}], 
      RowBox[{
       RowBox[{"(", 
        RowBox[{
         RowBox[{"c6", "[", 
          RowBox[{"[", 
           RowBox[{"i", ",", "5"}], "]"}], "]"}], "-", "1"}], ")"}], "/", 
       "2"}]}], "+", 
     RowBox[{"Uff", " ", 
      RowBox[{"c6", "[", 
       RowBox[{"[", 
        RowBox[{"i", ",", "6"}], "]"}], "]"}], 
      RowBox[{
       RowBox[{"(", 
        RowBox[{
         RowBox[{"c6", "[", 
          RowBox[{"[", 
           RowBox[{"i", ",", "6"}], "]"}], "]"}], "-", "1"}], ")"}], "/", 
       "2"}]}]}]}], ";"}], "\[IndentingNewLine]"}]], "Input",
 CellChangeTimes->{{3.706255049583908*^9, 3.706255094483971*^9}, {
  3.706255142244038*^9, 3.706255178774089*^9}, {3.706255244934182*^9, 
  3.706255253954194*^9}, {3.706255301794262*^9, 3.7062553202442875`*^9}, {
  3.7062570517867117`*^9, 3.7062570902167654`*^9}, {3.706262417785713*^9, 
  3.706262443265749*^9}}],

Cell[BoxData[
 RowBox[{
  RowBox[{"degen", "[", 
   RowBox[{"k_", ",", "m_"}], "]"}], ":=", "\[IndentingNewLine]", 
  RowBox[{"Block", "[", 
   RowBox[{
    RowBox[{"{", 
     RowBox[{
     "dim", ",", "ncfg", ",", "npot", ",", "Fk", ",", "g", ",", "m1", ",", 
      "s1"}], "}"}], ",", "\[IndentingNewLine]", 
    RowBox[{
     RowBox[{"dim", "=", 
      RowBox[{"Dimensions", "[", "m", "]"}]}], ";", "\[IndentingNewLine]", 
     RowBox[{"ncfg", "=", 
      RowBox[{"dim", "[", 
       RowBox[{"[", "1", "]"}], "]"}]}], ";", "\[IndentingNewLine]", 
     RowBox[{"npot", "=", 
      RowBox[{"dim", "[", 
       RowBox[{"[", "2", "]"}], "]"}]}], ";", "\[IndentingNewLine]", 
     RowBox[{"Fk", "=", 
      RowBox[{"Factorial", "[", "k", "]"}]}], ";", "\[IndentingNewLine]", 
     RowBox[{"g", "  ", "=", 
      RowBox[{"Table", "[", 
       RowBox[{"0", ",", 
        RowBox[{"{", 
         RowBox[{"i", ",", "1", ",", 
          RowBox[{"dim", "[", 
           RowBox[{"[", "1", "]"}], "]"}]}], "}"}]}], "]"}]}], ";", 
     "\[IndentingNewLine]", 
     RowBox[{"For", "[", 
      RowBox[{
       RowBox[{"i", "=", "1"}], ",", 
       RowBox[{"i", "\[LessEqual]", "ncfg"}], ",", 
       RowBox[{"i", "++"}], ",", "\[IndentingNewLine]", 
       RowBox[{
        RowBox[{"m1", "=", 
         RowBox[{"m", "[", 
          RowBox[{"[", "i", "]"}], "]"}]}], ";", "\[IndentingNewLine]", 
        RowBox[{
         RowBox[{"g", "[", 
          RowBox[{"[", "i", "]"}], "]"}], "=", 
         RowBox[{"Fk", "/", 
          RowBox[{"Apply", "[", 
           RowBox[{"Times", ",", 
            RowBox[{"Factorial", "[", "m1", "]"}]}], "]"}]}]}], ";"}]}], 
      "\[IndentingNewLine]", "]"}], ";", "\[IndentingNewLine]", 
     RowBox[{"s1", "=", 
      RowBox[{"Apply", "[", 
       RowBox[{"Plus", ",", "g"}], "]"}]}], ";", "\[IndentingNewLine]", 
     RowBox[{"If", "[", 
      RowBox[{
       RowBox[{"s1", "\[NotEqual]", 
        RowBox[{"npot", "^", "k"}]}], ",", 
       RowBox[{
        RowBox[{"Print", "[", "\"\<Err\>\"", "]"}], ";", 
        RowBox[{"Return", "[", "]"}]}]}], "]"}], ";", "\[IndentingNewLine]", 
     RowBox[{"Return", "[", "g", "]"}]}]}], "\[IndentingNewLine]", 
   "]"}]}]], "Input",
 CellChangeTimes->{{3.76941157780435*^9, 3.7694115859443617`*^9}}],

Cell[CellGroupData[{

Cell[BoxData[{
 RowBox[{
  RowBox[{"mlt", "=", 
   RowBox[{"degen", "[", 
    RowBox[{"K", ",", "c6"}], "]"}]}], ";"}], "\[IndentingNewLine]", 
 RowBox[{"Dimensions", "[", "mlt", "]"}], "\[IndentingNewLine]", 
 RowBox[{"Apply", "[", 
  RowBox[{"Plus", ",", "mlt"}], "]"}]}], "Input"],

Cell[BoxData[
 RowBox[{"{", "462", "}"}]], "Output",
 CellChangeTimes->{3.7694118212596946`*^9, 3.7694119198358326`*^9, 
  3.7879651690446305`*^9, 3.787973155055561*^9, 3.787973689886318*^9, 
  3.787977820822161*^9}],

Cell[BoxData["46656"], "Output",
 CellChangeTimes->{3.7694118212596946`*^9, 3.7694119198358326`*^9, 
  3.7879651690446305`*^9, 3.787973155055561*^9, 3.787973689886318*^9, 
  3.787977820822161*^9}]
}, Open  ]],

Cell[BoxData[""], "Input",
 CellChangeTimes->{{3.690941126246984*^9, 3.6909415961269407`*^9}, {
  3.690941659156248*^9, 3.6909416757730513`*^9}, {3.691084053464222*^9, 
  3.691084129724337*^9}, {3.706254146332644*^9, 3.7062541465326443`*^9}, {
  3.7062549653937902`*^9, 3.7062550105638537`*^9}}],

Cell[CellGroupData[{

Cell[BoxData[
 RowBox[{
  RowBox[{"(*", 
   RowBox[{",", "Hamiltonian", ","}], "*)"}], "\[IndentingNewLine]", 
  RowBox[{"H", "=", 
   RowBox[{"Table", "[", 
    RowBox[{
     RowBox[{"g", "[", 
      RowBox[{"j1", ",", "i"}], "]"}], ",", 
     RowBox[{"{", 
      RowBox[{"i", ",", "1", ",", "462"}], "}"}]}], "]"}]}]}]], "Input",
 CellChangeTimes->{{3.690941793132362*^9, 3.6909418748799257`*^9}, 
   3.690941960109935*^9, {3.6910841862788563`*^9, 3.69108419194355*^9}, {
   3.691084669826004*^9, 3.691084671286907*^9}, {3.7062541465326443`*^9, 
   3.7062541465326443`*^9}, {3.706255112513996*^9, 3.7062551190140057`*^9}, {
   3.7062553641643486`*^9, 3.7062554045144053`*^9}, {3.706257103016783*^9, 
   3.706257107156789*^9}, 3.7062624471857543`*^9}],

Cell[BoxData[
 RowBox[{"{", 
  RowBox[{
   RowBox[{"15", " ", "j1"}], ",", 
   RowBox[{"10", " ", "j1"}], ",", 
   RowBox[{"7", " ", "j1"}], ",", 
   RowBox[{"6", " ", "j1"}], ",", 
   RowBox[{"7", " ", "j1"}], ",", 
   RowBox[{"10", " ", "j1"}], ",", 
   RowBox[{"15", " ", "j1"}], ",", 
   RowBox[{"10", " ", "j1"}], ",", 
   RowBox[{"6", " ", "j1"}], ",", 
   RowBox[{"4", " ", "j1"}], ",", 
   RowBox[{"4", " ", "j1"}], ",", 
   RowBox[{"6", " ", "j1"}], ",", 
   RowBox[{"10", " ", "j1"}], ",", 
   RowBox[{"7", " ", "j1"}], ",", 
   RowBox[{"4", " ", "j1"}], ",", 
   RowBox[{"3", " ", "j1"}], ",", 
   RowBox[{"4", " ", "j1"}], ",", 
   RowBox[{"7", " ", "j1"}], ",", 
   RowBox[{"6", " ", "j1"}], ",", 
   RowBox[{"4", " ", "j1"}], ",", 
   RowBox[{"4", " ", "j1"}], ",", 
   RowBox[{"6", " ", "j1"}], ",", 
   RowBox[{"7", " ", "j1"}], ",", 
   RowBox[{"6", " ", "j1"}], ",", 
   RowBox[{"7", " ", "j1"}], ",", 
   RowBox[{"10", " ", "j1"}], ",", 
   RowBox[{"10", " ", "j1"}], ",", 
   RowBox[{"15", " ", "j1"}], ",", 
   RowBox[{"10", " ", "j1"}], ",", 
   RowBox[{"6", " ", "j1"}], ",", 
   RowBox[{"4", " ", "j1"}], ",", 
   RowBox[{"4", " ", "j1"}], ",", 
   RowBox[{"6", " ", "j1"}], ",", 
   RowBox[{"10", " ", "j1"}], ",", 
   RowBox[{"6", " ", "j1"}], ",", 
   RowBox[{"3", " ", "j1"}], ",", 
   RowBox[{"2", " ", "j1"}], ",", 
   RowBox[{"3", " ", "j1"}], ",", 
   RowBox[{"6", " ", "j1"}], ",", 
   RowBox[{"4", " ", "j1"}], ",", 
   RowBox[{"2", " ", "j1"}], ",", 
   RowBox[{"2", " ", "j1"}], ",", 
   RowBox[{"4", " ", "j1"}], ",", 
   RowBox[{"4", " ", "j1"}], ",", 
   RowBox[{"3", " ", "j1"}], ",", 
   RowBox[{"4", " ", "j1"}], ",", 
   RowBox[{"6", " ", "j1"}], ",", 
   RowBox[{"6", " ", "j1"}], ",", 
   RowBox[{"10", " ", "j1"}], ",", 
   RowBox[{"7", " ", "j1"}], ",", 
   RowBox[{"4", " ", "j1"}], ",", 
   RowBox[{"3", " ", "j1"}], ",", 
   RowBox[{"4", " ", "j1"}], ",", 
   RowBox[{"7", " ", "j1"}], ",", 
   RowBox[{"4", " ", "j1"}], ",", 
   RowBox[{"2", " ", "j1"}], ",", 
   RowBox[{"2", " ", "j1"}], ",", 
   RowBox[{"4", " ", "j1"}], ",", 
   RowBox[{"3", " ", "j1"}], ",", 
   RowBox[{"2", " ", "j1"}], ",", 
   RowBox[{"3", " ", "j1"}], ",", 
   RowBox[{"4", " ", "j1"}], ",", 
   RowBox[{"4", " ", "j1"}], ",", 
   RowBox[{"7", " ", "j1"}], ",", 
   RowBox[{"6", " ", "j1"}], ",", 
   RowBox[{"4", " ", "j1"}], ",", 
   RowBox[{"4", " ", "j1"}], ",", 
   RowBox[{"6", " ", "j1"}], ",", 
   RowBox[{"4", " ", "j1"}], ",", 
   RowBox[{"3", " ", "j1"}], ",", 
   RowBox[{"4", " ", "j1"}], ",", 
   RowBox[{"4", " ", "j1"}], ",", 
   RowBox[{"4", " ", "j1"}], ",", 
   RowBox[{"6", " ", "j1"}], ",", 
   RowBox[{"7", " ", "j1"}], ",", 
   RowBox[{"6", " ", "j1"}], ",", 
   RowBox[{"7", " ", "j1"}], ",", 
   RowBox[{"6", " ", "j1"}], ",", 
   RowBox[{"6", " ", "j1"}], ",", 
   RowBox[{"7", " ", "j1"}], ",", 
   RowBox[{"10", " ", "j1"}], ",", 
   RowBox[{"10", " ", "j1"}], ",", 
   RowBox[{"10", " ", "j1"}], ",", 
   RowBox[{"15", " ", "j1"}], ",", 
   RowBox[{"10", " ", "j1"}], ",", 
   RowBox[{"6", " ", "j1"}], ",", 
   RowBox[{"4", " ", "j1"}], ",", 
   RowBox[{"4", " ", "j1"}], ",", 
   RowBox[{"6", " ", "j1"}], ",", 
   RowBox[{"10", " ", "j1"}], ",", 
   RowBox[{"6", " ", "j1"}], ",", 
   RowBox[{"3", " ", "j1"}], ",", 
   RowBox[{"2", " ", "j1"}], ",", 
   RowBox[{"3", " ", "j1"}], ",", 
   RowBox[{"6", " ", "j1"}], ",", 
   RowBox[{"4", " ", "j1"}], ",", 
   RowBox[{"2", " ", "j1"}], ",", 
   RowBox[{"2", " ", "j1"}], ",", 
   RowBox[{"4", " ", "j1"}], ",", 
   RowBox[{"4", " ", "j1"}], ",", 
   RowBox[{"3", " ", "j1"}], ",", 
   RowBox[{"4", " ", "j1"}], ",", 
   RowBox[{"6", " ", "j1"}], ",", 
   RowBox[{"6", " ", "j1"}], ",", 
   RowBox[{"10", " ", "j1"}], ",", 
   RowBox[{"6", " ", "j1"}], ",", 
   RowBox[{"3", " ", "j1"}], ",", 
   RowBox[{"2", " ", "j1"}], ",", 
   RowBox[{"3", " ", "j1"}], ",", 
   RowBox[{"6", " ", "j1"}], ",", 
   RowBox[{"3", " ", "j1"}], ",", "j1", ",", "j1", ",", 
   RowBox[{"3", " ", "j1"}], ",", 
   RowBox[{"2", " ", "j1"}], ",", "j1", ",", 
   RowBox[{"2", " ", "j1"}], ",", 
   RowBox[{"3", " ", "j1"}], ",", 
   RowBox[{"3", " ", "j1"}], ",", 
   RowBox[{"6", " ", "j1"}], ",", 
   RowBox[{"4", " ", "j1"}], ",", 
   RowBox[{"2", " ", "j1"}], ",", 
   RowBox[{"2", " ", "j1"}], ",", 
   RowBox[{"4", " ", "j1"}], ",", 
   RowBox[{"2", " ", "j1"}], ",", "j1", ",", 
   RowBox[{"2", " ", "j1"}], ",", 
   RowBox[{"2", " ", "j1"}], ",", 
   RowBox[{"2", " ", "j1"}], ",", 
   RowBox[{"4", " ", "j1"}], ",", 
   RowBox[{"4", " ", "j1"}], ",", 
   RowBox[{"3", " ", "j1"}], ",", 
   RowBox[{"4", " ", "j1"}], ",", 
   RowBox[{"3", " ", "j1"}], ",", 
   RowBox[{"3", " ", "j1"}], ",", 
   RowBox[{"4", " ", "j1"}], ",", 
   RowBox[{"6", " ", "j1"}], ",", 
   RowBox[{"6", " ", "j1"}], ",", 
   RowBox[{"6", " ", "j1"}], ",", 
   RowBox[{"10", " ", "j1"}], ",", 
   RowBox[{"7", " ", "j1"}], ",", 
   RowBox[{"4", " ", "j1"}], ",", 
   RowBox[{"3", " ", "j1"}], ",", 
   RowBox[{"4", " ", "j1"}], ",", 
   RowBox[{"7", " ", "j1"}], ",", 
   RowBox[{"4", " ", "j1"}], ",", 
   RowBox[{"2", " ", "j1"}], ",", 
   RowBox[{"2", " ", "j1"}], ",", 
   RowBox[{"4", " ", "j1"}], ",", 
   RowBox[{"3", " ", "j1"}], ",", 
   RowBox[{"2", " ", "j1"}], ",", 
   RowBox[{"3", " ", "j1"}], ",", 
   RowBox[{"4", " ", "j1"}], ",", 
   RowBox[{"4", " ", "j1"}], ",", 
   RowBox[{"7", " ", "j1"}], ",", 
   RowBox[{"4", " ", "j1"}], ",", 
   RowBox[{"2", " ", "j1"}], ",", 
   RowBox[{"2", " ", "j1"}], ",", 
   RowBox[{"4", " ", "j1"}], ",", 
   RowBox[{"2", " ", "j1"}], ",", "j1", ",", 
   RowBox[{"2", " ", "j1"}], ",", 
   RowBox[{"2", " ", "j1"}], ",", 
   RowBox[{"2", " ", "j1"}], ",", 
   RowBox[{"4", " ", "j1"}], ",", 
   RowBox[{"3", " ", "j1"}], ",", 
   RowBox[{"2", " ", "j1"}], ",", 
   RowBox[{"3", " ", "j1"}], ",", 
   RowBox[{"2", " ", "j1"}], ",", 
   RowBox[{"2", " ", "j1"}], ",", 
   RowBox[{"3", " ", "j1"}], ",", 
   RowBox[{"4", " ", "j1"}], ",", 
   RowBox[{"4", " ", "j1"}], ",", 
   RowBox[{"4", " ", "j1"}], ",", 
   RowBox[{"7", " ", "j1"}], ",", 
   RowBox[{"6", " ", "j1"}], ",", 
   RowBox[{"4", " ", "j1"}], ",", 
   RowBox[{"4", " ", "j1"}], ",", 
   RowBox[{"6", " ", "j1"}], ",", 
   RowBox[{"4", " ", "j1"}], ",", 
   RowBox[{"3", " ", "j1"}], ",", 
   RowBox[{"4", " ", "j1"}], ",", 
   RowBox[{"4", " ", "j1"}], ",", 
   RowBox[{"4", " ", "j1"}], ",", 
   RowBox[{"6", " ", "j1"}], ",", 
   RowBox[{"4", " ", "j1"}], ",", 
   RowBox[{"3", " ", "j1"}], ",", 
   RowBox[{"4", " ", "j1"}], ",", 
   RowBox[{"3", " ", "j1"}], ",", 
   RowBox[{"3", " ", "j1"}], ",", 
   RowBox[{"4", " ", "j1"}], ",", 
   RowBox[{"4", " ", "j1"}], ",", 
   RowBox[{"4", " ", "j1"}], ",", 
   RowBox[{"4", " ", "j1"}], ",", 
   RowBox[{"6", " ", "j1"}], ",", 
   RowBox[{"7", " ", "j1"}], ",", 
   RowBox[{"6", " ", "j1"}], ",", 
   RowBox[{"7", " ", "j1"}], ",", 
   RowBox[{"6", " ", "j1"}], ",", 
   RowBox[{"6", " ", "j1"}], ",", 
   RowBox[{"7", " ", "j1"}], ",", 
   RowBox[{"6", " ", "j1"}], ",", 
   RowBox[{"6", " ", "j1"}], ",", 
   RowBox[{"6", " ", "j1"}], ",", 
   RowBox[{"7", " ", "j1"}], ",", 
   RowBox[{"10", " ", "j1"}], ",", 
   RowBox[{"10", " ", "j1"}], ",", 
   RowBox[{"10", " ", "j1"}], ",", 
   RowBox[{"10", " ", "j1"}], ",", 
   RowBox[{"15", " ", "j1"}], ",", 
   RowBox[{"10", " ", "j1"}], ",", 
   RowBox[{"6", " ", "j1"}], ",", 
   RowBox[{"4", " ", "j1"}], ",", 
   RowBox[{"4", " ", "j1"}], ",", 
   RowBox[{"6", " ", "j1"}], ",", 
   RowBox[{"10", " ", "j1"}], ",", 
   RowBox[{"6", " ", "j1"}], ",", 
   RowBox[{"3", " ", "j1"}], ",", 
   RowBox[{"2", " ", "j1"}], ",", 
   RowBox[{"3", " ", "j1"}], ",", 
   RowBox[{"6", " ", "j1"}], ",", 
   RowBox[{"4", " ", "j1"}], ",", 
   RowBox[{"2", " ", "j1"}], ",", 
   RowBox[{"2", " ", "j1"}], ",", 
   RowBox[{"4", " ", "j1"}], ",", 
   RowBox[{"4", " ", "j1"}], ",", 
   RowBox[{"3", " ", "j1"}], ",", 
   RowBox[{"4", " ", "j1"}], ",", 
   RowBox[{"6", " ", "j1"}], ",", 
   RowBox[{"6", " ", "j1"}], ",", 
   RowBox[{"10", " ", "j1"}], ",", 
   RowBox[{"6", " ", "j1"}], ",", 
   RowBox[{"3", " ", "j1"}], ",", 
   RowBox[{"2", " ", "j1"}], ",", 
   RowBox[{"3", " ", "j1"}], ",", 
   RowBox[{"6", " ", "j1"}], ",", 
   RowBox[{"3", " ", "j1"}], ",", "j1", ",", "j1", ",", 
   RowBox[{"3", " ", "j1"}], ",", 
   RowBox[{"2", " ", "j1"}], ",", "j1", ",", 
   RowBox[{"2", " ", "j1"}], ",", 
   RowBox[{"3", " ", "j1"}], ",", 
   RowBox[{"3", " ", "j1"}], ",", 
   RowBox[{"6", " ", "j1"}], ",", 
   RowBox[{"4", " ", "j1"}], ",", 
   RowBox[{"2", " ", "j1"}], ",", 
   RowBox[{"2", " ", "j1"}], ",", 
   RowBox[{"4", " ", "j1"}], ",", 
   RowBox[{"2", " ", "j1"}], ",", "j1", ",", 
   RowBox[{"2", " ", "j1"}], ",", 
   RowBox[{"2", " ", "j1"}], ",", 
   RowBox[{"2", " ", "j1"}], ",", 
   RowBox[{"4", " ", "j1"}], ",", 
   RowBox[{"4", " ", "j1"}], ",", 
   RowBox[{"3", " ", "j1"}], ",", 
   RowBox[{"4", " ", "j1"}], ",", 
   RowBox[{"3", " ", "j1"}], ",", 
   RowBox[{"3", " ", "j1"}], ",", 
   RowBox[{"4", " ", "j1"}], ",", 
   RowBox[{"6", " ", "j1"}], ",", 
   RowBox[{"6", " ", "j1"}], ",", 
   RowBox[{"6", " ", "j1"}], ",", 
   RowBox[{"10", " ", "j1"}], ",", 
   RowBox[{"6", " ", "j1"}], ",", 
   RowBox[{"3", " ", "j1"}], ",", 
   RowBox[{"2", " ", "j1"}], ",", 
   RowBox[{"3", " ", "j1"}], ",", 
   RowBox[{"6", " ", "j1"}], ",", 
   RowBox[{"3", " ", "j1"}], ",", "j1", ",", "j1", ",", 
   RowBox[{"3", " ", "j1"}], ",", 
   RowBox[{"2", " ", "j1"}], ",", "j1", ",", 
   RowBox[{"2", " ", "j1"}], ",", 
   RowBox[{"3", " ", "j1"}], ",", 
   RowBox[{"3", " ", "j1"}], ",", 
   RowBox[{"6", " ", "j1"}], ",", 
   RowBox[{"3", " ", "j1"}], ",", "j1", ",", "j1", ",", 
   RowBox[{"3", " ", "j1"}], ",", "j1", ",", "0", ",", "j1", ",", "j1", ",", 
   "j1", ",", 
   RowBox[{"3", " ", "j1"}], ",", 
   RowBox[{"2", " ", "j1"}], ",", "j1", ",", 
   RowBox[{"2", " ", "j1"}], ",", "j1", ",", "j1", ",", 
   RowBox[{"2", " ", "j1"}], ",", 
   RowBox[{"3", " ", "j1"}], ",", 
   RowBox[{"3", " ", "j1"}], ",", 
   RowBox[{"3", " ", "j1"}], ",", 
   RowBox[{"6", " ", "j1"}], ",", 
   RowBox[{"4", " ", "j1"}], ",", 
   RowBox[{"2", " ", "j1"}], ",", 
   RowBox[{"2", " ", "j1"}], ",", 
   RowBox[{"4", " ", "j1"}], ",", 
   RowBox[{"2", " ", "j1"}], ",", "j1", ",", 
   RowBox[{"2", " ", "j1"}], ",", 
   RowBox[{"2", " ", "j1"}], ",", 
   RowBox[{"2", " ", "j1"}], ",", 
   RowBox[{"4", " ", "j1"}], ",", 
   RowBox[{"2", " ", "j1"}], ",", "j1", ",", 
   RowBox[{"2", " ", "j1"}], ",", "j1", ",", "j1", ",", 
   RowBox[{"2", " ", "j1"}], ",", 
   RowBox[{"2", " ", "j1"}], ",", 
   RowBox[{"2", " ", "j1"}], ",", 
   RowBox[{"2", " ", "j1"}], ",", 
   RowBox[{"4", " ", "j1"}], ",", 
   RowBox[{"4", " ", "j1"}], ",", 
   RowBox[{"3", " ", "j1"}], ",", 
   RowBox[{"4", " ", "j1"}], ",", 
   RowBox[{"3", " ", "j1"}], ",", 
   RowBox[{"3", " ", "j1"}], ",", 
   RowBox[{"4", " ", "j1"}], ",", 
   RowBox[{"3", " ", "j1"}], ",", 
   RowBox[{"3", " ", "j1"}], ",", 
   RowBox[{"3", " ", "j1"}], ",", 
   RowBox[{"4", " ", "j1"}], ",", 
   RowBox[{"6", " ", "j1"}], ",", 
   RowBox[{"6", " ", "j1"}], ",", 
   RowBox[{"6", " ", "j1"}], ",", 
   RowBox[{"6", " ", "j1"}], ",", 
   RowBox[{"10", " ", "j1"}], ",", 
   RowBox[{"7", " ", "j1"}], ",", 
   RowBox[{"4", " ", "j1"}], ",", 
   RowBox[{"3", " ", "j1"}], ",", 
   RowBox[{"4", " ", "j1"}], ",", 
   RowBox[{"7", " ", "j1"}], ",", 
   RowBox[{"4", " ", "j1"}], ",", 
   RowBox[{"2", " ", "j1"}], ",", 
   RowBox[{"2", " ", "j1"}], ",", 
   RowBox[{"4", " ", "j1"}], ",", 
   RowBox[{"3", " ", "j1"}], ",", 
   RowBox[{"2", " ", "j1"}], ",", 
   RowBox[{"3", " ", "j1"}], ",", 
   RowBox[{"4", " ", "j1"}], ",", 
   RowBox[{"4", " ", "j1"}], ",", 
   RowBox[{"7", " ", "j1"}], ",", 
   RowBox[{"4", " ", "j1"}], ",", 
   RowBox[{"2", " ", "j1"}], ",", 
   RowBox[{"2", " ", "j1"}], ",", 
   RowBox[{"4", " ", "j1"}], ",", 
   RowBox[{"2", " ", "j1"}], ",", "j1", ",", 
   RowBox[{"2", " ", "j1"}], ",", 
   RowBox[{"2", " ", "j1"}], ",", 
   RowBox[{"2", " ", "j1"}], ",", 
   RowBox[{"4", " ", "j1"}], ",", 
   RowBox[{"3", " ", "j1"}], ",", 
   RowBox[{"2", " ", "j1"}], ",", 
   RowBox[{"3", " ", "j1"}], ",", 
   RowBox[{"2", " ", "j1"}], ",", 
   RowBox[{"2", " ", "j1"}], ",", 
   RowBox[{"3", " ", "j1"}], ",", 
   RowBox[{"4", " ", "j1"}], ",", 
   RowBox[{"4", " ", "j1"}], ",", 
   RowBox[{"4", " ", "j1"}], ",", 
   RowBox[{"7", " ", "j1"}], ",", 
   RowBox[{"4", " ", "j1"}], ",", 
   RowBox[{"2", " ", "j1"}], ",", 
   RowBox[{"2", " ", "j1"}], ",", 
   RowBox[{"4", " ", "j1"}], ",", 
   RowBox[{"2", " ", "j1"}], ",", "j1", ",", 
   RowBox[{"2", " ", "j1"}], ",", 
   RowBox[{"2", " ", "j1"}], ",", 
   RowBox[{"2", " ", "j1"}], ",", 
   RowBox[{"4", " ", "j1"}], ",", 
   RowBox[{"2", " ", "j1"}], ",", "j1", ",", 
   RowBox[{"2", " ", "j1"}], ",", "j1", ",", "j1", ",", 
   RowBox[{"2", " ", "j1"}], ",", 
   RowBox[{"2", " ", "j1"}], ",", 
   RowBox[{"2", " ", "j1"}], ",", 
   RowBox[{"2", " ", "j1"}], ",", 
   RowBox[{"4", " ", "j1"}], ",", 
   RowBox[{"3", " ", "j1"}], ",", 
   RowBox[{"2", " ", "j1"}], ",", 
   RowBox[{"3", " ", "j1"}], ",", 
   RowBox[{"2", " ", "j1"}], ",", 
   RowBox[{"2", " ", "j1"}], ",", 
   RowBox[{"3", " ", "j1"}], ",", 
   RowBox[{"2", " ", "j1"}], ",", 
   RowBox[{"2", " ", "j1"}], ",", 
   RowBox[{"2", " ", "j1"}], ",", 
   RowBox[{"3", " ", "j1"}], ",", 
   RowBox[{"4", " ", "j1"}], ",", 
   RowBox[{"4", " ", "j1"}], ",", 
   RowBox[{"4", " ", "j1"}], ",", 
   RowBox[{"4", " ", "j1"}], ",", 
   RowBox[{"7", " ", "j1"}], ",", 
   RowBox[{"6", " ", "j1"}], ",", 
   RowBox[{"4", " ", "j1"}], ",", 
   RowBox[{"4", " ", "j1"}], ",", 
   RowBox[{"6", " ", "j1"}], ",", 
   RowBox[{"4", " ", "j1"}], ",", 
   RowBox[{"3", " ", "j1"}], ",", 
   RowBox[{"4", " ", "j1"}], ",", 
   RowBox[{"4", " ", "j1"}], ",", 
   RowBox[{"4", " ", "j1"}], ",", 
   RowBox[{"6", " ", "j1"}], ",", 
   RowBox[{"4", " ", "j1"}], ",", 
   RowBox[{"3", " ", "j1"}], ",", 
   RowBox[{"4", " ", "j1"}], ",", 
   RowBox[{"3", " ", "j1"}], ",", 
   RowBox[{"3", " ", "j1"}], ",", 
   RowBox[{"4", " ", "j1"}], ",", 
   RowBox[{"4", " ", "j1"}], ",", 
   RowBox[{"4", " ", "j1"}], ",", 
   RowBox[{"4", " ", "j1"}], ",", 
   RowBox[{"6", " ", "j1"}], ",", 
   RowBox[{"4", " ", "j1"}], ",", 
   RowBox[{"3", " ", "j1"}], ",", 
   RowBox[{"4", " ", "j1"}], ",", 
   RowBox[{"3", " ", "j1"}], ",", 
   RowBox[{"3", " ", "j1"}], ",", 
   RowBox[{"4", " ", "j1"}], ",", 
   RowBox[{"3", " ", "j1"}], ",", 
   RowBox[{"3", " ", "j1"}], ",", 
   RowBox[{"3", " ", "j1"}], ",", 
   RowBox[{"4", " ", "j1"}], ",", 
   RowBox[{"4", " ", "j1"}], ",", 
   RowBox[{"4", " ", "j1"}], ",", 
   RowBox[{"4", " ", "j1"}], ",", 
   RowBox[{"4", " ", "j1"}], ",", 
   RowBox[{"6", " ", "j1"}], ",", 
   RowBox[{"7", " ", "j1"}], ",", 
   RowBox[{"6", " ", "j1"}], ",", 
   RowBox[{"7", " ", "j1"}], ",", 
   RowBox[{"6", " ", "j1"}], ",", 
   RowBox[{"6", " ", "j1"}], ",", 
   RowBox[{"7", " ", "j1"}], ",", 
   RowBox[{"6", " ", "j1"}], ",", 
   RowBox[{"6", " ", "j1"}], ",", 
   RowBox[{"6", " ", "j1"}], ",", 
   RowBox[{"7", " ", "j1"}], ",", 
   RowBox[{"6", " ", "j1"}], ",", 
   RowBox[{"6", " ", "j1"}], ",", 
   RowBox[{"6", " ", "j1"}], ",", 
   RowBox[{"6", " ", "j1"}], ",", 
   RowBox[{"7", " ", "j1"}], ",", 
   RowBox[{"10", " ", "j1"}], ",", 
   RowBox[{"10", " ", "j1"}], ",", 
   RowBox[{"10", " ", "j1"}], ",", 
   RowBox[{"10", " ", "j1"}], ",", 
   RowBox[{"10", " ", "j1"}], ",", 
   RowBox[{"15", " ", "j1"}]}], "}"}]], "Output",
 CellChangeTimes->{3.690941876010857*^9, 3.690941963969157*^9, 
  3.690972871634519*^9, 3.691027452963752*^9, 3.691084200083845*^9, 
  3.691084707723413*^9, 3.691084781197297*^9, 3.69848352741394*^9, 
  3.6985445008119707`*^9, 3.698545164025321*^9, 3.698583591329041*^9, 
  3.706255410764414*^9, 3.7062620235651617`*^9, 3.7062622107954235`*^9, 
  3.7062625557079077`*^9, 3.70626270646012*^9, 3.7062628086642656`*^9, 
  3.706262873826358*^9, 3.769411821289695*^9, 3.769411919885833*^9, 
  3.7879651690746307`*^9, 3.787973155088562*^9, 3.787973689926318*^9, 
  3.7879778208621616`*^9}]
}, Open  ]],

Cell[CellGroupData[{

Cell[BoxData[
 RowBox[{"Dimensions", "[", "H", "]"}]], "Input",
 CellChangeTimes->{{3.690941887724477*^9, 3.690941892902645*^9}, 
   3.690941972109281*^9}],

Cell[BoxData[
 RowBox[{"{", "462", "}"}]], "Output",
 CellChangeTimes->{3.690941893625054*^9, 3.6909419735647*^9, 
  3.69097287166784*^9, 3.691027452996051*^9, 3.691084204130629*^9, 
  3.6910847077566957`*^9, 3.691084781245833*^9, 3.6984835274473133`*^9, 
  3.6985445008433723`*^9, 3.698545167505199*^9, 3.698583591359939*^9, 
  3.706255416404422*^9, 3.7062620276951675`*^9, 3.7062622108154235`*^9, 
  3.7062625557279077`*^9, 3.7062627064801197`*^9, 3.7062628086842656`*^9, 
  3.706262873836358*^9, 3.7694118213196945`*^9, 3.7694119199058332`*^9, 
  3.7879651690946307`*^9, 3.7879731551185617`*^9, 3.7879736899563184`*^9, 
  3.787977820882161*^9}]
}, Open  ]],

Cell[BoxData[""], "Input",
 CellChangeTimes->{3.7694117188775487`*^9}],

Cell[CellGroupData[{

Cell[BoxData[
 RowBox[{"z1", "=", 
  RowBox[{"Apply", "[", 
   RowBox[{"Plus", ",", 
    RowBox[{"Flatten", "[", 
     RowBox[{"Exp", "[", 
      RowBox[{"-", "H"}], "]"}], "]"}]}], "]"}]}]], "Input",
 CellChangeTimes->{{3.690970145077883*^9, 3.690970176238216*^9}, {
  3.690970302836378*^9, 3.690970312025798*^9}, {3.690970373865704*^9, 
  3.690970391790655*^9}, {3.690970593175194*^9, 3.690970624716523*^9}, {
  3.690970663474869*^9, 3.690970663946576*^9}}],

Cell[BoxData[
 RowBox[{"1", "+", 
  RowBox[{"6", " ", 
   SuperscriptBox["\[ExponentialE]", 
    RowBox[{
     RowBox[{"-", "15"}], " ", "j1"}]]}], "+", 
  RowBox[{"30", " ", 
   SuperscriptBox["\[ExponentialE]", 
    RowBox[{
     RowBox[{"-", "10"}], " ", "j1"}]]}], "+", 
  RowBox[{"30", " ", 
   SuperscriptBox["\[ExponentialE]", 
    RowBox[{
     RowBox[{"-", "7"}], " ", "j1"}]]}], "+", 
  RowBox[{"75", " ", 
   SuperscriptBox["\[ExponentialE]", 
    RowBox[{
     RowBox[{"-", "6"}], " ", "j1"}]]}], "+", 
  RowBox[{"120", " ", 
   SuperscriptBox["\[ExponentialE]", 
    RowBox[{
     RowBox[{"-", "4"}], " ", "j1"}]]}], "+", 
  RowBox[{"80", " ", 
   SuperscriptBox["\[ExponentialE]", 
    RowBox[{
     RowBox[{"-", "3"}], " ", "j1"}]]}], "+", 
  RowBox[{"90", " ", 
   SuperscriptBox["\[ExponentialE]", 
    RowBox[{
     RowBox[{"-", "2"}], " ", "j1"}]]}], "+", 
  RowBox[{"30", " ", 
   SuperscriptBox["\[ExponentialE]", 
    RowBox[{"-", "j1"}]]}]}]], "Output",
 CellChangeTimes->{
  3.690970159250794*^9, 3.6909703127497177`*^9, {3.690970606438033*^9, 
   3.690970625774683*^9}, 3.690970665844461*^9, 3.690972871739833*^9, 
   3.691027453063074*^9, 3.69108421366885*^9, 3.6910847078238277`*^9, 
   3.691084781315666*^9, 3.698483527514306*^9, 3.698544500910933*^9, 
   3.698545178325794*^9, 3.698583591445022*^9, 3.706255462294486*^9, 
   3.706262030625171*^9, 3.7062622108254237`*^9, 3.7062625557479076`*^9, 
   3.70626270650012*^9, 3.7062628087042656`*^9, 3.706262873866358*^9, 
   3.769411821339695*^9, 3.7694119199258327`*^9, 3.787965169124631*^9, 
   3.787973155138562*^9, 3.7879736899763184`*^9, 3.7879778209021616`*^9}]
}, Open  ]],

Cell[CellGroupData[{

Cell[BoxData[{
 RowBox[{
  RowBox[{"eh", "=", 
   RowBox[{"Exp", "[", 
    RowBox[{"-", "H"}], "]"}]}], ";"}], "\[IndentingNewLine]", 
 RowBox[{
  RowBox[{"geh1", "=", 
   RowBox[{"Table", "[", " ", 
    RowBox[{
     RowBox[{"eh", "[", 
      RowBox[{"[", "i", "]"}], "]"}], ",", 
     RowBox[{"{", 
      RowBox[{"i", ",", "1", ",", "462"}], "}"}]}], "]"}]}], " ", 
  ";"}], "\[IndentingNewLine]", 
 RowBox[{
  RowBox[{"geh2", "=", 
   RowBox[{"Table", "[", 
    RowBox[{
     RowBox[{
      RowBox[{"mlt", "[", 
       RowBox[{"[", "i", "]"}], "]"}], " ", 
      RowBox[{"eh", "[", 
       RowBox[{"[", "i", "]"}], "]"}]}], ",", 
     RowBox[{"{", 
      RowBox[{"i", ",", "1", ",", "462"}], "}"}]}], "]"}]}], " ", 
  ";"}], "\[IndentingNewLine]", 
 RowBox[{"z1", "=", 
  RowBox[{"Apply", "[", 
   RowBox[{"Plus", ",", 
    RowBox[{"Flatten", "[", "geh1", "]"}]}], "]"}]}], "\[IndentingNewLine]", 
 RowBox[{"z2", "=", 
  RowBox[{"Apply", "[", 
   RowBox[{"Plus", ",", 
    RowBox[{"Flatten", "[", "geh2", "]"}]}], "]"}]}]}], "Input"],

Cell[BoxData[
 RowBox[{"1", "+", 
  RowBox[{"6", " ", 
   SuperscriptBox["\[ExponentialE]", 
    RowBox[{
     RowBox[{"-", "15"}], " ", "j1"}]]}], "+", 
  RowBox[{"30", " ", 
   SuperscriptBox["\[ExponentialE]", 
    RowBox[{
     RowBox[{"-", "10"}], " ", "j1"}]]}], "+", 
  RowBox[{"30", " ", 
   SuperscriptBox["\[ExponentialE]", 
    RowBox[{
     RowBox[{"-", "7"}], " ", "j1"}]]}], "+", 
  RowBox[{"75", " ", 
   SuperscriptBox["\[ExponentialE]", 
    RowBox[{
     RowBox[{"-", "6"}], " ", "j1"}]]}], "+", 
  RowBox[{"120", " ", 
   SuperscriptBox["\[ExponentialE]", 
    RowBox[{
     RowBox[{"-", "4"}], " ", "j1"}]]}], "+", 
  RowBox[{"80", " ", 
   SuperscriptBox["\[ExponentialE]", 
    RowBox[{
     RowBox[{"-", "3"}], " ", "j1"}]]}], "+", 
  RowBox[{"90", " ", 
   SuperscriptBox["\[ExponentialE]", 
    RowBox[{
     RowBox[{"-", "2"}], " ", "j1"}]]}], "+", 
  RowBox[{"30", " ", 
   SuperscriptBox["\[ExponentialE]", 
    RowBox[{"-", "j1"}]]}]}]], "Output",
 CellChangeTimes->{3.7694118213596945`*^9, 3.7694119199558334`*^9, 
  3.7879651691546307`*^9, 3.787973155168562*^9, 3.7879736899963183`*^9, 
  3.7879778209321613`*^9}],

Cell[BoxData[
 RowBox[{"720", "+", 
  RowBox[{"6", " ", 
   SuperscriptBox["\[ExponentialE]", 
    RowBox[{
     RowBox[{"-", "15"}], " ", "j1"}]]}], "+", 
  RowBox[{"180", " ", 
   SuperscriptBox["\[ExponentialE]", 
    RowBox[{
     RowBox[{"-", "10"}], " ", "j1"}]]}], "+", 
  RowBox[{"450", " ", 
   SuperscriptBox["\[ExponentialE]", 
    RowBox[{
     RowBox[{"-", "7"}], " ", "j1"}]]}], "+", 
  RowBox[{"2100", " ", 
   SuperscriptBox["\[ExponentialE]", 
    RowBox[{
     RowBox[{"-", "6"}], " ", "j1"}]]}], "+", 
  RowBox[{"7200", " ", 
   SuperscriptBox["\[ExponentialE]", 
    RowBox[{
     RowBox[{"-", "4"}], " ", "j1"}]]}], "+", 
  RowBox[{"9000", " ", 
   SuperscriptBox["\[ExponentialE]", 
    RowBox[{
     RowBox[{"-", "3"}], " ", "j1"}]]}], "+", 
  RowBox[{"16200", " ", 
   SuperscriptBox["\[ExponentialE]", 
    RowBox[{
     RowBox[{"-", "2"}], " ", "j1"}]]}], "+", 
  RowBox[{"10800", " ", 
   SuperscriptBox["\[ExponentialE]", 
    RowBox[{"-", "j1"}]]}]}]], "Output",
 CellChangeTimes->{3.7694118213596945`*^9, 3.7694119199558334`*^9, 
  3.7879651691546307`*^9, 3.787973155168562*^9, 3.7879736899963183`*^9, 
  3.7879778209321613`*^9}]
}, Open  ]],

Cell[BoxData[{
 RowBox[{
  RowBox[{"typ", "=", "\"\<indist\>\""}], ";"}], "\[IndentingNewLine]", 
 RowBox[{
  RowBox[{
   RowBox[{"typ", "=", "\"\<dist\>\""}], ";"}], 
  " "}], "\[IndentingNewLine]", 
 RowBox[{"Z", "=."}], "\[IndentingNewLine]", 
 RowBox[{"If", "[", 
  RowBox[{
   RowBox[{"typ", "\[Equal]", "\"\<indist\>\""}], ",", " ", 
   RowBox[{
    RowBox[{"Z", "[", "j1_", "]"}], ":=", 
    RowBox[{"Evaluate", "[", "z1", "]"}]}], ",", " ", 
   RowBox[{
    RowBox[{"Z", "[", "j1_", "]"}], ":=", 
    RowBox[{"Evaluate", "[", "z2", "]"}]}]}], "]"}]}], "Input",
 CellChangeTimes->{{3.7694117947046556`*^9, 3.769411801914666*^9}, {
  3.7694118523607383`*^9, 3.769411854250741*^9}, {3.7694119061538134`*^9, 
  3.769411906313814*^9}}],

Cell[BoxData[""], "Input",
 CellChangeTimes->{{3.690970671892831*^9, 3.690970705841106*^9}, 
   3.690970736738258*^9, 3.698545195734408*^9, {3.7062541466026444`*^9, 
   3.706254147982646*^9}, {3.706255482354514*^9, 3.7062555112745547`*^9}, 
   3.7062620536052036`*^9, 3.7062624743857927`*^9, 3.706262577417938*^9, 
   3.7694117446305857`*^9}],

Cell[CellGroupData[{

Cell[BoxData[
 RowBox[{
  RowBox[{"Z", "[", "u1", "]"}], 
  RowBox[{"(*", 
   RowBox[{",", "partition", ",", "function", ","}], "*)"}]}]], "Input",
 CellChangeTimes->{{3.690970791937065*^9, 3.690970815347851*^9}, {
   3.691084224884585*^9, 3.691084238763936*^9}, {3.706254147982646*^9, 
   3.706254147992646*^9}, {3.706255520864568*^9, 3.706255528724579*^9}, 
   3.7062624767657957`*^9}],

Cell[BoxData[
 RowBox[{"720", "+", 
  RowBox[{"6", " ", 
   SuperscriptBox["\[ExponentialE]", 
    RowBox[{
     RowBox[{"-", "15"}], " ", "u1"}]]}], "+", 
  RowBox[{"180", " ", 
   SuperscriptBox["\[ExponentialE]", 
    RowBox[{
     RowBox[{"-", "10"}], " ", "u1"}]]}], "+", 
  RowBox[{"450", " ", 
   SuperscriptBox["\[ExponentialE]", 
    RowBox[{
     RowBox[{"-", "7"}], " ", "u1"}]]}], "+", 
  RowBox[{"2100", " ", 
   SuperscriptBox["\[ExponentialE]", 
    RowBox[{
     RowBox[{"-", "6"}], " ", "u1"}]]}], "+", 
  RowBox[{"7200", " ", 
   SuperscriptBox["\[ExponentialE]", 
    RowBox[{
     RowBox[{"-", "4"}], " ", "u1"}]]}], "+", 
  RowBox[{"9000", " ", 
   SuperscriptBox["\[ExponentialE]", 
    RowBox[{
     RowBox[{"-", "3"}], " ", "u1"}]]}], "+", 
  RowBox[{"16200", " ", 
   SuperscriptBox["\[ExponentialE]", 
    RowBox[{
     RowBox[{"-", "2"}], " ", "u1"}]]}], "+", 
  RowBox[{"10800", " ", 
   SuperscriptBox["\[ExponentialE]", 
    RowBox[{"-", "u1"}]]}]}]], "Output",
 CellChangeTimes->{
  3.7062555300445814`*^9, 3.7062620589452105`*^9, 3.7062622108454237`*^9, {
   3.7062625557779074`*^9, 3.706262583597947*^9}, 3.7062627065201197`*^9, 
   3.706262808714266*^9, 3.706262873876358*^9, 3.7694118213896947`*^9, 
   3.7694119199958334`*^9, 3.787965169184631*^9, 3.7879731551985617`*^9, 
   3.7879736900263186`*^9, 3.7879778209621615`*^9}]
}, Open  ]],

Cell[BoxData[
 RowBox[{
  RowBox[{"F", "[", "u1_", "]"}], ":=", 
  RowBox[{"Log", "[", 
   RowBox[{"Z", "[", "u1", "]"}], "]"}], 
  RowBox[{"(*", 
   RowBox[{",", "free", ",", "energy", ","}], "*)"}]}]], "Input",
 CellChangeTimes->{{3.6909710696569233`*^9, 3.690971096705398*^9}, {
   3.69108427489072*^9, 3.691084286458315*^9}, {3.706254148012646*^9, 
   3.706254148012646*^9}, {3.7062555401145954`*^9, 3.7062555512346106`*^9}, 
   3.7062556312147226`*^9, {3.706262480385801*^9, 3.7062624822358036`*^9}}],

Cell[BoxData[
 RowBox[{
  RowBox[{
   RowBox[{"f1", "[", "u1_", "]"}], ":=", 
   RowBox[{"D", "[", 
    RowBox[{
     RowBox[{"F", "[", "u1", "]"}], ",", "u1"}], "]"}]}], ";"}]], "Input",
 CellChangeTimes->{{3.690970851391382*^9, 3.690970900496098*^9}, 
   3.690971104800778*^9, {3.690971623675837*^9, 3.690971642968174*^9}, {
   3.691084308403397*^9, 3.691084310074226*^9}, {3.7062555610146246`*^9, 
   3.706255592084668*^9}, {3.7062624834758053`*^9, 3.70626249420582*^9}}],

Cell[CellGroupData[{

Cell[BoxData[
 RowBox[{"rul", "=", 
  RowBox[{"FindRoot", "[", 
   RowBox[{
    RowBox[{
     RowBox[{"f1", "[", "u1", "]"}], "==", 
     RowBox[{"-", "kff"}]}], ",", 
    RowBox[{"{", 
     RowBox[{"u1", ",", "0"}], "}"}]}], "]"}]}]], "Input",
 CellChangeTimes->{{3.690971140765793*^9, 3.690971256714117*^9}, {
   3.6909713092081738`*^9, 3.690971333830123*^9}, 3.690971431674938*^9, {
   3.690971499039809*^9, 3.690971566947982*^9}, {3.690971687639681*^9, 
   3.6909717366373377`*^9}, {3.690972062135413*^9, 3.690972062278287*^9}, 
   3.690972097214364*^9, {3.6909724752374077`*^9, 3.690972500411055*^9}, {
   3.690972545985428*^9, 3.690972564208139*^9}, {3.6909726149101343`*^9, 
   3.690972615054193*^9}, {3.690972646596469*^9, 3.690972668828373*^9}, {
   3.690972893563684*^9, 3.690972958671612*^9}, {3.690973178966477*^9, 
   3.690973277824499*^9}, {3.69097624981026*^9, 3.690976303854495*^9}, {
   3.690976356668548*^9, 3.690976367731586*^9}, 3.6909766465131893`*^9, {
   3.691027371287567*^9, 3.6910274291328297`*^9}, 3.69102746544488*^9, {
   3.706255667214773*^9, 3.7062557145448394`*^9}, {3.7062624889558125`*^9, 
   3.70626250135583*^9}}],

Cell[BoxData[
 RowBox[{"{", 
  RowBox[{"u1", "\[Rule]", "0.8228424374467256`"}], "}"}]], "Output",
 CellChangeTimes->{
  3.691084708458357*^9, 3.6910847815800056`*^9, 3.69848352776369*^9, 
   3.698544501175782*^9, 3.6985452277558193`*^9, 3.698583591728951*^9, {
   3.70625570074482*^9, 3.706255715974841*^9}, 3.7062620679952235`*^9, 
   3.7062622108654237`*^9, 3.706262555927908*^9, 3.7062625966979647`*^9, 
   3.70626270654012*^9, 3.7062628087442656`*^9, 3.706262873916358*^9, 
   3.769411821419695*^9, 3.769411920025833*^9, 3.787965169204631*^9, 
   3.7879731552285624`*^9, 3.7879736900563183`*^9, 3.7879778209921618`*^9}]
}, Open  ]],

Cell[CellGroupData[{

Cell[BoxData[
 RowBox[{"\[IndentingNewLine]", 
  RowBox[{
   RowBox[{
    RowBox[{"f1", "[", "u1", "]"}], "/.", "rul"}], 
   "\[IndentingNewLine]"}]}]], "Input",
 CellChangeTimes->{{3.690973385707815*^9, 3.690973390082057*^9}, {
  3.69097640083407*^9, 3.6909764622069683`*^9}, {3.7062541480626464`*^9, 
  3.7062541480626464`*^9}, {3.7062557253648543`*^9, 3.70625574358488*^9}, {
  3.706262506975838*^9, 3.70626250820584*^9}}],

Cell[BoxData[
 RowBox[{"-", "1.5`"}]], "Output",
 CellChangeTimes->{3.706255744554881*^9, 3.7062620718052287`*^9, 
  3.7062622108754234`*^9, 3.706262556007908*^9, 3.7062626333980165`*^9, 
  3.7062627065501204`*^9, 3.706262808754266*^9, 3.706262873936358*^9, 
  3.7694118214496946`*^9, 3.769411920045833*^9, 3.787965169224631*^9, 
  3.787973155258562*^9, 3.7879736900663185`*^9, 3.7879778210121613`*^9}]
}, Open  ]],

Cell[CellGroupData[{

Cell[BoxData[
 RowBox[{
  RowBox[{"Z", "[", "u1", "]"}], "/.", "rul"}]], "Input",
 CellChangeTimes->{{3.6985444771142817`*^9, 3.698544481447761*^9}, {
   3.7062541482226467`*^9, 3.7062541482326465`*^9}, {3.7062557582749004`*^9, 
   3.7062557654249105`*^9}, 3.7062625117758446`*^9}],

Cell[BoxData["9634.604756019758`"], "Output",
 CellChangeTimes->{{3.6985444895266657`*^9, 3.698544501259721*^9}, 
   3.6985452497972727`*^9, 3.698583591795429*^9, 3.7062557672949133`*^9, 
   3.70626212954531*^9, 3.706262210895424*^9, 3.7062625560279083`*^9, 
   3.706262638798024*^9, 3.70626270657012*^9, 3.7062628087842655`*^9, 
   3.706262873966358*^9, 3.769411821469695*^9, 3.769411920065833*^9, 
   3.7879651692346306`*^9, 3.7879731552685623`*^9, 3.7879736900963182`*^9, 
   3.7879778210321617`*^9}]
}, Open  ]],

Cell[CellGroupData[{

Cell[BoxData[
 RowBox[{"tab", "=", 
  RowBox[{
   RowBox[{"D", "[", 
    RowBox[{
     RowBox[{"f1", "[", "u1", "]"}], ",", "u1"}], "]"}], "/.", 
   "rul"}]}]], "Input",
 CellChangeTimes->{{3.6984819357997513`*^9, 3.6984820230738087`*^9}, {
  3.698482065097342*^9, 3.6984820671132717`*^9}, {3.698482108257156*^9, 
  3.698482228204713*^9}, {3.7062541482426467`*^9, 3.706254148402647*^9}, {
  3.7062557827649345`*^9, 3.706255845165022*^9}, {3.7062625141958485`*^9, 
  3.7062625172758527`*^9}}],

Cell[BoxData["0.7605889891431281`"], "Output",
 CellChangeTimes->{3.706255846525024*^9, 3.706262136155319*^9, 
  3.7062622109154234`*^9, 3.706262556077908*^9, 3.7062626423980293`*^9, 
  3.70626270660012*^9, 3.7062628088042655`*^9, 3.706262873976358*^9, 
  3.7694118214896946`*^9, 3.7694119200958333`*^9, 3.787965169254631*^9, 
  3.7879731552885623`*^9, 3.787973690126319*^9, 3.7879778210521617`*^9}]
}, Open  ]],

Cell[CellGroupData[{

Cell[BoxData[
 RowBox[{
  RowBox[{"dpara2", "=", 
   RowBox[{"1", "/", 
    RowBox[{"(", 
     RowBox[{"md", "*", "tab"}], ")"}]}]}], "\[IndentingNewLine]"}]], "Input",\

 CellChangeTimes->{{3.698482507743659*^9, 3.69848253421916*^9}, {
  3.698482581747795*^9, 3.698482610960951*^9}, {3.706255873455062*^9, 
  3.7062559320251436`*^9}}],

Cell[BoxData["0.13147705452935757`"], "Output",
 CellChangeTimes->{
  3.698482536121161*^9, {3.698482587224938*^9, 3.698482611528831*^9}, 
   3.698482755229005*^9, 3.698483527898377*^9, 3.6985445013594103`*^9, 
   3.698545263580798*^9, 3.6985835918933973`*^9, {3.706255897745096*^9, 
   3.7062559328651447`*^9}, 3.706262139005323*^9, 3.7062622109254236`*^9, 
   3.706262556137908*^9, 3.7062626457380333`*^9, 3.70626270661012*^9, 
   3.7062628088342657`*^9, 3.706262873996358*^9, 3.769411821499695*^9, 
   3.7694119201158333`*^9, 3.7879651692746305`*^9, 3.787973155298562*^9, 
   3.7879736901563187`*^9, 3.7879778210621614`*^9}]
}, Open  ]],

Cell[CellGroupData[{

Cell[BoxData[
 RowBox[{"Sqrt", "[", "dpara2", "]"}]], "Input",
 CellChangeTimes->{{3.698482713580686*^9, 3.698482736635704*^9}, {
  3.698482766730835*^9, 3.6984827908258743`*^9}, {3.70625595794518*^9, 
  3.7062559590651817`*^9}}],

Cell[BoxData["0.3625976482678253`"], "Output",
 CellChangeTimes->{3.698482737254223*^9, 3.6984827684803753`*^9, 
  3.6984835279648*^9, 3.698544501442786*^9, 3.698545273198669*^9, 
  3.698583591960162*^9, 3.7062559617651854`*^9, 3.706262142125327*^9, 
  3.7062622109454236`*^9, 3.7062625562379084`*^9, 3.706262651408042*^9, 
  3.7062627066301203`*^9, 3.7062628088542657`*^9, 3.706262874006358*^9, 
  3.769411821519695*^9, 3.7694119201358333`*^9, 3.787965169284631*^9, 
  3.7879731553185625`*^9, 3.787973690176319*^9, 3.787977821082162*^9}]
}, Open  ]]
},
WindowSize->{1264, 668},
WindowMargins->{{0, Automatic}, {Automatic, 0}},
FrontEndVersion->"8.0 for Microsoft Windows (64-bit) (March 21, 2011)",
StyleDefinitions->"Default.nb"
]
(* End of Notebook Content *)

(* Internal cache information *)
(*CellTagsOutline
CellTagsIndex->{}
*)
(*CellTagsIndex
CellTagsIndex->{}
*)
(*NotebookFileOutline
Notebook[{
Cell[557, 20, 1417, 29, 52, "Input"],
Cell[CellGroupData[{
Cell[1999, 53, 832, 27, 92, "Input"],
Cell[2834, 82, 356, 5, 23, "Print"]
}, Open  ]],
Cell[3205, 90, 3681, 87, 212, "Input"],
Cell[CellGroupData[{
Cell[6911, 181, 569, 16, 72, "Input"],
Cell[7483, 199, 495, 8, 30, "Output"],
Cell[CellGroupData[{
Cell[8003, 211, 396, 7, 23, "Print"],
Cell[8402, 220, 396, 7, 23, "Print"],
Cell[8801, 229, 396, 7, 23, "Print"],
Cell[9200, 238, 396, 7, 23, "Print"],
Cell[9599, 247, 396, 7, 23, "Print"],
Cell[9998, 256, 396, 7, 23, "Print"],
Cell[10397, 265, 396, 7, 23, "Print"],
Cell[10796, 274, 396, 7, 23, "Print"],
Cell[11195, 283, 396, 7, 23, "Print"],
Cell[11594, 292, 396, 7, 23, "Print"]
}, Open  ]],
Cell[12005, 302, 536, 9, 30, "Output"]
}, Open  ]],
Cell[12556, 314, 184, 4, 52, "Input"],
Cell[12743, 320, 168, 4, 31, "Input"],
Cell[12914, 326, 2502, 77, 112, "Input"],
Cell[15419, 405, 2265, 58, 312, "Input"],
Cell[CellGroupData[{
Cell[17709, 467, 283, 7, 72, "Input"],
Cell[17995, 476, 216, 4, 30, "Output"],
Cell[18214, 482, 196, 3, 30, "Output"]
}, Open  ]],
Cell[18425, 488, 295, 4, 31, "Input"],
Cell[CellGroupData[{
Cell[18745, 496, 752, 16, 52, "Input"],
Cell[19500, 514, 16102, 443, 316, "Output"]
}, Open  ]],
Cell[CellGroupData[{
Cell[35639, 962, 155, 3, 31, "Input"],
Cell[35797, 967, 647, 10, 30, "Output"]
}, Open  ]],
Cell[36459, 980, 70, 1, 31, "Input"],
Cell[CellGroupData[{
Cell[36554, 985, 459, 10, 31, "Input"],
Cell[37016, 997, 1641, 42, 30, "Output"]
}, Open  ]],
Cell[CellGroupData[{
Cell[38694, 1044, 1036, 33, 112, "Input"],
Cell[39733, 1079, 1144, 35, 30, "Output"],
Cell[40880, 1116, 1159, 35, 30, "Output"]
}, Open  ]],
Cell[42054, 1154, 738, 19, 92, "Input"],
Cell[42795, 1175, 342, 5, 31, "Input"],
Cell[CellGroupData[{
Cell[43162, 1184, 387, 8, 31, "Input"],
Cell[43552, 1194, 1360, 38, 30, "Output"]
}, Open  ]],
Cell[44927, 1235, 505, 10, 31, "Input"],
Cell[45435, 1247, 474, 10, 31, "Input"],
Cell[CellGroupData[{
Cell[45934, 1261, 1149, 21, 31, "Input"],
Cell[47086, 1284, 624, 10, 30, "Output"]
}, Open  ]],
Cell[CellGroupData[{
Cell[47747, 1299, 425, 9, 72, "Input"],
Cell[48175, 1310, 402, 6, 30, "Output"]
}, Open  ]],
Cell[CellGroupData[{
Cell[48614, 1321, 281, 5, 31, "Input"],
Cell[48898, 1328, 503, 7, 30, "Output"]
}, Open  ]],
Cell[CellGroupData[{
Cell[49438, 1340, 491, 11, 31, "Input"],
Cell[49932, 1353, 399, 5, 30, "Output"]
}, Open  ]],
Cell[CellGroupData[{
Cell[50368, 1363, 335, 9, 52, "Input"],
Cell[50706, 1374, 627, 9, 30, "Output"]
}, Open  ]],
Cell[CellGroupData[{
Cell[51370, 1388, 229, 4, 31, "Input"],
Cell[51602, 1394, 538, 7, 30, "Output"]
}, Open  ]]
}
]
*)

(* End of internal cache information *)
