# Supplementary material for: Social tolerance in Octopus laqueus—A maximum entropy model
Source: PLoS One. 2020 Jun 10;15(6):e0233834. doi: 10.1371/journal.pone.0233834 (PMC7286511; doi:10.1371/journal.pone.0233834)
Supplement: S10 File — (NB) [file pone.0233834.s016.nb]

(* Content-type: application/vnd.wolfram.mathematica *)

(*** Wolfram Notebook File ***)
(* http://www.wolfram.com/nb *)

(* CreatedBy='Mathematica 8.0' *)

(*CacheID: 234*)
(* Internal cache information:
NotebookFileLineBreakTest
NotebookFileLineBreakTest
NotebookDataPosition[       157,          7]
NotebookDataLength[     48627,       1430]
NotebookOptionsPosition[     44759,       1301]
NotebookOutlinePosition[     45522,       1329]
CellTagsIndexPosition[     45436,       1324]
WindowFrame->Normal*)

(* Beginning of Notebook Content *)
Notebook[{
Cell[BoxData[
 RowBox[{"Exit", "[", "]"}]], "Input",
 CellChangeTimes->{{3.770076775348417*^9, 3.770076781098425*^9}}],

Cell[CellGroupData[{

Cell[BoxData[{
 RowBox[{
  RowBox[{
   RowBox[{
   "dirPC", "=", 
    "\"\<D:\\\\PLOSONE-resubmission\\\\resubmission2-2019-09-24\\\\2020-01-07\
\\\\scripts\>\""}], ";"}], " "}], "\[IndentingNewLine]", 
 RowBox[{
  RowBox[{
  "dirMac", "=", 
   "\"\<//Users//reuven-pnini//Desktop//plosone_revision2//nbook2\>\""}], 
  ";"}], "\[IndentingNewLine]", 
 RowBox[{
  RowBox[{"SetDirectory", "[", "dirPC", "]"}], ";", 
  RowBox[{"(*", " ", 
   RowBox[{"Directory", "[", "]"}], " ", "*)"}], "\[IndentingNewLine]", 
  RowBox[{"NotebookEvaluate", "[", 
   RowBox[{"FileNameJoin", "[", 
    RowBox[{"{", 
     RowBox[{"dirPC", ",", "\"\<OCTinJAR.nb\>\""}], "}"}], "]"}], 
   "]"}]}], "\[IndentingNewLine]"}], "Input",
 CellChangeTimes->{{3.76973773645671*^9, 3.769737746036723*^9}, {
   3.7697377809017735`*^9, 3.7697377989117985`*^9}, {3.7697378335118475`*^9, 
   3.7697378695838976`*^9}, {3.7697379168679657`*^9, 
   3.7697379267179794`*^9}, {3.769737981592057*^9, 3.769737993534074*^9}, {
   3.769738042854143*^9, 3.7697380984672213`*^9}, {3.7697385734368887`*^9, 
   3.7697386605100107`*^9}, {3.769739049592556*^9, 3.7697390899646125`*^9}, {
   3.7697391261846633`*^9, 3.769739150667698*^9}, {3.769739240280823*^9, 
   3.7697392790308776`*^9}, 3.769739317352931*^9, {3.7697401317474008`*^9, 
   3.769740141687415*^9}, 3.7701666383603287`*^9, {3.787972331269315*^9, 
   3.7879723354893208`*^9}}],

Cell[CellGroupData[{

Cell[BoxData[
 StyleBox["\<\"cfg[k,n] gives all configurations for k identical animals in n \
pots.\"\>", "MSG"]], "Print", "PrintUsage",
 CellChangeTimes->{3.7700792887029395`*^9},
 CellTags->"Info3770111688-8159297"],

Cell[BoxData[
 StyleBox["\<\"degen[cfg] calculate the multinomial degeneracies of the \
configuration matrix.\"\>", "MSG"]], "Print", "PrintUsage",
 CellChangeTimes->{3.7700792887329397`*^9},
 CellTags->"Info3770111688-8159297"],

Cell[BoxData[
 StyleBox["\<\"h1[cfg,t,\[Mu],u,i] calculate the  one-particle energy vector \
of the configuration-matrix cfg as a function of (\[Mu],u) for 1<=i\
\[LessEqual]num[cfg].  t=1 if n0  is included in cfg.\"\>", "MSG"]], "Print", \
"PrintUsage",
 CellChangeTimes->{3.7700792887629395`*^9},
 CellTags->"Info3770111688-8159297"],

Cell[BoxData[
 StyleBox["\<\"h2[c1,t1,c2,t2,\[Mu],uff,umm,ufm,i,j] calculate the  \
two-particle energy matrix of c1\[CircleTimes]c2\\nas a function of \
(\[Mu],uff,umm,ufm) for 1<=i\[LessEqual]num[c1],1<=j<=num[c2]. t1=1(t2=1) if \
n0 is included in c1(c2).\"\>", "MSG"]], "Print", "PrintUsage",
 CellChangeTimes->{3.7700792887929397`*^9},
 CellTags->"Info3770111688-8159297"]
}, Open  ]]
}, Open  ]],

Cell[CellGroupData[{

Cell[BoxData[
 RowBox[{
  RowBox[{"(*", " ", "measurements", " ", "*)"}], "\[IndentingNewLine]", 
  RowBox[{
   RowBox[{
    RowBox[{"n0all", "=", 
     RowBox[{"{", 
      RowBox[{
      "0", ",", "0", ",", "0", ",", "0", ",", "0", ",", "1", ",", "6", ",", 
       "7"}], "}"}]}], ";"}], "\[IndentingNewLine]", 
   RowBox[{
    RowBox[{"kffall", "=", 
     RowBox[{"{", 
      RowBox[{
      "8", ",", "7", ",", "0", ",", "0", ",", "1", ",", "1", ",", "3", ",", 
       "9"}], "}"}]}], ";"}], "\[IndentingNewLine]", 
   RowBox[{
    RowBox[{"kmmall", "=", 
     RowBox[{"{", 
      RowBox[{
      "0", ",", "0", ",", "2", ",", "1", ",", "0", ",", "0", ",", "6", ",", 
       "1"}], "}"}]}], ";"}], "\[IndentingNewLine]", 
   RowBox[{
    RowBox[{"kfmall", "=", 
     RowBox[{"{", 
      RowBox[{
      "0", ",", "0", ",", "0", ",", "0", ",", "2", ",", "6", ",", "23", ",", 
       "20"}], "}"}]}], ";"}], "\[IndentingNewLine]", 
   RowBox[{
    RowBox[{"md", "=", 
     RowBox[{"{", 
      RowBox[{
      "5", ",", "5", ",", "5", ",", "5", ",", "6", ",", "5", ",", "7", ",", 
       "7"}], "}"}]}], ";"}], "\[IndentingNewLine]", 
   RowBox[{"Apply", "[", 
    RowBox[{"Plus", ",", "md"}], "]"}]}]}]], "Input",
 CellChangeTimes->{{3.769489534723485*^9, 3.769489562207057*^9}, {
  3.7694899489091754`*^9, 3.7694899492291937`*^9}, {3.769493363030452*^9, 
  3.7694933743090973`*^9}, {3.7694970116741424`*^9, 3.7694970264259863`*^9}, {
  3.769497185852105*^9, 3.769497213962713*^9}, {3.769547017618643*^9, 
  3.769547048733919*^9}, {3.7695471157628717`*^9, 3.769547146523278*^9}, {
  3.769547184392392*^9, 3.7695472754625673`*^9}}],

Cell[BoxData["45"], "Output",
 CellChangeTimes->{3.7694970278510675`*^9, 3.769497238535118*^9, 
  3.769547310202433*^9, 3.7695478889376917`*^9, 3.769550665107374*^9, 
  3.770077509360447*^9, 3.7700792913929434`*^9}]
}, Open  ]],

Cell[CellGroupData[{

Cell[BoxData[{
 RowBox[{"n0", "=", 
  RowBox[{"N", "[", 
   RowBox[{"Apply", "[", 
    RowBox[{"Plus", ",", "n0all"}], "]"}], "]"}]}], "\[IndentingNewLine]", 
 RowBox[{"kff", "=", 
  RowBox[{"N", "[", 
   RowBox[{"Apply", "[", 
    RowBox[{"Plus", ",", "kffall"}], "]"}], "]"}]}], "\[IndentingNewLine]", 
 RowBox[{"kmm", "=", 
  RowBox[{"N", "[", 
   RowBox[{"Apply", "[", 
    RowBox[{"Plus", ",", "kmmall"}], "]"}], "]"}]}], "\[IndentingNewLine]", 
 RowBox[{"kfm", "=", 
  RowBox[{"N", "[", 
   RowBox[{"Apply", "[", 
    RowBox[{"Plus", ",", "kfmall"}], "]"}], "]"}]}]}], "Input",
 CellChangeTimes->{{3.769493409755124*^9, 3.7694935009323397`*^9}, {
  3.769497219290017*^9, 3.7694972345058875`*^9}, {3.769547326517502*^9, 
  3.769547336082432*^9}}],

Cell[BoxData["14.`"], "Output",
 CellChangeTimes->{{3.769493423033884*^9, 3.7694934570678306`*^9}, 
   3.7694935022924175`*^9, 3.769493955266326*^9, 3.769496732814193*^9, {
   3.7694972353069334`*^9, 3.769497241294276*^9}, 3.769547338553296*^9, 
   3.7695478915367613`*^9, 3.7695506652241497`*^9, 3.7700775145914545`*^9, 
   3.7700792935549464`*^9}],

Cell[BoxData["29.`"], "Output",
 CellChangeTimes->{{3.769493423033884*^9, 3.7694934570678306`*^9}, 
   3.7694935022924175`*^9, 3.769493955266326*^9, 3.769496732814193*^9, {
   3.7694972353069334`*^9, 3.769497241294276*^9}, 3.769547338553296*^9, 
   3.7695478915367613`*^9, 3.7695506652241497`*^9, 3.7700775145914545`*^9, 
   3.7700792935549464`*^9}],

Cell[BoxData["10.`"], "Output",
 CellChangeTimes->{{3.769493423033884*^9, 3.7694934570678306`*^9}, 
   3.7694935022924175`*^9, 3.769493955266326*^9, 3.769496732814193*^9, {
   3.7694972353069334`*^9, 3.769497241294276*^9}, 3.769547338553296*^9, 
   3.7695478915367613`*^9, 3.7695506652241497`*^9, 3.7700775145914545`*^9, 
   3.7700792935549464`*^9}],

Cell[BoxData["51.`"], "Output",
 CellChangeTimes->{{3.769493423033884*^9, 3.7694934570678306`*^9}, 
   3.7694935022924175`*^9, 3.769493955266326*^9, 3.769496732814193*^9, {
   3.7694972353069334`*^9, 3.769497241294276*^9}, 3.769547338553296*^9, 
   3.7695478915367613`*^9, 3.7695506652241497`*^9, 3.7700775145914545`*^9, 
   3.770079293564946*^9}]
}, Open  ]],

Cell[CellGroupData[{

Cell[BoxData[{
 RowBox[{
  RowBox[{"c5", "=", 
   RowBox[{"cfg", "[", 
    RowBox[{"5", ",", "5"}], "]"}]}], ";"}], "\[IndentingNewLine]", 
 RowBox[{"Dimensions", "[", "c5", "]"}], "\[IndentingNewLine]", 
 RowBox[{
  RowBox[{"c6", "=", 
   RowBox[{"cfg", "[", 
    RowBox[{"6", ",", "6"}], "]"}]}], ";"}], "\[IndentingNewLine]", 
 RowBox[{"Dimensions", "[", "c6", "]"}]}], "Input",
 CellChangeTimes->{{3.769601506192144*^9, 3.769601532349695*^9}, {
  3.769601575756123*^9, 3.769601585435483*^9}, {3.7700770193447595`*^9, 
  3.7700770429657927`*^9}, {3.770077116611896*^9, 3.7700771725929747`*^9}, {
  3.770077208484025*^9, 3.7700772220040445`*^9}, {3.7700772585440955`*^9, 
  3.7700772752861185`*^9}, {3.770078827825294*^9, 3.770078837815308*^9}}],

Cell[BoxData[
 RowBox[{"{", 
  RowBox[{"126", ",", "5"}], "}"}]], "Output",
 CellChangeTimes->{3.770077519581461*^9, 3.7700792955849495`*^9}],

Cell[BoxData[
 RowBox[{"{", 
  RowBox[{"462", ",", "6"}], "}"}]], "Output",
 CellChangeTimes->{3.770077519581461*^9, 3.7700792992749543`*^9}]
}, Open  ]],

Cell[CellGroupData[{

Cell[BoxData[{
 RowBox[{
  RowBox[{"Z3", "[", "j2_", "]"}], ":=", 
  RowBox[{"1", "+", 
   RowBox[{"5", " ", 
    SuperscriptBox["\[ExponentialE]", 
     RowBox[{
      RowBox[{"-", "10"}], " ", "j2"}]]}], "+", 
   RowBox[{"20", " ", 
    SuperscriptBox["\[ExponentialE]", 
     RowBox[{
      RowBox[{"-", "6"}], " ", "j2"}]]}], "+", 
   RowBox[{"20", " ", 
    SuperscriptBox["\[ExponentialE]", 
     RowBox[{
      RowBox[{"-", "4"}], " ", "j2"}]]}], "+", 
   RowBox[{"30", " ", 
    SuperscriptBox["\[ExponentialE]", 
     RowBox[{
      RowBox[{"-", "3"}], " ", "j2"}]]}], "+", 
   RowBox[{"30", " ", 
    SuperscriptBox["\[ExponentialE]", 
     RowBox[{
      RowBox[{"-", "2"}], " ", "j2"}]]}], "+", 
   RowBox[{"20", " ", 
    SuperscriptBox["\[ExponentialE]", 
     RowBox[{"-", "j2"}]]}]}]}], "\[IndentingNewLine]", 
 RowBox[{"Z3", "[", "0", "]"}], "\n", 
 RowBox[{
  RowBox[{"Z4", "[", "j2_", "]"}], ":=", 
  RowBox[{"1", "+", 
   RowBox[{"6", " ", 
    SuperscriptBox["\[ExponentialE]", 
     RowBox[{
      RowBox[{"-", "15"}], " ", "j2"}]]}], "+", 
   RowBox[{"30", " ", 
    SuperscriptBox["\[ExponentialE]", 
     RowBox[{
      RowBox[{"-", "10"}], " ", "j2"}]]}], "+", 
   RowBox[{"30", " ", 
    SuperscriptBox["\[ExponentialE]", 
     RowBox[{
      RowBox[{"-", "7"}], " ", "j2"}]]}], "+", 
   RowBox[{"75", " ", 
    SuperscriptBox["\[ExponentialE]", 
     RowBox[{
      RowBox[{"-", "6"}], " ", "j2"}]]}], "+", 
   RowBox[{"120", " ", 
    SuperscriptBox["\[ExponentialE]", 
     RowBox[{
      RowBox[{"-", "4"}], " ", "j2"}]]}], "+", 
   RowBox[{"80", " ", 
    SuperscriptBox["\[ExponentialE]", 
     RowBox[{
      RowBox[{"-", "3"}], " ", "j2"}]]}], "+", 
   RowBox[{"90", " ", 
    SuperscriptBox["\[ExponentialE]", 
     RowBox[{
      RowBox[{"-", "2"}], " ", "j2"}]]}], "+", 
   RowBox[{"30", " ", 
    SuperscriptBox["\[ExponentialE]", 
     RowBox[{"-", "j2"}]]}]}]}], "\[IndentingNewLine]", 
 RowBox[{"Z4", "[", "0", "]"}]}], "Input"],

Cell[BoxData["126"], "Output",
 CellChangeTimes->{3.7700775233014665`*^9, 3.7700793017349577`*^9}],

Cell[BoxData["462"], "Output",
 CellChangeTimes->{3.7700775233014665`*^9, 3.770079301754958*^9}]
}, Open  ]],

Cell[BoxData[
 RowBox[{
  RowBox[{"(*", " ", 
   RowBox[{"minus", " ", "free", " ", "energy"}], " ", "*)"}], 
  "\[IndentingNewLine]", 
  RowBox[{
   RowBox[{
    RowBox[{"F3", "[", "u1_", "]"}], ":=", 
    RowBox[{"Log", "[", 
     RowBox[{"Z3", "[", "u1", "]"}], "]"}]}], "\[IndentingNewLine]", 
   RowBox[{
    RowBox[{"F4", "[", "u1_", "]"}], ":=", 
    RowBox[{"Log", "[", 
     RowBox[{"Z4", "[", "u1", "]"}], "]"}]}], "\[IndentingNewLine]", 
   RowBox[{
    RowBox[{"F", "[", 
     RowBox[{"mu_", ",", "u1_", ",", "u2_", ",", "u3_"}], "]"}], ":=", 
    RowBox[{
     RowBox[{
      RowBox[{"md", "[", 
       RowBox[{"[", "3", "]"}], "]"}], " ", 
      RowBox[{"F3", "[", "u2", "]"}]}], "+", 
     RowBox[{
      RowBox[{"md", "[", 
       RowBox[{"[", "4", "]"}], "]"}], " ", 
      RowBox[{"F4", "[", "u2", "]"}]}]}]}]}]}]], "Input",
 CellChangeTimes->{{3.7700775459814982`*^9, 3.7700775912615614`*^9}}],

Cell[CellGroupData[{

Cell[BoxData[
 RowBox[{"F", "[", 
  RowBox[{"m", ",", "v1", ",", "v2", ",", "v3"}], "]"}]], "Input"],

Cell[BoxData[
 RowBox[{
  RowBox[{"5", " ", 
   RowBox[{"Log", "[", 
    RowBox[{"1", "+", 
     RowBox[{"5", " ", 
      SuperscriptBox["\[ExponentialE]", 
       RowBox[{
        RowBox[{"-", "10"}], " ", "v2"}]]}], "+", 
     RowBox[{"20", " ", 
      SuperscriptBox["\[ExponentialE]", 
       RowBox[{
        RowBox[{"-", "6"}], " ", "v2"}]]}], "+", 
     RowBox[{"20", " ", 
      SuperscriptBox["\[ExponentialE]", 
       RowBox[{
        RowBox[{"-", "4"}], " ", "v2"}]]}], "+", 
     RowBox[{"30", " ", 
      SuperscriptBox["\[ExponentialE]", 
       RowBox[{
        RowBox[{"-", "3"}], " ", "v2"}]]}], "+", 
     RowBox[{"30", " ", 
      SuperscriptBox["\[ExponentialE]", 
       RowBox[{
        RowBox[{"-", "2"}], " ", "v2"}]]}], "+", 
     RowBox[{"20", " ", 
      SuperscriptBox["\[ExponentialE]", 
       RowBox[{"-", "v2"}]]}]}], "]"}]}], "+", 
  RowBox[{"5", " ", 
   RowBox[{"Log", "[", 
    RowBox[{"1", "+", 
     RowBox[{"6", " ", 
      SuperscriptBox["\[ExponentialE]", 
       RowBox[{
        RowBox[{"-", "15"}], " ", "v2"}]]}], "+", 
     RowBox[{"30", " ", 
      SuperscriptBox["\[ExponentialE]", 
       RowBox[{
        RowBox[{"-", "10"}], " ", "v2"}]]}], "+", 
     RowBox[{"30", " ", 
      SuperscriptBox["\[ExponentialE]", 
       RowBox[{
        RowBox[{"-", "7"}], " ", "v2"}]]}], "+", 
     RowBox[{"75", " ", 
      SuperscriptBox["\[ExponentialE]", 
       RowBox[{
        RowBox[{"-", "6"}], " ", "v2"}]]}], "+", 
     RowBox[{"120", " ", 
      SuperscriptBox["\[ExponentialE]", 
       RowBox[{
        RowBox[{"-", "4"}], " ", "v2"}]]}], "+", 
     RowBox[{"80", " ", 
      SuperscriptBox["\[ExponentialE]", 
       RowBox[{
        RowBox[{"-", "3"}], " ", "v2"}]]}], "+", 
     RowBox[{"90", " ", 
      SuperscriptBox["\[ExponentialE]", 
       RowBox[{
        RowBox[{"-", "2"}], " ", "v2"}]]}], "+", 
     RowBox[{"30", " ", 
      SuperscriptBox["\[ExponentialE]", 
       RowBox[{"-", "v2"}]]}]}], "]"}]}]}]], "Output",
 CellChangeTimes->{3.7700776014025755`*^9, 3.770077758046795*^9, 
  3.770079307624966*^9}]
}, Open  ]],

Cell[BoxData[{
 RowBox[{
  RowBox[{"dmu", "[", 
   RowBox[{"mu_", ",", "u1_", ",", "u2_", ",", "u3_"}], "]"}], ":=", 
  RowBox[{"N", "[", 
   RowBox[{"D", "[", 
    RowBox[{
     RowBox[{"F", "[", 
      RowBox[{"mu", ",", "u1", ",", "u2", ",", "u3"}], "]"}], ",", "mu"}], 
    "]"}], "]"}]}], "\[IndentingNewLine]", 
 RowBox[{
  RowBox[{"f1", "[", 
   RowBox[{"mu_", ",", "u1_", ",", "u2_", ",", "u3_"}], "]"}], ":=", 
  RowBox[{"N", "[", 
   RowBox[{"D", "[", 
    RowBox[{
     RowBox[{"F", "[", 
      RowBox[{"mu", ",", "u1", ",", "u2", ",", "u3"}], "]"}], ",", "u1"}], 
    "]"}], "]"}]}], "\[IndentingNewLine]", 
 RowBox[{
  RowBox[{"f2", "[", 
   RowBox[{"mu_", ",", "u1_", ",", "u2_", ",", "u3_"}], "]"}], ":=", 
  RowBox[{"N", "[", 
   RowBox[{"D", "[", 
    RowBox[{
     RowBox[{"F", "[", 
      RowBox[{"mu", ",", "u1", ",", "u2", ",", "u3"}], "]"}], ",", "u2"}], 
    "]"}], "]"}]}], "\[IndentingNewLine]", 
 RowBox[{
  RowBox[{"f3", "[", 
   RowBox[{"mu_", ",", "u1_", ",", "u2_", ",", "u3_"}], "]"}], ":=", 
  RowBox[{"N", "[", 
   RowBox[{"D", "[", 
    RowBox[{
     RowBox[{"F", "[", 
      RowBox[{"mu", ",", "u1", ",", "u2", ",", "u3"}], "]"}], ",", "u3"}], 
    "]"}], "]"}]}]}], "Input",
 CellChangeTimes->{
  3.769490116557764*^9, {3.769490171084883*^9, 3.7694902743047867`*^9}, {
   3.769493059869112*^9, 3.7694930603811417`*^9}, {3.7694931608088856`*^9, 
   3.769493216214054*^9}, {3.769497378539126*^9, 3.7694974022004795`*^9}, {
   3.7694975140428762`*^9, 3.769497521226287*^9}}],

Cell[CellGroupData[{

Cell[BoxData[{
 RowBox[{"dmu", "[", 
  RowBox[{"mu", ",", "u1", ",", "u2", ",", "u3"}], 
  "]"}], "\[IndentingNewLine]", 
 RowBox[{"f1", "[", 
  RowBox[{"mu", ",", "u1", ",", "u2", ",", "u3"}], 
  "]"}], "\[IndentingNewLine]", 
 RowBox[{"f2", "[", 
  RowBox[{"mu", ",", "u1", ",", "u2", ",", "u3"}], 
  "]"}], "\[IndentingNewLine]", 
 RowBox[{"f3", "[", 
  RowBox[{"mu", ",", "u1", ",", "u2", ",", "u3"}], "]"}]}], "Input",
 CellChangeTimes->{{3.7700778636179433`*^9, 3.770077896637989*^9}}],

Cell[BoxData["0.`"], "Output",
 CellChangeTimes->{3.770077897757991*^9, 3.7700793119149723`*^9}],

Cell[BoxData["0.`"], "Output",
 CellChangeTimes->{3.770077897757991*^9, 3.7700793119149723`*^9}],

Cell[BoxData[
 RowBox[{
  RowBox[{
   RowBox[{"(", 
    RowBox[{"5.`", " ", 
     RowBox[{"(", 
      RowBox[{
       RowBox[{
        RowBox[{"-", "50.`"}], " ", 
        SuperscriptBox["2.718281828459045`", 
         RowBox[{
          RowBox[{"-", "10.`"}], " ", "u2"}]]}], "-", 
       RowBox[{"120.`", " ", 
        SuperscriptBox["2.718281828459045`", 
         RowBox[{
          RowBox[{"-", "6.`"}], " ", "u2"}]]}], "-", 
       RowBox[{"80.`", " ", 
        SuperscriptBox["2.718281828459045`", 
         RowBox[{
          RowBox[{"-", "4.`"}], " ", "u2"}]]}], "-", 
       RowBox[{"90.`", " ", 
        SuperscriptBox["2.718281828459045`", 
         RowBox[{
          RowBox[{"-", "3.`"}], " ", "u2"}]]}], "-", 
       RowBox[{"60.`", " ", 
        SuperscriptBox["2.718281828459045`", 
         RowBox[{
          RowBox[{"-", "2.`"}], " ", "u2"}]]}], "-", 
       RowBox[{"20.`", " ", 
        SuperscriptBox["2.718281828459045`", 
         RowBox[{
          RowBox[{"-", "1.`"}], " ", "u2"}]]}]}], ")"}]}], ")"}], "/", 
   RowBox[{"(", 
    RowBox[{"1.`", "\[VeryThinSpace]", "+", 
     RowBox[{"5.`", " ", 
      SuperscriptBox["2.718281828459045`", 
       RowBox[{
        RowBox[{"-", "10.`"}], " ", "u2"}]]}], "+", 
     RowBox[{"20.`", " ", 
      SuperscriptBox["2.718281828459045`", 
       RowBox[{
        RowBox[{"-", "6.`"}], " ", "u2"}]]}], "+", 
     RowBox[{"20.`", " ", 
      SuperscriptBox["2.718281828459045`", 
       RowBox[{
        RowBox[{"-", "4.`"}], " ", "u2"}]]}], "+", 
     RowBox[{"30.`", " ", 
      SuperscriptBox["2.718281828459045`", 
       RowBox[{
        RowBox[{"-", "3.`"}], " ", "u2"}]]}], "+", 
     RowBox[{"30.`", " ", 
      SuperscriptBox["2.718281828459045`", 
       RowBox[{
        RowBox[{"-", "2.`"}], " ", "u2"}]]}], "+", 
     RowBox[{"20.`", " ", 
      SuperscriptBox["2.718281828459045`", 
       RowBox[{
        RowBox[{"-", "1.`"}], " ", "u2"}]]}]}], ")"}]}], "+", 
  RowBox[{
   RowBox[{"(", 
    RowBox[{"5.`", " ", 
     RowBox[{"(", 
      RowBox[{
       RowBox[{
        RowBox[{"-", "90.`"}], " ", 
        SuperscriptBox["2.718281828459045`", 
         RowBox[{
          RowBox[{"-", "15.`"}], " ", "u2"}]]}], "-", 
       RowBox[{"300.`", " ", 
        SuperscriptBox["2.718281828459045`", 
         RowBox[{
          RowBox[{"-", "10.`"}], " ", "u2"}]]}], "-", 
       RowBox[{"210.`", " ", 
        SuperscriptBox["2.718281828459045`", 
         RowBox[{
          RowBox[{"-", "7.`"}], " ", "u2"}]]}], "-", 
       RowBox[{"450.`", " ", 
        SuperscriptBox["2.718281828459045`", 
         RowBox[{
          RowBox[{"-", "6.`"}], " ", "u2"}]]}], "-", 
       RowBox[{"480.`", " ", 
        SuperscriptBox["2.718281828459045`", 
         RowBox[{
          RowBox[{"-", "4.`"}], " ", "u2"}]]}], "-", 
       RowBox[{"240.`", " ", 
        SuperscriptBox["2.718281828459045`", 
         RowBox[{
          RowBox[{"-", "3.`"}], " ", "u2"}]]}], "-", 
       RowBox[{"180.`", " ", 
        SuperscriptBox["2.718281828459045`", 
         RowBox[{
          RowBox[{"-", "2.`"}], " ", "u2"}]]}], "-", 
       RowBox[{"30.`", " ", 
        SuperscriptBox["2.718281828459045`", 
         RowBox[{
          RowBox[{"-", "1.`"}], " ", "u2"}]]}]}], ")"}]}], ")"}], "/", 
   RowBox[{"(", 
    RowBox[{"1.`", "\[VeryThinSpace]", "+", 
     RowBox[{"6.`", " ", 
      SuperscriptBox["2.718281828459045`", 
       RowBox[{
        RowBox[{"-", "15.`"}], " ", "u2"}]]}], "+", 
     RowBox[{"30.`", " ", 
      SuperscriptBox["2.718281828459045`", 
       RowBox[{
        RowBox[{"-", "10.`"}], " ", "u2"}]]}], "+", 
     RowBox[{"30.`", " ", 
      SuperscriptBox["2.718281828459045`", 
       RowBox[{
        RowBox[{"-", "7.`"}], " ", "u2"}]]}], "+", 
     RowBox[{"75.`", " ", 
      SuperscriptBox["2.718281828459045`", 
       RowBox[{
        RowBox[{"-", "6.`"}], " ", "u2"}]]}], "+", 
     RowBox[{"120.`", " ", 
      SuperscriptBox["2.718281828459045`", 
       RowBox[{
        RowBox[{"-", "4.`"}], " ", "u2"}]]}], "+", 
     RowBox[{"80.`", " ", 
      SuperscriptBox["2.718281828459045`", 
       RowBox[{
        RowBox[{"-", "3.`"}], " ", "u2"}]]}], "+", 
     RowBox[{"90.`", " ", 
      SuperscriptBox["2.718281828459045`", 
       RowBox[{
        RowBox[{"-", "2.`"}], " ", "u2"}]]}], "+", 
     RowBox[{"30.`", " ", 
      SuperscriptBox["2.718281828459045`", 
       RowBox[{
        RowBox[{"-", "1.`"}], " ", "u2"}]]}]}], ")"}]}]}]], "Output",
 CellChangeTimes->{3.770077897757991*^9, 3.7700793119149723`*^9}],

Cell[BoxData["0.`"], "Output",
 CellChangeTimes->{3.770077897757991*^9, 3.7700793119149723`*^9}]
}, Open  ]],

Cell[CellGroupData[{

Cell[BoxData[
 RowBox[{"kmm", "=", 
  RowBox[{"N", "[", 
   RowBox[{
    RowBox[{"kmmall", "[", 
     RowBox[{"[", "3", "]"}], "]"}], "+", 
    RowBox[{"kmmall", "[", 
     RowBox[{"[", "4", "]"}], "]"}]}], "]"}]}]], "Input",
 CellChangeTimes->{{3.770077799036853*^9, 3.7700778323868995`*^9}}],

Cell[BoxData["3.`"], "Output",
 CellChangeTimes->{{3.770077820986883*^9, 3.7700778328569*^9}, 
   3.7700793157349777`*^9}]
}, Open  ]],

Cell[CellGroupData[{

Cell[BoxData[
 RowBox[{"rul", "=", 
  RowBox[{"FindRoot", "[", 
   RowBox[{
    RowBox[{
     RowBox[{"f2", "[", 
      RowBox[{"mu", ",", "u1", ",", "u2", ",", "u3"}], "]"}], "==", 
     RowBox[{"-", "kmm"}]}], ",", 
    RowBox[{"{", 
     RowBox[{"u2", ",", "1"}], "}"}]}], "]"}]}]], "Input",
 CellChangeTimes->{{3.769493582837024*^9, 3.769493586228218*^9}, {
   3.769493635300025*^9, 3.76949365794032*^9}, {3.769494035090892*^9, 
   3.769494049696727*^9}, {3.769494104768877*^9, 3.7694941225758953`*^9}, {
   3.76949528460036*^9, 3.7694953022963715`*^9}, {3.7694959269160976`*^9, 
   3.7694959567728057`*^9}, {3.769495996516079*^9, 3.7694959974601326`*^9}, {
   3.769496577616316*^9, 3.769496597919477*^9}, 3.769496638302787*^9, {
   3.7694968234863787`*^9, 3.7694968538211136`*^9}, {3.7694971096917486`*^9, 
   3.769497133947136*^9}, {3.7694973190827255`*^9, 3.769497323081954*^9}, {
   3.7694973589860077`*^9, 3.7694973719797506`*^9}, {3.76949740658573*^9, 
   3.7694974264728675`*^9}, {3.7694975307448316`*^9, 
   3.7694975457526903`*^9}, {3.769497645832414*^9, 3.769497659463194*^9}, {
   3.7700776482426414`*^9, 3.770077678684684*^9}, {3.7700777222447453`*^9, 
   3.770077739474769*^9}, {3.7700777818568287`*^9, 3.7700777864368353`*^9}, {
   3.770077844317916*^9, 3.770077844817917*^9}, 3.7700779723990955`*^9}],

Cell[BoxData[
 RowBox[{"{", 
  RowBox[{"u2", "\[Rule]", "4.14268342120818`"}], "}"}]], "Output",
 CellChangeTimes->{
  3.7694935889693747`*^9, 3.7694936591963916`*^9, 3.7694939709432225`*^9, {
   3.7694940509718*^9, 3.7694940547440157`*^9}, 3.7694941240819817`*^9, 
   3.7694948004296665`*^9, 3.7694952281271296`*^9, 3.769495306600618*^9, 
   3.7694960186493444`*^9, {3.769496570272896*^9, 3.7694965989635367`*^9}, {
   3.7694966391998377`*^9, 3.769496653079632*^9}, 3.7694967336322393`*^9, {
   3.769496824261423*^9, 3.7694968550511837`*^9}, {3.769497111195835*^9, 
   3.769497155357361*^9}, 3.769497326089126*^9, 3.769497437961525*^9, 
   3.7694975472167735`*^9, {3.7694976474315057`*^9, 3.7694976611722918`*^9}, 
   3.769547954815399*^9, 3.769550666311726*^9, 3.7700777454047775`*^9, 
   3.770077787386836*^9, 3.770077848087921*^9, 3.770077974129098*^9, 
   3.770079318194981*^9}]
}, Open  ]],

Cell[CellGroupData[{

Cell[BoxData[{
 RowBox[{"Print", "[", 
  RowBox[{
  "n0", ",", "\"\< \>\"", ",", "kff", ",", "\"\< \>\"", ",", "kmm", ",", 
   "\"\< \>\"", ",", "kfm"}], "]"}], "\[IndentingNewLine]", 
 RowBox[{
  RowBox[{"dmu", "[", 
   RowBox[{"mu", ",", "u1", ",", "u2", ",", "u3"}], "]"}], " ", "/.", " ", 
  "rul"}], "\[IndentingNewLine]", 
 RowBox[{
  RowBox[{"f1", "[", 
   RowBox[{"mu", ",", "u1", ",", "u2", ",", "u3"}], "]"}], "/.", 
  "rul"}], "\[IndentingNewLine]", 
 RowBox[{
  RowBox[{"f2", "[", 
   RowBox[{"mu", ",", "u1", ",", "u2", ",", "u3"}], "]"}], "/.", 
  "rul"}], "\[IndentingNewLine]", 
 RowBox[{
  RowBox[{"f3", "[", 
   RowBox[{"mu", ",", "u1", ",", "u2", ",", "u3"}], "]"}], "/.", 
  "rul"}]}], "Input",
 CellChangeTimes->{{3.7694947190330105`*^9, 3.7694947596243324`*^9}, {
  3.769495671220473*^9, 3.769495683653184*^9}, {3.7694957150289783`*^9, 
  3.7694957195402365`*^9}, {3.7694957499079733`*^9, 3.7694957663409133`*^9}}],

Cell[BoxData[
 InterpretationBox[
  RowBox[{
  "14.`", "\[InvisibleSpace]", "\<\" \"\>", "\[InvisibleSpace]", "29.`", 
   "\[InvisibleSpace]", "\<\" \"\>", "\[InvisibleSpace]", "3.`", 
   "\[InvisibleSpace]", "\<\" \"\>", "\[InvisibleSpace]", "51.`"}],
  SequenceForm[14., " ", 29., " ", 3., " ", 51.],
  Editable->False]], "Print",
 CellChangeTimes->{
  3.769495722692417*^9, 3.769495768791054*^9, 3.769496658186924*^9, 
   3.76949673365324*^9, {3.7694974530483875`*^9, 3.7694974566805954`*^9}, 
   3.7694975691010256`*^9, 3.769547976193254*^9, 3.7695506663432302`*^9, 
   3.7700780164601574`*^9, 3.770079320264984*^9}],

Cell[BoxData["0.`"], "Output",
 CellChangeTimes->{
  3.7694948038288608`*^9, 3.769495244365058*^9, 3.7694953125909605`*^9, 
   3.769495722718418*^9, 3.7694957687930536`*^9, 3.7694966581979246`*^9, 
   3.769496733658241*^9, {3.7694974530663886`*^9, 3.769497456692596*^9}, 
   3.769497569104026*^9, 3.769547976194501*^9, 3.7695506663444223`*^9, 
   3.7700780164601574`*^9, 3.770079320264984*^9}],

Cell[BoxData["0.`"], "Output",
 CellChangeTimes->{
  3.7694948038288608`*^9, 3.769495244365058*^9, 3.7694953125909605`*^9, 
   3.769495722718418*^9, 3.7694957687930536`*^9, 3.7694966581979246`*^9, 
   3.769496733658241*^9, {3.7694974530663886`*^9, 3.769497456692596*^9}, 
   3.769497569104026*^9, 3.769547976194501*^9, 3.7695506663444223`*^9, 
   3.7700780164601574`*^9, 3.770079320264984*^9}],

Cell[BoxData[
 RowBox[{"-", "3.000000000000001`"}]], "Output",
 CellChangeTimes->{
  3.7694948038288608`*^9, 3.769495244365058*^9, 3.7694953125909605`*^9, 
   3.769495722718418*^9, 3.7694957687930536`*^9, 3.7694966581979246`*^9, 
   3.769496733658241*^9, {3.7694974530663886`*^9, 3.769497456692596*^9}, 
   3.769497569104026*^9, 3.769547976194501*^9, 3.7695506663444223`*^9, 
   3.7700780164601574`*^9, 3.770079320274984*^9}],

Cell[BoxData["0.`"], "Output",
 CellChangeTimes->{
  3.7694948038288608`*^9, 3.769495244365058*^9, 3.7694953125909605`*^9, 
   3.769495722718418*^9, 3.7694957687930536`*^9, 3.7694966581979246`*^9, 
   3.769496733658241*^9, {3.7694974530663886`*^9, 3.769497456692596*^9}, 
   3.769497569104026*^9, 3.769547976194501*^9, 3.7695506663444223`*^9, 
   3.7700780164601574`*^9, 3.770079320274984*^9}]
}, Open  ]],

Cell[BoxData[
 RowBox[{
  RowBox[{"hesi", "=", 
   RowBox[{
    RowBox[{"{", 
     RowBox[{
      RowBox[{"{", 
       RowBox[{
        RowBox[{"D", "[", 
         RowBox[{
          RowBox[{"dmu", "[", 
           RowBox[{"mu", ",", "u1", ",", "u2", ",", "u3"}], "]"}], ",", 
          "mu"}], "]"}], ",", 
        RowBox[{"D", "[", 
         RowBox[{
          RowBox[{"dmu", "[", 
           RowBox[{"mu", ",", "u1", ",", "u2", ",", "u3"}], "]"}], ",", 
          "u1"}], "]"}], ",", 
        RowBox[{"D", "[", 
         RowBox[{
          RowBox[{"dmu", "[", 
           RowBox[{"mu", ",", "u1", ",", "u2", ",", "u3"}], "]"}], ",", 
          "u2"}], "]"}], ",", 
        RowBox[{"D", "[", 
         RowBox[{
          RowBox[{"dmu", "[", 
           RowBox[{"mu", ",", "u1", ",", "u2", ",", "u3"}], "]"}], ",", 
          "u3"}], "]"}]}], "}"}], ",", 
      RowBox[{"{", 
       RowBox[{
        RowBox[{"D", "[", 
         RowBox[{
          RowBox[{"f1", "[", 
           RowBox[{"mu", ",", "u1", ",", "u2", ",", "u3"}], "]"}], ",", 
          "\[Mu]"}], "]"}], ",", 
        RowBox[{"D", "[", 
         RowBox[{
          RowBox[{"f1", "[", 
           RowBox[{"mu", ",", "u1", ",", "u2", ",", "u3"}], "]"}], ",", 
          "u1"}], "]"}], ",", 
        RowBox[{"D", "[", 
         RowBox[{
          RowBox[{"f1", "[", 
           RowBox[{"mu", ",", "u1", ",", "u2", ",", "u3"}], "]"}], ",", 
          "u2"}], "]"}], ",", 
        RowBox[{"D", "[", 
         RowBox[{
          RowBox[{"f1", "[", 
           RowBox[{"mu", ",", "u1", ",", "u2", ",", "u3"}], "]"}], ",", 
          "u3"}], "]"}]}], "}"}], ",", 
      RowBox[{"{", 
       RowBox[{
        RowBox[{"D", "[", 
         RowBox[{
          RowBox[{"f2", "[", 
           RowBox[{"mu", ",", "u1", ",", "u2", ",", "u3"}], "]"}], ",", 
          "mu"}], "]"}], ",", 
        RowBox[{"D", "[", 
         RowBox[{
          RowBox[{"f2", "[", 
           RowBox[{"mu", ",", "u1", ",", "u2", ",", "u3"}], "]"}], ",", 
          "u1"}], "]"}], ",", 
        RowBox[{"D", "[", 
         RowBox[{
          RowBox[{"f2", "[", 
           RowBox[{"mu", ",", "u1", ",", "u2", ",", "u3"}], "]"}], ",", 
          "u2"}], "]"}], ",", 
        RowBox[{"D", "[", 
         RowBox[{
          RowBox[{"f2", "[", 
           RowBox[{"mu", ",", "u1", ",", "u2", ",", "u3"}], "]"}], ",", 
          "u3"}], "]"}]}], "}"}], ",", 
      RowBox[{"{", 
       RowBox[{
        RowBox[{"D", "[", 
         RowBox[{
          RowBox[{"f3", "[", 
           RowBox[{"mu", ",", "u1", ",", "u2", ",", "u3"}], "]"}], ",", 
          "mu"}], "]"}], ",", 
        RowBox[{"D", "[", 
         RowBox[{
          RowBox[{"f3", "[", 
           RowBox[{"mu", ",", "u1", ",", "u2", ",", "u3"}], "]"}], ",", 
          "u1"}], "]"}], ",", 
        RowBox[{"D", "[", 
         RowBox[{
          RowBox[{"f3", "[", 
           RowBox[{"mu", ",", "u1", ",", "u2", ",", "u3"}], "]"}], ",", 
          "u2"}], "]"}], ",", 
        RowBox[{"D", "[", 
         RowBox[{
          RowBox[{"f3", "[", 
           RowBox[{"mu", ",", "u1", ",", "u2", ",", "u3"}], "]"}], ",", 
          "u3"}], "]"}]}], "}"}]}], "}"}], " ", "/.", " ", "rul"}]}], 
  ";"}]], "Input",
 CellChangeTimes->{{3.7700782817155285`*^9, 3.7700783893666797`*^9}}],

Cell[CellGroupData[{

Cell[BoxData[
 RowBox[{"MatrixForm", "[", "%", "]"}]], "Input",
 CellChangeTimes->{{3.7700783992866936`*^9, 3.7700784085377064`*^9}}],

Cell[BoxData[
 TagBox[
  RowBox[{"(", "\[NoBreak]", GridBox[{
     {"0", "0", "0", "0"},
     {"0", "0", "0", "0"},
     {"0.`", "0.`", "2.294266196356235`", "0.`"},
     {"0", "0", "0", "0"}
    },
    GridBoxAlignment->{
     "Columns" -> {{Center}}, "ColumnsIndexed" -> {}, "Rows" -> {{Baseline}}, 
      "RowsIndexed" -> {}},
    GridBoxSpacings->{"Columns" -> {
        Offset[0.27999999999999997`], {
         Offset[0.7]}, 
        Offset[0.27999999999999997`]}, "ColumnsIndexed" -> {}, "Rows" -> {
        Offset[0.2], {
         Offset[0.4]}, 
        Offset[0.2]}, "RowsIndexed" -> {}}], "\[NoBreak]", ")"}],
  Function[BoxForm`e$, 
   MatrixForm[BoxForm`e$]]]], "Output",
 CellChangeTimes->{3.770078409437708*^9, 3.770079326324992*^9}]
}, Open  ]],

Cell[CellGroupData[{

Cell[BoxData[{
 RowBox[{
  RowBox[{"dpara2", "=", 
   RowBox[{"1", "/", 
    RowBox[{"hesi", "[", 
     RowBox[{"[", 
      RowBox[{"3", ",", "3"}], "]"}], "]"}]}]}], ";"}], "\[IndentingNewLine]", 
 RowBox[{"Sqrt", "[", "dpara2", "]"}]}], "Input",
 CellChangeTimes->{{3.7700784420577536`*^9, 3.7700784608677797`*^9}}],

Cell[BoxData["0.6602039172723898`"], "Output",
 CellChangeTimes->{3.770078462807782*^9, 3.770079330264998*^9}]
}, Open  ]],

Cell[BoxData[
 RowBox[{"(*", " ", "dist", " ", "*)"}]], "Input",
 CellChangeTimes->{{3.77007935307503*^9, 3.770079365905048*^9}}],

Cell[CellGroupData[{

Cell[BoxData[{
 RowBox[{
  RowBox[{"Z3", "[", "u2_", "]"}], ":=", 
  RowBox[{"120", "+", 
   RowBox[{"5", " ", 
    SuperscriptBox["\[ExponentialE]", 
     RowBox[{
      RowBox[{"-", "10"}], " ", "u2"}]]}], "+", 
   RowBox[{"100", " ", 
    SuperscriptBox["\[ExponentialE]", 
     RowBox[{
      RowBox[{"-", "6"}], " ", "u2"}]]}], "+", 
   RowBox[{"200", " ", 
    SuperscriptBox["\[ExponentialE]", 
     RowBox[{
      RowBox[{"-", "4"}], " ", "u2"}]]}], "+", 
   RowBox[{"600", " ", 
    SuperscriptBox["\[ExponentialE]", 
     RowBox[{
      RowBox[{"-", "3"}], " ", "u2"}]]}], "+", 
   RowBox[{"900", " ", 
    SuperscriptBox["\[ExponentialE]", 
     RowBox[{
      RowBox[{"-", "2"}], " ", "u2"}]]}], "+", 
   RowBox[{"1200", " ", 
    SuperscriptBox["\[ExponentialE]", 
     RowBox[{"-", "u2"}]]}]}]}], "\[IndentingNewLine]", 
 RowBox[{"Z3", "[", "0", "]"}]}], "Input",
 CellChangeTimes->{{3.7694896365343084`*^9, 3.7694896427196627`*^9}, {
  3.770078979579507*^9, 3.770078986059516*^9}}],

Cell[BoxData["3125"], "Output",
 CellChangeTimes->{{3.7700790431995955`*^9, 3.7700790563506145`*^9}, 
   3.7700793325650015`*^9}]
}, Open  ]],

Cell[CellGroupData[{

Cell[BoxData[{
 RowBox[{
  RowBox[{"Z4", "[", "u2_", "]"}], ":=", 
  RowBox[{"720", "+", 
   RowBox[{"6", " ", 
    SuperscriptBox["\[ExponentialE]", 
     RowBox[{
      RowBox[{"-", "15"}], " ", "u2"}]]}], "+", 
   RowBox[{"180", " ", 
    SuperscriptBox["\[ExponentialE]", 
     RowBox[{
      RowBox[{"-", "10"}], " ", "u2"}]]}], "+", 
   RowBox[{"450", " ", 
    SuperscriptBox["\[ExponentialE]", 
     RowBox[{
      RowBox[{"-", "7"}], " ", "u2"}]]}], "+", 
   RowBox[{"2100", " ", 
    SuperscriptBox["\[ExponentialE]", 
     RowBox[{
      RowBox[{"-", "6"}], " ", "u2"}]]}], "+", 
   RowBox[{"7200", " ", 
    SuperscriptBox["\[ExponentialE]", 
     RowBox[{
      RowBox[{"-", "4"}], " ", "u2"}]]}], "+", 
   RowBox[{"9000", " ", 
    SuperscriptBox["\[ExponentialE]", 
     RowBox[{
      RowBox[{"-", "3"}], " ", "u2"}]]}], "+", 
   RowBox[{"16200", " ", 
    SuperscriptBox["\[ExponentialE]", 
     RowBox[{
      RowBox[{"-", "2"}], " ", "u2"}]]}], "+", 
   RowBox[{"10800", " ", 
    SuperscriptBox["\[ExponentialE]", 
     RowBox[{"-", "u2"}]]}]}]}], "\[IndentingNewLine]", 
 RowBox[{"Z4", "[", "0", "]"}]}], "Input",
 CellChangeTimes->{{3.7700789917495236`*^9, 3.7700790009195366`*^9}}],

Cell[BoxData["46656"], "Output",
 CellChangeTimes->{3.770079047689602*^9, 3.770079334665004*^9}]
}, Open  ]],

Cell[CellGroupData[{

Cell[BoxData[
 RowBox[{
  RowBox[{"(*", " ", 
   RowBox[{"minus", " ", "free", " ", "energy"}], " ", "*)"}], 
  "\[IndentingNewLine]", 
  RowBox[{
   RowBox[{
    RowBox[{"F3", "[", "u1_", "]"}], ":=", 
    RowBox[{"Log", "[", 
     RowBox[{"Z3", "[", "u1", "]"}], "]"}]}], "\[IndentingNewLine]", 
   RowBox[{
    RowBox[{"F4", "[", "u1_", "]"}], ":=", 
    RowBox[{"Log", "[", 
     RowBox[{"Z4", "[", "u1", "]"}], "]"}]}], "\[IndentingNewLine]", 
   RowBox[{
    RowBox[{"F", "[", 
     RowBox[{"mu_", ",", "u1_", ",", "u2_", ",", "u3_"}], "]"}], ":=", 
    RowBox[{
     RowBox[{
      RowBox[{"md", "[", 
       RowBox[{"[", "3", "]"}], "]"}], " ", 
      RowBox[{"F3", "[", "u2", "]"}]}], "+", 
     RowBox[{
      RowBox[{"md", "[", 
       RowBox[{"[", "4", "]"}], "]"}], " ", 
      RowBox[{"F4", "[", "u2", "]"}]}]}]}], "\n", 
   RowBox[{"F", "[", 
    RowBox[{"m", ",", "v1", ",", "v2", ",", "v3"}], "]"}]}]}]], "Input",
 CellChangeTimes->{{3.769602672964587*^9, 3.7696027908132563`*^9}, 
   3.7696039953233547`*^9, 3.770078890507382*^9, {3.770079019569563*^9, 
   3.77007903210958*^9}, {3.7700793912570834`*^9, 3.7700793926770854`*^9}}],

Cell[BoxData[
 RowBox[{
  RowBox[{"5", " ", 
   RowBox[{"Log", "[", 
    RowBox[{"120", "+", 
     RowBox[{"5", " ", 
      SuperscriptBox["\[ExponentialE]", 
       RowBox[{
        RowBox[{"-", "10"}], " ", "v2"}]]}], "+", 
     RowBox[{"100", " ", 
      SuperscriptBox["\[ExponentialE]", 
       RowBox[{
        RowBox[{"-", "6"}], " ", "v2"}]]}], "+", 
     RowBox[{"200", " ", 
      SuperscriptBox["\[ExponentialE]", 
       RowBox[{
        RowBox[{"-", "4"}], " ", "v2"}]]}], "+", 
     RowBox[{"600", " ", 
      SuperscriptBox["\[ExponentialE]", 
       RowBox[{
        RowBox[{"-", "3"}], " ", "v2"}]]}], "+", 
     RowBox[{"900", " ", 
      SuperscriptBox["\[ExponentialE]", 
       RowBox[{
        RowBox[{"-", "2"}], " ", "v2"}]]}], "+", 
     RowBox[{"1200", " ", 
      SuperscriptBox["\[ExponentialE]", 
       RowBox[{"-", "v2"}]]}]}], "]"}]}], "+", 
  RowBox[{"5", " ", 
   RowBox[{"Log", "[", 
    RowBox[{"720", "+", 
     RowBox[{"6", " ", 
      SuperscriptBox["\[ExponentialE]", 
       RowBox[{
        RowBox[{"-", "15"}], " ", "v2"}]]}], "+", 
     RowBox[{"180", " ", 
      SuperscriptBox["\[ExponentialE]", 
       RowBox[{
        RowBox[{"-", "10"}], " ", "v2"}]]}], "+", 
     RowBox[{"450", " ", 
      SuperscriptBox["\[ExponentialE]", 
       RowBox[{
        RowBox[{"-", "7"}], " ", "v2"}]]}], "+", 
     RowBox[{"2100", " ", 
      SuperscriptBox["\[ExponentialE]", 
       RowBox[{
        RowBox[{"-", "6"}], " ", "v2"}]]}], "+", 
     RowBox[{"7200", " ", 
      SuperscriptBox["\[ExponentialE]", 
       RowBox[{
        RowBox[{"-", "4"}], " ", "v2"}]]}], "+", 
     RowBox[{"9000", " ", 
      SuperscriptBox["\[ExponentialE]", 
       RowBox[{
        RowBox[{"-", "3"}], " ", "v2"}]]}], "+", 
     RowBox[{"16200", " ", 
      SuperscriptBox["\[ExponentialE]", 
       RowBox[{
        RowBox[{"-", "2"}], " ", "v2"}]]}], "+", 
     RowBox[{"10800", " ", 
      SuperscriptBox["\[ExponentialE]", 
       RowBox[{"-", "v2"}]]}]}], "]"}]}]}]], "Output",
 CellChangeTimes->{
  3.770079102880679*^9, {3.770079382427071*^9, 3.7700793940970874`*^9}}]
}, Open  ]],

Cell[BoxData[{
 RowBox[{
  RowBox[{"dmu", "[", 
   RowBox[{"mu_", ",", "u1_", ",", "u2_", ",", "u3_"}], "]"}], ":=", 
  RowBox[{"N", "[", 
   RowBox[{"D", "[", 
    RowBox[{
     RowBox[{"F", "[", 
      RowBox[{"mu", ",", "u1", ",", "u2", ",", "u3"}], "]"}], ",", "mu"}], 
    "]"}], "]"}]}], "\[IndentingNewLine]", 
 RowBox[{
  RowBox[{"f1", "[", 
   RowBox[{"mu_", ",", "u1_", ",", "u2_", ",", "u3_"}], "]"}], ":=", 
  RowBox[{"N", "[", 
   RowBox[{"D", "[", 
    RowBox[{
     RowBox[{"F", "[", 
      RowBox[{"mu", ",", "u1", ",", "u2", ",", "u3"}], "]"}], ",", "u1"}], 
    "]"}], "]"}]}], "\[IndentingNewLine]", 
 RowBox[{
  RowBox[{"f2", "[", 
   RowBox[{"mu_", ",", "u1_", ",", "u2_", ",", "u3_"}], "]"}], ":=", 
  RowBox[{"N", "[", 
   RowBox[{"D", "[", 
    RowBox[{
     RowBox[{"F", "[", 
      RowBox[{"mu", ",", "u1", ",", "u2", ",", "u3"}], "]"}], ",", "u2"}], 
    "]"}], "]"}]}], "\[IndentingNewLine]", 
 RowBox[{
  RowBox[{"f3", "[", 
   RowBox[{"mu_", ",", "u1_", ",", "u2_", ",", "u3_"}], "]"}], ":=", 
  RowBox[{"N", "[", 
   RowBox[{"D", "[", 
    RowBox[{
     RowBox[{"F", "[", 
      RowBox[{"mu", ",", "u1", ",", "u2", ",", "u3"}], "]"}], ",", "u3"}], 
    "]"}], "]"}]}]}], "Input"],

Cell[CellGroupData[{

Cell[BoxData[{
 RowBox[{"rul", "=", 
  RowBox[{"FindRoot", "[", 
   RowBox[{
    RowBox[{
     RowBox[{"f2", "[", 
      RowBox[{"mu", ",", "u1", ",", "u2", ",", "u3"}], "]"}], "==", 
     RowBox[{"-", "kmm"}]}], ",", 
    RowBox[{"{", 
     RowBox[{"u2", ",", "1"}], "}"}]}], "]"}]}], "\n", 
 RowBox[{"Print", "[", 
  RowBox[{
  "n0", ",", "\"\< \>\"", ",", "kff", ",", "\"\< \>\"", ",", "kmm", ",", 
   "\"\< \>\"", ",", "kfm"}], "]"}], "\[IndentingNewLine]", 
 RowBox[{
  RowBox[{"dmu", "[", 
   RowBox[{"mu", ",", "u1", ",", "u2", ",", "u3"}], "]"}], " ", "/.", " ", 
  "rul"}], "\[IndentingNewLine]", 
 RowBox[{
  RowBox[{"f1", "[", 
   RowBox[{"mu", ",", "u1", ",", "u2", ",", "u3"}], "]"}], "/.", 
  "rul"}], "\[IndentingNewLine]", 
 RowBox[{
  RowBox[{"f2", "[", 
   RowBox[{"mu", ",", "u1", ",", "u2", ",", "u3"}], "]"}], "/.", 
  "rul"}], "\[IndentingNewLine]", 
 RowBox[{
  RowBox[{"f3", "[", 
   RowBox[{"mu", ",", "u1", ",", "u2", ",", "u3"}], "]"}], "/.", 
  "rul"}]}], "Input",
 CellChangeTimes->{{3.770079114690696*^9, 3.770079197701812*^9}, 
   3.7700792332228622`*^9}],

Cell[BoxData[
 RowBox[{"{", 
  RowBox[{"u2", "\[Rule]", "3.4500414062032605`"}], "}"}]], "Output",
 CellChangeTimes->{3.7700794031271*^9}],

Cell[BoxData[
 InterpretationBox[
  RowBox[{
  "14.`", "\[InvisibleSpace]", "\<\" \"\>", "\[InvisibleSpace]", "29.`", 
   "\[InvisibleSpace]", "\<\" \"\>", "\[InvisibleSpace]", "3.`", 
   "\[InvisibleSpace]", "\<\" \"\>", "\[InvisibleSpace]", "51.`"}],
  SequenceForm[14., " ", 29., " ", 3., " ", 51.],
  Editable->False]], "Print",
 CellChangeTimes->{3.7700794031471*^9}],

Cell[BoxData["0.`"], "Output",
 CellChangeTimes->{3.7700794031471*^9}],

Cell[BoxData["0.`"], "Output",
 CellChangeTimes->{3.7700794031471*^9}],

Cell[BoxData[
 RowBox[{"-", "3.000000000000001`"}]], "Output",
 CellChangeTimes->{3.7700794031471*^9}],

Cell[BoxData["0.`"], "Output",
 CellChangeTimes->{3.7700794031471*^9}]
}, Open  ]],

Cell[CellGroupData[{

Cell[BoxData[{
 RowBox[{
  RowBox[{"hesi", "=", 
   RowBox[{
    RowBox[{"{", 
     RowBox[{
      RowBox[{"{", 
       RowBox[{
        RowBox[{"D", "[", 
         RowBox[{
          RowBox[{"dmu", "[", 
           RowBox[{"mu", ",", "u1", ",", "u2", ",", "u3"}], "]"}], ",", 
          "mu"}], "]"}], ",", 
        RowBox[{"D", "[", 
         RowBox[{
          RowBox[{"dmu", "[", 
           RowBox[{"mu", ",", "u1", ",", "u2", ",", "u3"}], "]"}], ",", 
          "u1"}], "]"}], ",", 
        RowBox[{"D", "[", 
         RowBox[{
          RowBox[{"dmu", "[", 
           RowBox[{"mu", ",", "u1", ",", "u2", ",", "u3"}], "]"}], ",", 
          "u2"}], "]"}], ",", 
        RowBox[{"D", "[", 
         RowBox[{
          RowBox[{"dmu", "[", 
           RowBox[{"mu", ",", "u1", ",", "u2", ",", "u3"}], "]"}], ",", 
          "u3"}], "]"}]}], "}"}], ",", 
      RowBox[{"{", 
       RowBox[{
        RowBox[{"D", "[", 
         RowBox[{
          RowBox[{"f1", "[", 
           RowBox[{"mu", ",", "u1", ",", "u2", ",", "u3"}], "]"}], ",", 
          "\[Mu]"}], "]"}], ",", 
        RowBox[{"D", "[", 
         RowBox[{
          RowBox[{"f1", "[", 
           RowBox[{"mu", ",", "u1", ",", "u2", ",", "u3"}], "]"}], ",", 
          "u1"}], "]"}], ",", 
        RowBox[{"D", "[", 
         RowBox[{
          RowBox[{"f1", "[", 
           RowBox[{"mu", ",", "u1", ",", "u2", ",", "u3"}], "]"}], ",", 
          "u2"}], "]"}], ",", 
        RowBox[{"D", "[", 
         RowBox[{
          RowBox[{"f1", "[", 
           RowBox[{"mu", ",", "u1", ",", "u2", ",", "u3"}], "]"}], ",", 
          "u3"}], "]"}]}], "}"}], ",", 
      RowBox[{"{", 
       RowBox[{
        RowBox[{"D", "[", 
         RowBox[{
          RowBox[{"f2", "[", 
           RowBox[{"mu", ",", "u1", ",", "u2", ",", "u3"}], "]"}], ",", 
          "mu"}], "]"}], ",", 
        RowBox[{"D", "[", 
         RowBox[{
          RowBox[{"f2", "[", 
           RowBox[{"mu", ",", "u1", ",", "u2", ",", "u3"}], "]"}], ",", 
          "u1"}], "]"}], ",", 
        RowBox[{"D", "[", 
         RowBox[{
          RowBox[{"f2", "[", 
           RowBox[{"mu", ",", "u1", ",", "u2", ",", "u3"}], "]"}], ",", 
          "u2"}], "]"}], ",", 
        RowBox[{"D", "[", 
         RowBox[{
          RowBox[{"f2", "[", 
           RowBox[{"mu", ",", "u1", ",", "u2", ",", "u3"}], "]"}], ",", 
          "u3"}], "]"}]}], "}"}], ",", 
      RowBox[{"{", 
       RowBox[{
        RowBox[{"D", "[", 
         RowBox[{
          RowBox[{"f3", "[", 
           RowBox[{"mu", ",", "u1", ",", "u2", ",", "u3"}], "]"}], ",", 
          "mu"}], "]"}], ",", 
        RowBox[{"D", "[", 
         RowBox[{
          RowBox[{"f3", "[", 
           RowBox[{"mu", ",", "u1", ",", "u2", ",", "u3"}], "]"}], ",", 
          "u1"}], "]"}], ",", 
        RowBox[{"D", "[", 
         RowBox[{
          RowBox[{"f3", "[", 
           RowBox[{"mu", ",", "u1", ",", "u2", ",", "u3"}], "]"}], ",", 
          "u2"}], "]"}], ",", 
        RowBox[{"D", "[", 
         RowBox[{
          RowBox[{"f3", "[", 
           RowBox[{"mu", ",", "u1", ",", "u2", ",", "u3"}], "]"}], ",", 
          "u3"}], "]"}]}], "}"}]}], "}"}], " ", "/.", " ", "rul"}]}], 
  ";"}], "\n", 
 RowBox[{"MatrixForm", "[", "%", "]"}]}], "Input"],

Cell[BoxData[
 TagBox[
  RowBox[{"(", "\[NoBreak]", GridBox[{
     {"0", "0", "0", "0"},
     {"0", "0", "0", "0"},
     {"0.`", "0.`", "2.2966760021423758`", "0.`"},
     {"0", "0", "0", "0"}
    },
    GridBoxAlignment->{
     "Columns" -> {{Center}}, "ColumnsIndexed" -> {}, "Rows" -> {{Baseline}}, 
      "RowsIndexed" -> {}},
    GridBoxSpacings->{"Columns" -> {
        Offset[0.27999999999999997`], {
         Offset[0.7]}, 
        Offset[0.27999999999999997`]}, "ColumnsIndexed" -> {}, "Rows" -> {
        Offset[0.2], {
         Offset[0.4]}, 
        Offset[0.2]}, "RowsIndexed" -> {}}], "\[NoBreak]", ")"}],
  Function[BoxForm`e$, 
   MatrixForm[BoxForm`e$]]]], "Output",
 CellChangeTimes->{3.770079420197124*^9}]
}, Open  ]],

Cell[CellGroupData[{

Cell[BoxData[{
 RowBox[{
  RowBox[{"dpara2", "=", 
   RowBox[{"1", "/", 
    RowBox[{"hesi", "[", 
     RowBox[{"[", 
      RowBox[{"3", ",", "3"}], "]"}], "]"}]}]}], ";"}], "\[IndentingNewLine]", 
 RowBox[{"Sqrt", "[", "dpara2", "]"}], "\n"}], "Input",
 CellChangeTimes->{{3.7700792111518307`*^9, 3.7700792614129014`*^9}}],

Cell[BoxData["0.6598574642310767`"], "Output",
 CellChangeTimes->{3.7700794241271296`*^9}]
}, Open  ]]
},
WindowSize->{740, 713},
WindowMargins->{{Automatic, 226}, {Automatic, 0}},
Magnification->0.8999999761581421,
FrontEndVersion->"8.0 for Microsoft Windows (64-bit) (March 21, 2011)",
StyleDefinitions->"Default.nb"
]
(* End of Notebook Content *)

(* Internal cache information *)
(*CellTagsOutline
CellTagsIndex->{
 "Info3770111688-8159297"->{
  Cell[2113, 60, 218, 4, 36, "Print",
   CellTags->"Info3770111688-8159297"],
  Cell[2334, 66, 228, 4, 36, "Print",
   CellTags->"Info3770111688-8159297"],
  Cell[2565, 72, 336, 6, 52, "Print",
   CellTags->"Info3770111688-8159297"],
  Cell[2904, 80, 377, 6, 52, "Print",
   CellTags->"Info3770111688-8159297"]}
 }
*)
(*CellTagsIndex
CellTagsIndex->{
 {"Info3770111688-8159297", 45100, 1312}
 }
*)
(*NotebookFileOutline
Notebook[{
Cell[557, 20, 118, 2, 27, "Input"],
Cell[CellGroupData[{
Cell[700, 26, 1388, 30, 100, "Input"],
Cell[CellGroupData[{
Cell[2113, 60, 218, 4, 36, "Print",
 CellTags->"Info3770111688-8159297"],
Cell[2334, 66, 228, 4, 36, "Print",
 CellTags->"Info3770111688-8159297"],
Cell[2565, 72, 336, 6, 52, "Print",
 CellTags->"Info3770111688-8159297"],
Cell[2904, 80, 377, 6, 52, "Print",
 CellTags->"Info3770111688-8159297"]
}, Open  ]]
}, Open  ]],
Cell[CellGroupData[{
Cell[3330, 92, 1627, 41, 136, "Input"],
Cell[4960, 135, 215, 3, 27, "Output"]
}, Open  ]],
Cell[CellGroupData[{
Cell[5212, 143, 751, 19, 82, "Input"],
Cell[5966, 164, 349, 5, 27, "Output"],
Cell[6318, 171, 349, 5, 27, "Output"],
Cell[6670, 178, 349, 5, 27, "Output"],
Cell[7022, 185, 347, 5, 27, "Output"]
}, Open  ]],
Cell[CellGroupData[{
Cell[7406, 195, 747, 15, 82, "Input"],
Cell[8156, 212, 141, 3, 27, "Output"],
Cell[8300, 217, 141, 3, 27, "Output"]
}, Open  ]],
Cell[CellGroupData[{
Cell[8478, 225, 1970, 62, 82, "Input"],
Cell[10451, 289, 98, 1, 22, "Output"],
Cell[10552, 292, 96, 1, 21, "Output"]
}, Open  ]],
Cell[10663, 296, 912, 26, 65, "Input"],
Cell[CellGroupData[{
Cell[11600, 326, 100, 2, 21, "Input"],
Cell[11703, 330, 2071, 63, 38, "Output"]
}, Open  ]],
Cell[13789, 396, 1507, 41, 65, "Input"],
Cell[CellGroupData[{
Cell[15321, 441, 491, 12, 65, "Input"],
Cell[15815, 455, 96, 1, 21, "Output"],
Cell[15914, 458, 96, 1, 21, "Output"],
Cell[16013, 461, 4516, 130, 130, "Output"],
Cell[20532, 593, 96, 1, 21, "Output"]
}, Open  ]],
Cell[CellGroupData[{
Cell[20665, 599, 293, 8, 21, "Input"],
Cell[20961, 609, 122, 2, 21, "Output"]
}, Open  ]],
Cell[CellGroupData[{
Cell[21120, 616, 1319, 23, 21, "Input"],
Cell[22442, 641, 883, 14, 21, "Output"]
}, Open  ]],
Cell[CellGroupData[{
Cell[23362, 660, 936, 23, 80, "Input"],
Cell[24301, 685, 620, 12, 16, "Print"],
Cell[24924, 699, 393, 6, 21, "Output"],
Cell[25320, 707, 393, 6, 21, "Output"],
Cell[25716, 715, 425, 7, 21, "Output"],
Cell[26144, 724, 393, 6, 21, "Output"]
}, Open  ]],
Cell[26552, 733, 3262, 95, 109, "Input"],
Cell[CellGroupData[{
Cell[29839, 832, 133, 2, 21, "Input"],
Cell[29975, 836, 746, 20, 60, "Output"]
}, Open  ]],
Cell[CellGroupData[{
Cell[30758, 861, 317, 8, 36, "Input"],
Cell[31078, 871, 110, 1, 21, "Output"]
}, Open  ]],
Cell[31203, 875, 129, 2, 21, "Input"],
Cell[CellGroupData[{
Cell[31357, 881, 996, 29, 36, "Input"],
Cell[32356, 912, 129, 2, 21, "Output"]
}, Open  ]],
Cell[CellGroupData[{
Cell[32522, 919, 1204, 36, 51, "Input"],
Cell[33729, 957, 96, 1, 21, "Output"]
}, Open  ]],
Cell[CellGroupData[{
Cell[33862, 963, 1147, 30, 80, "Input"],
Cell[35012, 995, 2096, 63, 38, "Output"]
}, Open  ]],
Cell[37123, 1061, 1210, 36, 65, "Input"],
Cell[CellGroupData[{
Cell[38358, 1101, 1086, 31, 95, "Input"],
Cell[39447, 1134, 138, 3, 21, "Output"],
Cell[39588, 1139, 372, 8, 16, "Print"],
Cell[39963, 1149, 70, 1, 21, "Output"],
Cell[40036, 1152, 70, 1, 21, "Output"],
Cell[40109, 1155, 102, 2, 21, "Output"],
Cell[40214, 1159, 70, 1, 21, "Output"]
}, Open  ]],
Cell[CellGroupData[{
Cell[40321, 1165, 3241, 95, 124, "Input"],
Cell[43565, 1262, 725, 20, 60, "Output"]
}, Open  ]],
Cell[CellGroupData[{
Cell[44327, 1287, 323, 8, 51, "Input"],
Cell[44653, 1297, 90, 1, 21, "Output"]
}, Open  ]]
}
]
*)

(* End of internal cache information *)
