# Supplementary material for: Social tolerance in Octopus laqueus—A maximum entropy model
Source: PLoS One. 2020 Jun 10;15(6):e0233834. doi: 10.1371/journal.pone.0233834 (PMC7286511; doi:10.1371/journal.pone.0233834)
Supplement: S11 File — (M) [file pone.0233834.s017.m]

% chk eqn_20a
clear;
close all;
%% empirical female sharing
samp=[1,0,2,1,2,0;2,2,1,1,0,0;2,1,1,0,1,1;2,1,0,0,2,1;1,2,0,1,1,1;...
      0,0,2,1,1,2;0,2,1,1,1,1;1,1,1,1,1,1;1,1,1,1,1,1;1,3,0,0,2,0];
typ=0; % n0=0
[M,N]=size(samp);
K=6;
Sh=samp;
Sh(samp==1)=0;
Sh=sum(Sh,2);
avg_Sf1=mean(Sh);
del_Sf1=std(Sh,1)/sqrt(M);
[C,ncfg]=cfg(N,K,typ);

[J,Q,Ix]=emp_stat(samp,C,0); % std normalized to M (not M-1)
del_Sf2=Q.er;
if abs(del_Sf1-del_Sf2)>1e-6
    error('inconsistent standard error');
end
Sf=mean(Sh);

%% empirical male sharing
samp1=[1,1,1,1,1;1,1,2,0,1;1,1,0,2,1;1,1,1,1,1;1,1,1,1,1];
K1=5;
[M1,N1]=size(samp1);
[C1,ncfg1]=cfg(N1,K1,typ);
[J1,Q1,Ix1]=emp_stat(samp1,C1,0);
Sh1=samp1;Sh1(samp1==1)=0;
Sh1=sum(Sh1,2);
samp2=[1,1,1,1,1,1;2,0,1,1,1,1;1,1,1,1,1,1;1,1,1,1,1,1;1,1,1,1,1,1];
K2=6;
[M2,N2]=size(samp2);
[C2,ncfg2]=cfg(N2,K2,typ);
[J2,Q2,Ix2]=emp_stat(samp2,C2,0);
Sh2=samp2;Sh2(samp2==1)=0;
Sh2=sum(Sh2,2);
% adding two-errors 
% (x=x1+x2--> 
% delx^2=(dx/dx1)^2*(del_x1)^2+(dx/dx2)^2*(del_x2)^2
Sm=mean([Sh1;Sh2]);
del_Sm1=sqrt(var(Sh1,1)/M1+var(Sh2,1)/M2)/sqrt(4);
del_Sm2=sqrt(Q1.er^2+Q2.er^2)/sqrt(4);
if abs(del_Sm1-del_Sm2)>1e-6
    error('inconsistent standard error');
end
disp('biased:');
disp([Sf,del_Sf1]);
disp([Sm,del_Sm1]);
disp('un-biased:');    
disp([Sf,sqrt(10/9)*del_Sf1]);
disp([Sm,sqrt(5/4)*del_Sm1]);
