# Supplementary material for: Social tolerance in Octopus laqueus—A maximum entropy model
Source: PLoS One. 2020 Jun 10;15(6):e0233834. doi: 10.1371/journal.pone.0233834 (PMC7286511; doi:10.1371/journal.pone.0233834)
Supplement: S12 File — (NB) [file pone.0233834.s018.nb]

(* Content-type: application/vnd.wolfram.mathematica *)

(*** Wolfram Notebook File ***)
(* http://www.wolfram.com/nb *)

(* CreatedBy='Mathematica 8.0' *)

(*CacheID: 234*)
(* Internal cache information:
NotebookFileLineBreakTest
NotebookFileLineBreakTest
NotebookDataPosition[       157,          7]
NotebookDataLength[     80609,       2290]
NotebookOptionsPosition[     76586,       2157]
NotebookOutlinePosition[     77385,       2186]
CellTagsIndexPosition[     77257,       2180]
WindowFrame->Normal*)

(* Beginning of Notebook Content *)
Notebook[{
Cell[BoxData[
 RowBox[{
  RowBox[{"Exit", "[", "]"}], ";"}]], "Input",
 CellChangeTimes->{{3.7697407419682627`*^9, 3.7697407707483034`*^9}, {
  3.7697408416894026`*^9, 3.7697408429894047`*^9}}],

Cell[CellGroupData[{

Cell[BoxData[{
 RowBox[{
  RowBox[{
   RowBox[{
   "dirPC", "=", 
    "\"\<C:\\\\Users\\\\Reuven \
Pnini\\\\Desktop\\\\plosone_revision2\\\\nbook2\>\""}], ";"}], 
  " "}], "\[IndentingNewLine]", 
 RowBox[{
  RowBox[{
  "dirMac", "=", 
   "\"\<//Users//reuven-pnini//Desktop//plosone_revision2//nbook2\>\""}], 
  ";"}], "\[IndentingNewLine]", 
 RowBox[{
  RowBox[{"SetDirectory", "[", "dirPC", "]"}], ";", 
  RowBox[{"(*", " ", 
   RowBox[{"Directory", "[", "]"}], " ", "*)"}], "\[IndentingNewLine]", 
  RowBox[{"NotebookEvaluate", "[", 
   RowBox[{"FileNameJoin", "[", 
    RowBox[{"{", 
     RowBox[{"dirPC", ",", "\"\<OCTinJAR.nb\>\""}], "}"}], "]"}], 
   "]"}]}], "\[IndentingNewLine]"}], "Input",
 CellChangeTimes->{{3.76973773645671*^9, 3.769737746036723*^9}, {
   3.7697377809017735`*^9, 3.7697377989117985`*^9}, {3.7697378335118475`*^9, 
   3.7697378695838976`*^9}, {3.7697379168679657`*^9, 
   3.7697379267179794`*^9}, {3.769737981592057*^9, 3.769737993534074*^9}, {
   3.769738042854143*^9, 3.7697380984672213`*^9}, {3.7697385734368887`*^9, 
   3.7697386605100107`*^9}, {3.769739049592556*^9, 3.7697390899646125`*^9}, {
   3.7697391261846633`*^9, 3.769739150667698*^9}, {3.769739240280823*^9, 
   3.7697392790308776`*^9}, 3.769739317352931*^9, {3.7697401317474008`*^9, 
   3.769740141687415*^9}, {3.769740554803999*^9, 3.769740559284005*^9}, {
   3.769740726337241*^9, 3.7697407285972443`*^9}, 3.770166677478724*^9}],

Cell[CellGroupData[{

Cell[BoxData[
 StyleBox["\<\"cfg[k,n] gives all configurations for k identical animals in n \
pots.\"\>", "MSG"]], "Print", "PrintUsage",
 CellChangeTimes->{3.770088148287368*^9},
 CellTags->"Info3770120547-8622979"],

Cell[BoxData[
 StyleBox["\<\"degen[cfg] calculate the multinomial degeneracies of the \
configuration matrix.\"\>", "MSG"]], "Print", "PrintUsage",
 CellChangeTimes->{3.7700881483473673`*^9},
 CellTags->"Info3770120548-8622979"],

Cell[BoxData[
 StyleBox["\<\"h1[cfg,t,\[Mu],u,i] calculate the  one-particle energy vector \
of the configuration-matrix cfg as a function of (\[Mu],u) for 1<=i\
\[LessEqual]num[cfg].  t=1 if n0  is included in cfg.\"\>", "MSG"]], "Print", \
"PrintUsage",
 CellChangeTimes->{3.7700881483873677`*^9},
 CellTags->"Info3770120548-8622979"],

Cell[BoxData[
 StyleBox["\<\"h2[c1,t1,c2,t2,\[Mu],uff,umm,ufm,i,j] calculate the  \
two-particle energy matrix of c1\[CircleTimes]c2\\nas a function of \
(\[Mu],uff,umm,ufm) for 1<=i\[LessEqual]num[c1],1<=j<=num[c2]. t1=1(t2=1) if \
n0 is included in c1(c2).\"\>", "MSG"]], "Print", "PrintUsage",
 CellChangeTimes->{3.770088148437368*^9},
 CellTags->"Info3770120548-8622979"]
}, Open  ]]
}, Open  ]],

Cell[CellGroupData[{

Cell[BoxData[{
 RowBox[{
  RowBox[{"c7", "=", 
   RowBox[{"cfg", "[", 
    RowBox[{"3", ",", "7"}], "]"}]}], ";"}], "\[IndentingNewLine]", 
 RowBox[{"Dimensions", "[", "c7", "]"}], "\[IndentingNewLine]", 
 RowBox[{"Binomial", "[", 
  RowBox[{
   RowBox[{"7", "+", "3", "-", "1"}], ",", "3"}], "]"}]}], "Input"],

Cell[BoxData[
 RowBox[{"{", 
  RowBox[{"84", ",", "7"}], "}"}]], "Output",
 CellChangeTimes->{3.7697406927151937`*^9, 3.769740862710432*^9, 
  3.769747053836134*^9, 3.7697480643575754`*^9, 3.7697526180239677`*^9, 
  3.770087298350177*^9, 3.7700873359102297`*^9, 3.7700877926728697`*^9, 
  3.7700881515773726`*^9}],

Cell[BoxData["84"], "Output",
 CellChangeTimes->{3.7697406927151937`*^9, 3.769740862710432*^9, 
  3.769747053836134*^9, 3.7697480643575754`*^9, 3.7697526180239677`*^9, 
  3.770087298350177*^9, 3.7700873359102297`*^9, 3.7700877926728697`*^9, 
  3.7700881515773726`*^9}]
}, Open  ]],

Cell[CellGroupData[{

Cell[BoxData[{
 RowBox[{
  RowBox[{"c6", "=", 
   RowBox[{"cfg", "[", 
    RowBox[{"3", ",", "6"}], "]"}]}], ";"}], "\[IndentingNewLine]", 
 RowBox[{"Binomial", "[", 
  RowBox[{
   RowBox[{"6", "+", "3", "-", "1"}], ",", "3"}], 
  "]"}], "\[IndentingNewLine]", 
 RowBox[{"Dimensions", "[", "c6", "]"}]}], "Input",
 CellChangeTimes->{{3.7695856754824457`*^9, 3.769585686602113*^9}, {
  3.7695896273629436`*^9, 3.7695896311705112`*^9}}],

Cell[BoxData["56"], "Output",
 CellChangeTimes->{
  3.7695868793556747`*^9, {3.769589621937977*^9, 3.7695896322901*^9}, 
   3.769589786340122*^9, 3.7695908185985527`*^9, 3.7697408947514772`*^9, 
   3.76974705816614*^9, 3.7697480679575806`*^9, 3.769752622363974*^9, 
   3.770087340060235*^9, 3.770087795772874*^9, 3.770088154187376*^9}],

Cell[BoxData[
 RowBox[{"{", 
  RowBox[{"56", ",", "6"}], "}"}]], "Output",
 CellChangeTimes->{
  3.7695868793556747`*^9, {3.769589621937977*^9, 3.7695896322901*^9}, 
   3.769589786340122*^9, 3.7695908185985527`*^9, 3.7697408947514772`*^9, 
   3.76974705816614*^9, 3.7697480679575806`*^9, 3.769752622363974*^9, 
   3.770087340060235*^9, 3.770087795772874*^9, 3.770088154207376*^9}]
}, Open  ]],

Cell[CellGroupData[{

Cell[BoxData[{
 RowBox[{"h2", "[", 
  RowBox[{
  "c7", ",", "1", ",", "c6", ",", "0", ",", "mm", ",", "v1", ",", "v2", ",", 
   "v3", ",", "1", ",", "1"}], "]"}], "\[IndentingNewLine]", 
 RowBox[{"h2", "[", 
  RowBox[{
  "c7", ",", "1", ",", "c6", ",", "0", ",", "mm", ",", "v1", ",", "v2", ",", 
   "v3", ",", "1", ",", "2"}], "]"}], "\[IndentingNewLine]", 
 RowBox[{"h2", "[", 
  RowBox[{
  "c7", ",", "1", ",", "c6", ",", "0", ",", "mm", ",", "v1", ",", "v2", ",", 
   "v3", ",", "84", ",", "1"}], "]"}]}], "Input",
 CellChangeTimes->{{3.769565821018606*^9, 3.76956593517387*^9}, {
   3.769565983124874*^9, 3.7695661039128637`*^9}, {3.769586089069474*^9, 
   3.7695860941731052`*^9}, {3.769586171290082*^9, 3.769586210185091*^9}, {
   3.7695862536948643`*^9, 3.769586325039906*^9}, {3.769586377130125*^9, 
   3.7695864150317593`*^9}, {3.769586479383115*^9, 3.769586535259589*^9}, 
   3.7695866319981747`*^9, {3.76958671554839*^9, 3.769586738145607*^9}, {
   3.7695868107303057`*^9, 3.76958682157668*^9}, {3.76958689198954*^9, 
   3.769586911115295*^9}, {3.769586954803059*^9, 3.769586985625543*^9}, 
   3.769587018247856*^9, {3.769588102350844*^9, 3.769588108156982*^9}, {
   3.769590081105608*^9, 3.769590082305367*^9}, {3.769590210158229*^9, 
   3.769590291850339*^9}, {3.769590352727273*^9, 3.769590356535019*^9}, {
   3.7697410027846284`*^9, 3.7697410750977297`*^9}, {3.7697411442528267`*^9, 
   3.7697411490028334`*^9}, {3.769746943263977*^9, 3.7697469565289955`*^9}, {
   3.7700873545702553`*^9, 3.7700873557402573`*^9}, {3.770087398911318*^9, 
   3.7700874008313203`*^9}}],

Cell[BoxData[
 RowBox[{
  RowBox[{"3", " ", "v1"}], "+", 
  RowBox[{"3", " ", "v2"}], "+", 
  RowBox[{"9", " ", "v3"}]}]], "Output",
 CellChangeTimes->{{3.769741052757698*^9, 3.769741076057731*^9}, {
   3.7697411389028196`*^9, 3.769741150022835*^9}, 3.769747063006147*^9, 
   3.7697480711675854`*^9, 3.7697526259039793`*^9, 3.7700873469802446`*^9, 
   3.7700874025413227`*^9, 3.770087798712878*^9, 3.77008815727738*^9}],

Cell[BoxData[
 RowBox[{
  RowBox[{"3", " ", "v1"}], "+", "v2", "+", 
  RowBox[{"6", " ", "v3"}]}]], "Output",
 CellChangeTimes->{{3.769741052757698*^9, 3.769741076057731*^9}, {
   3.7697411389028196`*^9, 3.769741150022835*^9}, 3.769747063006147*^9, 
   3.7697480711675854`*^9, 3.7697526259039793`*^9, 3.7700873469802446`*^9, 
   3.7700874025413227`*^9, 3.770087798712878*^9, 3.77008815727738*^9}],

Cell[BoxData[
 RowBox[{
  RowBox[{"3", " ", "mm"}], "+", 
  RowBox[{"3", " ", "v2"}]}]], "Output",
 CellChangeTimes->{{3.769741052757698*^9, 3.769741076057731*^9}, {
   3.7697411389028196`*^9, 3.769741150022835*^9}, 3.769747063006147*^9, 
   3.7697480711675854`*^9, 3.7697526259039793`*^9, 3.7700873469802446`*^9, 
   3.7700874025413227`*^9, 3.770087798712878*^9, 3.77008815727738*^9}]
}, Open  ]],

Cell[CellGroupData[{

Cell[BoxData[
 RowBox[{"H", "=", 
  RowBox[{"Table", "[", 
   RowBox[{
    RowBox[{"h2", "[", 
     RowBox[{
     "c7", ",", "1", ",", "c6", ",", "0", ",", "mm", ",", "v1", ",", "v2", 
      ",", "v3", ",", "i", ",", "j"}], "]"}], ",", 
    RowBox[{"{", 
     RowBox[{"i", ",", "1", ",", "84"}], "}"}], ",", 
    RowBox[{"{", 
     RowBox[{"j", ",", "1", ",", "56"}], "}"}]}], "]"}]}]], "Input",
 CellChangeTimes->{{3.7697410376976776`*^9, 3.7697410391276793`*^9}, {
  3.769741206016915*^9, 3.769741245901971*^9}, {3.769741278943017*^9, 
  3.769741279353018*^9}, {3.769746968230012*^9, 3.7697469949130497`*^9}}],

Cell[BoxData[
 InterpretationBox[
  TagBox[
   PanelBox[GridBox[{
      {
       StyleBox[
        StyleBox[
         DynamicBox[ToBoxes[
           FEPrivate`FrontEndResource["FEStrings", "sizeExplanation"], 
           StandardForm],
          ImageSizeCache->{299., {3., 9.}}],
         StripOnInput->False,
         DynamicUpdating->True], "Panel",
        StripOnInput->False,
        Background->None]},
      {
       ItemBox[
        TagBox[
         RowBox[{"{", 
          RowBox[{
           RowBox[{"{", 
            RowBox[{
             RowBox[{
              RowBox[{"3", " ", "v1"}], "+", 
              RowBox[{"3", " ", "v2"}], "+", 
              RowBox[{"9", " ", "v3"}]}], ",", 
             RowBox[{
              RowBox[{"3", " ", "v1"}], "+", "v2", "+", 
              RowBox[{"6", " ", "v3"}]}], ",", 
             RowBox[{
              RowBox[{"3", " ", "v1"}], "+", "v2", "+", 
              RowBox[{"3", " ", "v3"}]}], ",", 
             RowBox[{
              RowBox[{"3", " ", "v1"}], "+", 
              RowBox[{"3", " ", "v2"}]}], ",", 
             RowBox[{
              RowBox[{"3", " ", "v1"}], "+", "v2", "+", 
              RowBox[{"6", " ", "v3"}]}], ",", 
             RowBox[{
              RowBox[{"3", " ", "v1"}], "+", 
              RowBox[{"3", " ", "v3"}]}], ",", 
             RowBox[{
              RowBox[{"3", " ", "v1"}], "+", "v2"}], ",", 
             RowBox[{
              RowBox[{"3", " ", "v1"}], "+", "v2", "+", 
              RowBox[{"3", " ", "v3"}]}], ",", 
             RowBox[{
              RowBox[{"3", " ", "v1"}], "+", "v2"}], ",", 
             RowBox[{
              RowBox[{"3", " ", "v1"}], "+", 
              RowBox[{"3", " ", "v2"}]}], ",", 
             RowBox[{
              RowBox[{"3", " ", "v1"}], "+", "v2", "+", 
              RowBox[{"6", " ", "v3"}]}], ",", 
             RowBox[{
              RowBox[{"3", " ", "v1"}], "+", 
              RowBox[{"3", " ", "v3"}]}], ",", 
             RowBox[{
              RowBox[{"3", " ", "v1"}], "+", "v2"}], ",", 
             RowBox[{
              RowBox[{"3", " ", "v1"}], "+", 
              RowBox[{"3", " ", "v3"}]}], ",", 
             RowBox[{"3", " ", "v1"}], ",", 
             RowBox[{
              RowBox[{"3", " ", "v1"}], "+", "v2"}], ",", 
             RowBox[{
              RowBox[{"3", " ", "v1"}], "+", "v2", "+", 
              RowBox[{"3", " ", "v3"}]}], ",", 
             RowBox[{
              RowBox[{"3", " ", "v1"}], "+", "v2"}], ",", 
             RowBox[{
              RowBox[{"3", " ", "v1"}], "+", "v2"}], ",", 
             RowBox[{
              RowBox[{"3", " ", "v1"}], "+", 
              RowBox[{"3", " ", "v2"}]}], ",", 
             RowBox[{
              RowBox[{"3", " ", "v1"}], "+", "v2", "+", 
              RowBox[{"6", " ", "v3"}]}], ",", 
             RowBox[{
              RowBox[{"3", " ", "v1"}], "+", 
              RowBox[{"3", " ", "v3"}]}], ",", 
             RowBox[{
              RowBox[{"3", " ", "v1"}], "+", "v2"}], ",", 
             RowBox[{
              RowBox[{"3", " ", "v1"}], "+", 
              RowBox[{"3", " ", "v3"}]}], ",", 
             RowBox[{"3", " ", "v1"}], ",", 
             RowBox[{
              RowBox[{"3", " ", "v1"}], "+", "v2"}], ",", 
             RowBox[{
              RowBox[{"3", " ", "v1"}], "+", 
              RowBox[{"3", " ", "v3"}]}], ",", 
             RowBox[{"3", " ", "v1"}], ",", 
             RowBox[{"3", " ", "v1"}], ",", 
             RowBox[{
              RowBox[{"3", " ", "v1"}], "+", "v2"}], ",", 
             RowBox[{
              RowBox[{"3", " ", "v1"}], "+", "v2", "+", 
              RowBox[{"3", " ", "v3"}]}], ",", 
             RowBox[{
              RowBox[{"3", " ", "v1"}], "+", "v2"}], ",", 
             RowBox[{
              RowBox[{"3", " ", "v1"}], "+", "v2"}], ",", 
             RowBox[{
              RowBox[{"3", " ", "v1"}], "+", "v2"}], ",", 
             RowBox[{
              RowBox[{"3", " ", "v1"}], "+", 
              RowBox[{"3", " ", "v2"}]}], ",", 
             RowBox[{
              RowBox[{"3", " ", "v1"}], "+", "v2", "+", 
              RowBox[{"6", " ", "v3"}]}], ",", 
             RowBox[{
              RowBox[{"3", " ", "v1"}], "+", 
              RowBox[{"3", " ", "v3"}]}], ",", 
             RowBox[{
              RowBox[{"3", " ", "v1"}], "+", "v2"}], ",", 
             RowBox[{
              RowBox[{"3", " ", "v1"}], "+", 
              RowBox[{"3", " ", "v3"}]}], ",", 
             RowBox[{"3", " ", "v1"}], ",", 
             RowBox[{
              RowBox[{"3", " ", "v1"}], "+", "v2"}], ",", 
             RowBox[{
              RowBox[{"3", " ", "v1"}], "+", 
              RowBox[{"3", " ", "v3"}]}], ",", 
             RowBox[{"3", " ", "v1"}], ",", 
             RowBox[{"3", " ", "v1"}], ",", 
             RowBox[{
              RowBox[{"3", " ", "v1"}], "+", "v2"}], ",", 
             RowBox[{
              RowBox[{"3", " ", "v1"}], "+", 
              RowBox[{"3", " ", "v3"}]}], ",", 
             RowBox[{"3", " ", "v1"}], ",", 
             RowBox[{"3", " ", "v1"}], ",", 
             RowBox[{"3", " ", "v1"}], ",", 
             RowBox[{
              RowBox[{"3", " ", "v1"}], "+", "v2"}], ",", 
             RowBox[{
              RowBox[{"3", " ", "v1"}], "+", "v2", "+", 
              RowBox[{"3", " ", "v3"}]}], ",", 
             RowBox[{
              RowBox[{"3", " ", "v1"}], "+", "v2"}], ",", 
             RowBox[{
              RowBox[{"3", " ", "v1"}], "+", "v2"}], ",", 
             RowBox[{
              RowBox[{"3", " ", "v1"}], "+", "v2"}], ",", 
             RowBox[{
              RowBox[{"3", " ", "v1"}], "+", "v2"}], ",", 
             RowBox[{
              RowBox[{"3", " ", "v1"}], "+", 
              RowBox[{"3", " ", "v2"}]}]}], "}"}], ",", 
           RowBox[{"\[LeftSkeleton]", "82", "\[RightSkeleton]"}], ",", 
           RowBox[{"{", 
            RowBox[{
             RowBox[{
              RowBox[{"3", " ", "mm"}], "+", 
              RowBox[{"3", " ", "v2"}]}], ",", 
             RowBox[{
              RowBox[{"3", " ", "mm"}], "+", "v2"}], ",", 
             RowBox[{
              RowBox[{"3", " ", "mm"}], "+", "v2"}], ",", 
             RowBox[{
              RowBox[{"3", " ", "mm"}], "+", 
              RowBox[{"3", " ", "v2"}]}], ",", 
             RowBox[{
              RowBox[{"3", " ", "mm"}], "+", "v2"}], ",", 
             RowBox[{"3", " ", "mm"}], ",", 
             RowBox[{"\[LeftSkeleton]", "45", "\[RightSkeleton]"}], ",", 
             RowBox[{
              RowBox[{"3", " ", "mm"}], "+", "v2"}], ",", 
             RowBox[{
              RowBox[{"3", " ", "mm"}], "+", "v2"}], ",", 
             RowBox[{
              RowBox[{"3", " ", "mm"}], "+", "v2"}], ",", 
             RowBox[{
              RowBox[{"3", " ", "mm"}], "+", "v2"}], ",", 
             RowBox[{
              RowBox[{"3", " ", "mm"}], "+", 
              RowBox[{"3", " ", "v2"}]}]}], "}"}]}], "}"}],
         Short[#, 5]& ],
        Background->GrayLevel[1],
        BaseStyle->{Deployed -> False},
        Frame->True,
        FrameStyle->GrayLevel[0, 0.2],
        StripOnInput->False]},
      {
       RowBox[{
        ButtonBox[
         StyleBox[
          StyleBox[
           DynamicBox[ToBoxes[
             FEPrivate`FrontEndResource["FEStrings", "sizeShowLess"], 
             StandardForm],
            ImageSizeCache->{54., {1., 9.}}],
           StripOnInput->False,
           DynamicUpdating->True], "Panel",
          StripOnInput->False,
          Background->None],
         Appearance->Automatic,
         ButtonFunction:>OutputSizeLimit`ButtonFunction[
          Identity, 14, 24707862018965470484, 5/2],
         Enabled->True,
         Evaluator->Automatic,
         Method->"Queued"], "\[ThinSpace]", 
        ButtonBox[
         StyleBox[
          StyleBox[
           DynamicBox[ToBoxes[
             FEPrivate`FrontEndResource["FEStrings", "sizeShowMore"], 
             StandardForm],
            ImageSizeCache->{60., {1., 9.}}],
           StripOnInput->False,
           DynamicUpdating->True], "Panel",
          StripOnInput->False,
          Background->None],
         Appearance->Automatic,
         ButtonFunction:>OutputSizeLimit`ButtonFunction[
          Identity, 14, 24707862018965470484, 5 2],
         Enabled->True,
         Evaluator->Automatic,
         Method->"Queued"], "\[ThinSpace]", 
        ButtonBox[
         StyleBox[
          StyleBox[
           DynamicBox[ToBoxes[
             FEPrivate`FrontEndResource["FEStrings", "sizeShowAll"], 
             StandardForm],
            ImageSizeCache->{92., {3., 9.}}],
           StripOnInput->False,
           DynamicUpdating->True], "Panel",
          StripOnInput->False,
          Background->None],
         Appearance->Automatic,
         ButtonFunction:>OutputSizeLimit`ButtonFunction[
          Identity, 14, 24707862018965470484, Infinity],
         Enabled->True,
         Evaluator->Automatic,
         Method->"Queued"], "\[ThinSpace]", 
        ButtonBox[
         StyleBox[
          StyleBox[
           DynamicBox[ToBoxes[
             FEPrivate`FrontEndResource["FEStrings", "sizeChangeLimit"], 
             StandardForm],
            ImageSizeCache->{78., {1., 9.}}],
           StripOnInput->False,
           DynamicUpdating->True], "Panel",
          StripOnInput->False,
          Background->None],
         Appearance->Automatic,
         ButtonFunction:>FrontEndExecute[{
            FrontEnd`SetOptions[
            FrontEnd`$FrontEnd, 
             FrontEnd`PreferencesSettings -> {"Page" -> "Evaluation"}], 
            FrontEnd`FrontEndToken["PreferencesDialog"]}],
         Evaluator->None,
         Method->"Preemptive"]}]}
     },
     GridBoxAlignment->{
      "Columns" -> {{Left}}, "ColumnsIndexed" -> {}, "Rows" -> {{Baseline}}, 
       "RowsIndexed" -> {}},
     GridBoxDividers->{
      "Columns" -> {{False}}, "ColumnsIndexed" -> {}, "Rows" -> {{False}}, 
       "RowsIndexed" -> {}},
     GridBoxItemSize->{
      "Columns" -> {{Automatic}}, "ColumnsIndexed" -> {}, "Rows" -> {{1.}}, 
       "RowsIndexed" -> {}},
     GridBoxSpacings->{"Columns" -> {
         Offset[0.27999999999999997`], {
          Offset[0.5599999999999999]}, 
         Offset[0.27999999999999997`]}, "ColumnsIndexed" -> {}, "Rows" -> {
         Offset[0.2], {
          Offset[1.2]}, 
         Offset[0.2]}, "RowsIndexed" -> {}}],
    DefaultBaseStyle->{},
    FrameMargins->5],
   Deploy,
   DefaultBaseStyle->{Deployed -> True}],
  Out[14]]], "Output",
 CellChangeTimes->{3.7697412469019723`*^9, 3.7697412814530206`*^9, 
  3.769747074759164*^9, 3.7697480744975896`*^9, 3.7697526300139847`*^9, 
  3.7700874126313367`*^9, 3.7700878042828856`*^9, 3.770088161477386*^9}]
}, Open  ]],

Cell[CellGroupData[{

Cell[BoxData[
 RowBox[{
  RowBox[{"(*", " ", 
   RowBox[{"indicator", " ", "where", " ", "Umm", " ", "apears", " ", 
    RowBox[{"(", "ix1", ")"}], " ", "and", " ", "absent", " ", 
    RowBox[{"(", "ix0", ")"}]}], " ", "*)"}], "\[IndentingNewLine]", 
  RowBox[{
   RowBox[{
    RowBox[{"ix1", "=", 
     RowBox[{"Table", "[", 
      RowBox[{
       RowBox[{"Sign", "[", 
        RowBox[{"h2", "[", 
         RowBox[{
         "c7", ",", "1", ",", "c6", ",", "0", ",", "0", ",", "0", ",", "1", 
          ",", "0", ",", "i", ",", "j"}], "]"}], "]"}], ",", 
       RowBox[{"{", 
        RowBox[{"i", ",", "1", ",", "84"}], "}"}], ",", 
       RowBox[{"{", 
        RowBox[{"j", ",", "1", ",", "56"}], "}"}]}], "]"}]}], ";"}], 
   "\[IndentingNewLine]", 
   RowBox[{
    RowBox[{"ix0", "=", 
     RowBox[{"Table", "[", 
      RowBox[{
       RowBox[{"1", "-", "\[IndentingNewLine]", 
        RowBox[{"Sign", "[", 
         RowBox[{"h2", "[", 
          RowBox[{
          "c7", ",", "1", ",", "c6", ",", "0", ",", "0", ",", "0", ",", "1", 
           ",", "0", ",", "i", ",", "j"}], "]"}], "]"}]}], ",", 
       RowBox[{"{", 
        RowBox[{"i", ",", "1", ",", "84"}], "}"}], ",", 
       RowBox[{"{", 
        RowBox[{"j", ",", "1", ",", "56"}], "}"}]}], "]"}]}], ";"}], 
   "\[IndentingNewLine]", 
   RowBox[{"Dimensions", "[", "ix1", "]"}], "\[IndentingNewLine]", 
   RowBox[{"Apply", "[", 
    RowBox[{"Plus", ",", 
     RowBox[{"Flatten", "[", "ix1", "]"}]}], "]"}], "\[IndentingNewLine]", 
   RowBox[{"Apply", "[", 
    RowBox[{"Plus", ",", 
     RowBox[{"Flatten", "[", "ix0", "]"}]}], "]"}], 
   "\[IndentingNewLine]"}]}]], "Input",
 CellChangeTimes->{{3.769566371660034*^9, 3.769566418380262*^9}, {
   3.769567788272099*^9, 3.769567822468914*^9}, {3.769742519750765*^9, 
   3.769742597073873*^9}, {3.7697427680521135`*^9, 3.7697427768841257`*^9}, {
   3.769742807826169*^9, 3.7697428118061748`*^9}, {3.769742900498299*^9, 
   3.7697430161934614`*^9}, {3.7697431301296215`*^9, 
   3.7697431642906694`*^9}, {3.7697435348331895`*^9, 3.769743615358303*^9}, {
   3.769746979331028*^9, 3.76974700224306*^9}, 3.7697471066572084`*^9, {
   3.7697471383942537`*^9, 3.769747141364258*^9}}],

Cell[BoxData[
 RowBox[{"{", 
  RowBox[{"84", ",", "56"}], "}"}]], "Output",
 CellChangeTimes->{
  3.7697425984838753`*^9, {3.769742780864132*^9, 3.7697428318362026`*^9}, 
   3.769742932580344*^9, 3.7697429699503965`*^9, {3.769743008943451*^9, 
   3.7697430231434712`*^9}, {3.769743597717278*^9, 3.7697436170883055`*^9}, 
   3.7697471115172157`*^9, 3.7697471598262835`*^9, 3.7697480799575977`*^9, 
   3.7697526347339916`*^9, 3.7700874180313444`*^9, 3.7700878119428964`*^9, 
   3.7700881665273933`*^9}],

Cell[BoxData["3024"], "Output",
 CellChangeTimes->{
  3.7697425984838753`*^9, {3.769742780864132*^9, 3.7697428318362026`*^9}, 
   3.769742932580344*^9, 3.7697429699503965`*^9, {3.769743008943451*^9, 
   3.7697430231434712`*^9}, {3.769743597717278*^9, 3.7697436170883055`*^9}, 
   3.7697471115172157`*^9, 3.7697471598262835`*^9, 3.7697480799575977`*^9, 
   3.7697526347339916`*^9, 3.7700874180313444`*^9, 3.7700878119428964`*^9, 
   3.770088166537393*^9}],

Cell[BoxData["1680"], "Output",
 CellChangeTimes->{
  3.7697425984838753`*^9, {3.769742780864132*^9, 3.7697428318362026`*^9}, 
   3.769742932580344*^9, 3.7697429699503965`*^9, {3.769743008943451*^9, 
   3.7697430231434712`*^9}, {3.769743597717278*^9, 3.7697436170883055`*^9}, 
   3.7697471115172157`*^9, 3.7697471598262835`*^9, 3.7697480799575977`*^9, 
   3.7697526347339916`*^9, 3.7700874180313444`*^9, 3.7700878119428964`*^9, 
   3.770088166537393*^9}]
}, Open  ]],

Cell[CellGroupData[{

Cell[BoxData[{
 RowBox[{"p", "=", 
  RowBox[{"Exp", "[", 
   RowBox[{"-", "H"}], "]"}]}], "\[IndentingNewLine]", 
 RowBox[{"Dimensions", "[", "p", "]"}]}], "Input",
 CellChangeTimes->{{3.7695678435455847`*^9, 3.769567862530143*^9}, {
  3.769567944774824*^9, 3.769567961510562*^9}, {3.769567992024045*^9, 
  3.769567995012198*^9}, {3.769743883691679*^9, 3.769743892131691*^9}}],

Cell[BoxData[
 InterpretationBox[
  TagBox[
   PanelBox[GridBox[{
      {
       StyleBox[
        StyleBox[
         DynamicBox[ToBoxes[
           FEPrivate`FrontEndResource["FEStrings", "sizeExplanation"], 
           StandardForm],
          ImageSizeCache->{299., {3., 9.}}],
         StripOnInput->False,
         DynamicUpdating->True], "Panel",
        StripOnInput->False,
        Background->None]},
      {
       ItemBox[
        TagBox[
         RowBox[{"{", 
          RowBox[{"\[LeftSkeleton]", "1", "\[RightSkeleton]"}], "}"}],
         Short[#, 5]& ],
        Background->GrayLevel[1],
        BaseStyle->{Deployed -> False},
        Frame->True,
        FrameStyle->GrayLevel[0, 0.2],
        StripOnInput->False]},
      {
       RowBox[{
        ButtonBox[
         StyleBox[
          StyleBox[
           DynamicBox[ToBoxes[
             FEPrivate`FrontEndResource["FEStrings", "sizeShowLess"], 
             StandardForm],
            ImageSizeCache->{54., {1., 9.}}],
           StripOnInput->False,
           DynamicUpdating->True], "Panel",
          StripOnInput->False,
          Background->None],
         Appearance->Automatic,
         ButtonFunction:>OutputSizeLimit`ButtonFunction[
          Identity, 20, 24707862018965470484, 5/2],
         Enabled->True,
         Evaluator->Automatic,
         Method->"Queued"], "\[ThinSpace]", 
        ButtonBox[
         StyleBox[
          StyleBox[
           DynamicBox[ToBoxes[
             FEPrivate`FrontEndResource["FEStrings", "sizeShowMore"], 
             StandardForm],
            ImageSizeCache->{60., {1., 9.}}],
           StripOnInput->False,
           DynamicUpdating->True], "Panel",
          StripOnInput->False,
          Background->None],
         Appearance->Automatic,
         ButtonFunction:>OutputSizeLimit`ButtonFunction[
          Identity, 20, 24707862018965470484, 5 2],
         Enabled->True,
         Evaluator->Automatic,
         Method->"Queued"], "\[ThinSpace]", 
        ButtonBox[
         StyleBox[
          StyleBox[
           DynamicBox[ToBoxes[
             FEPrivate`FrontEndResource["FEStrings", "sizeShowAll"], 
             StandardForm],
            ImageSizeCache->{92., {3., 9.}}],
           StripOnInput->False,
           DynamicUpdating->True], "Panel",
          StripOnInput->False,
          Background->None],
         Appearance->Automatic,
         ButtonFunction:>OutputSizeLimit`ButtonFunction[
          Identity, 20, 24707862018965470484, Infinity],
         Enabled->True,
         Evaluator->Automatic,
         Method->"Queued"], "\[ThinSpace]", 
        ButtonBox[
         StyleBox[
          StyleBox[
           DynamicBox[ToBoxes[
             FEPrivate`FrontEndResource["FEStrings", "sizeChangeLimit"], 
             StandardForm],
            ImageSizeCache->{78., {1., 9.}}],
           StripOnInput->False,
           DynamicUpdating->True], "Panel",
          StripOnInput->False,
          Background->None],
         Appearance->Automatic,
         ButtonFunction:>FrontEndExecute[{
            FrontEnd`SetOptions[
            FrontEnd`$FrontEnd, 
             FrontEnd`PreferencesSettings -> {"Page" -> "Evaluation"}], 
            FrontEnd`FrontEndToken["PreferencesDialog"]}],
         Evaluator->None,
         Method->"Preemptive"]}]}
     },
     GridBoxAlignment->{
      "Columns" -> {{Left}}, "ColumnsIndexed" -> {}, "Rows" -> {{Baseline}}, 
       "RowsIndexed" -> {}},
     GridBoxDividers->{
      "Columns" -> {{False}}, "ColumnsIndexed" -> {}, "Rows" -> {{False}}, 
       "RowsIndexed" -> {}},
     GridBoxItemSize->{
      "Columns" -> {{Automatic}}, "ColumnsIndexed" -> {}, "Rows" -> {{1.}}, 
       "RowsIndexed" -> {}},
     GridBoxSpacings->{"Columns" -> {
         Offset[0.27999999999999997`], {
          Offset[0.5599999999999999]}, 
         Offset[0.27999999999999997`]}, "ColumnsIndexed" -> {}, "Rows" -> {
         Offset[0.2], {
          Offset[1.2]}, 
         Offset[0.2]}, "RowsIndexed" -> {}}],
    DefaultBaseStyle->{},
    FrameMargins->5],
   Deploy,
   DefaultBaseStyle->{Deployed -> True}],
  Out[20]]], "Output",
 CellChangeTimes->{
  3.7695679620906353`*^9, 3.7697438930716925`*^9, 3.769747204186347*^9, 
   3.7697480849576044`*^9, 3.769752639303998*^9, 3.7700877748618445`*^9, {
   3.770087819582907*^9, 3.7700878327629256`*^9}, 3.770088170537399*^9}],

Cell[BoxData[
 RowBox[{"{", 
  RowBox[{"84", ",", "56"}], "}"}]], "Output",
 CellChangeTimes->{
  3.7695679620906353`*^9, 3.7697438930716925`*^9, 3.769747204186347*^9, 
   3.7697480849576044`*^9, 3.769752639303998*^9, 3.7700877748618445`*^9, {
   3.770087819582907*^9, 3.7700878327629256`*^9}, 3.770088170537399*^9}]
}, Open  ]],

Cell[CellGroupData[{

Cell[BoxData[
 RowBox[{
  RowBox[{"(*", " ", 
   RowBox[{
    RowBox[{"dist", " ", "g1"}], ",", "g2"}], " ", "*)"}], 
  "\[IndentingNewLine]", 
  RowBox[{
   RowBox[{
    RowBox[{"g1", "=", 
     RowBox[{"degen", "[", "c7", "]"}]}], ";"}], "\[IndentingNewLine]", 
   RowBox[{"Dimensions", "[", "g1", "]"}], "\[IndentingNewLine]", 
   RowBox[{"Apply", "[", 
    RowBox[{"Plus", ",", "g1"}], "]"}], "\[IndentingNewLine]", 
   RowBox[{"Print", "[", 
    RowBox[{"7", "^", "3"}], "]"}], "\[IndentingNewLine]", 
   RowBox[{
    RowBox[{"g2", "=", 
     RowBox[{"degen", "[", "c6", "]"}]}], ";"}], "\[IndentingNewLine]", 
   RowBox[{"Dimensions", "[", "g2", "]"}], "\[IndentingNewLine]", 
   RowBox[{"Apply", "[", 
    RowBox[{"Plus", ",", "g2"}], "]"}], "\[IndentingNewLine]", 
   RowBox[{"Print", "[", 
    RowBox[{"6", "^", "3"}], "]"}]}]}]], "Input"],

Cell[BoxData[
 RowBox[{"{", "84", "}"}]], "Output",
 CellChangeTimes->{3.7700875892295847`*^9, 3.7700878374929323`*^9, 
  3.770088175957406*^9}],

Cell[BoxData["343"], "Output",
 CellChangeTimes->{3.7700875892295847`*^9, 3.7700878374929323`*^9, 
  3.770088175957406*^9}],

Cell[BoxData["343"], "Print",
 CellChangeTimes->{3.7700875892295847`*^9, 3.7700878375029325`*^9, 
  3.770088175957406*^9}],

Cell[BoxData[
 RowBox[{"{", "56", "}"}]], "Output",
 CellChangeTimes->{3.7700875892295847`*^9, 3.7700878374929323`*^9, 
  3.7700881759674063`*^9}],

Cell[BoxData["216"], "Output",
 CellChangeTimes->{3.7700875892295847`*^9, 3.7700878374929323`*^9, 
  3.7700881759674063`*^9}],

Cell[BoxData["216"], "Print",
 CellChangeTimes->{3.7700875892295847`*^9, 3.7700878375029325`*^9, 
  3.7700881759674063`*^9}]
}, Open  ]],

Cell[BoxData[
 RowBox[{
  RowBox[{"(*", " ", 
   RowBox[{
    RowBox[{"indist", " ", "g1"}], "=", 
    RowBox[{"g2", "=", "1"}]}], " ", "*)"}], "\[IndentingNewLine]", 
  RowBox[{"(*", " ", 
   RowBox[{"un", "-", 
    RowBox[{"comment", " ", "for", " ", "indist"}]}], " ", "*)"}], 
  "\[IndentingNewLine]", 
  RowBox[{"(*", " ", 
   RowBox[{
    RowBox[{"g1", "=", 
     RowBox[{"Table", "[", 
      RowBox[{"1", ",", 
       RowBox[{"{", 
        RowBox[{"i", ",", "1", ",", "84"}], "}"}]}], "]"}]}], ";", " ", 
    "\[IndentingNewLine]", 
    RowBox[{"g2", "=", 
     RowBox[{"Table", "[", 
      RowBox[{"1", ",", 
       RowBox[{"{", 
        RowBox[{"j", ",", "1", ",", "56"}], "}"}]}], "]"}]}], ";"}], " ", 
   "*)"}]}]], "Input",
 CellChangeTimes->{
  3.770085723445963*^9, {3.7700857624370174`*^9, 3.7700857633170185`*^9}, {
   3.770086345058834*^9, 3.7700863911998987`*^9}, {3.770087598009597*^9, 
   3.770087611799616*^9}, 3.770087737161792*^9, {3.7700881302373424`*^9, 
   3.7700881350173492`*^9}}],

Cell[CellGroupData[{

Cell[BoxData[{
 RowBox[{
  RowBox[{"pred", "=", 
   RowBox[{"Table", "[", 
    RowBox[{
     RowBox[{
      RowBox[{"p", "[", 
       RowBox[{"[", 
        RowBox[{"i", ",", "j"}], "]"}], "]"}], " ", 
      RowBox[{"ix0", "[", 
       RowBox[{"[", 
        RowBox[{"i", ",", "j"}], "]"}], "]"}], " ", 
      RowBox[{"g1", "[", 
       RowBox[{"[", "i", "]"}], "]"}], " ", 
      RowBox[{"g2", "[", 
       RowBox[{"[", "j", "]"}], "]"}]}], ",", 
     RowBox[{"{", 
      RowBox[{"i", ",", "1", ",", "84"}], "}"}], ",", 
     RowBox[{"{", 
      RowBox[{"j", ",", "1", ",", "56"}], "}"}]}], "]"}]}], 
  ";"}], "\[IndentingNewLine]", 
 RowBox[{"zred", "=", 
  RowBox[{"Apply", "[", 
   RowBox[{"Plus", ",", 
    RowBox[{"Flatten", "[", "pred", "]"}]}], "]"}]}]}], "Input",
 CellChangeTimes->{{3.769567998876461*^9, 3.769568054019787*^9}, {
  3.769569888302202*^9, 3.7695699419952707`*^9}, {3.769743814249582*^9, 
  3.7697438239405956`*^9}, {3.769743996027837*^9, 3.7697440081178536`*^9}, {
  3.769744054379918*^9, 3.7697440558199205`*^9}, {3.76974701651508*^9, 
  3.769747017215081*^9}, {3.7700874555843973`*^9, 3.77008747182442*^9}, {
  3.7700876191306267`*^9, 3.770087627880639*^9}}],

Cell[BoxData[
 RowBox[{"720", "+", 
  RowBox[{"120", " ", 
   SuperscriptBox["\[ExponentialE]", 
    RowBox[{
     RowBox[{"-", "3"}], " ", "mm"}]]}], "+", 
  RowBox[{"1080", " ", 
   SuperscriptBox["\[ExponentialE]", 
    RowBox[{
     RowBox[{"-", "2"}], " ", "mm"}]]}], "+", 
  RowBox[{"2160", " ", 
   SuperscriptBox["\[ExponentialE]", 
    RowBox[{"-", "mm"}]]}], "+", 
  RowBox[{"1080", " ", 
   SuperscriptBox["\[ExponentialE]", 
    RowBox[{
     RowBox[{"-", "mm"}], "-", "v1"}]]}], "+", 
  RowBox[{"360", " ", 
   SuperscriptBox["\[ExponentialE]", 
    RowBox[{
     RowBox[{"-", "3"}], " ", "v1"}]]}], "+", 
  RowBox[{"2160", " ", 
   SuperscriptBox["\[ExponentialE]", 
    RowBox[{"-", "v1"}]]}], "+", 
  RowBox[{"360", " ", 
   SuperscriptBox["\[ExponentialE]", 
    RowBox[{
     RowBox[{
      RowBox[{"-", "3"}], " ", "v1"}], "-", 
     RowBox[{"3", " ", "v3"}]}]]}], "+", 
  RowBox[{"2160", " ", 
   SuperscriptBox["\[ExponentialE]", 
    RowBox[{
     RowBox[{"-", "v1"}], "-", 
     RowBox[{"3", " ", "v3"}]}]]}], "+", 
  RowBox[{"2160", " ", 
   SuperscriptBox["\[ExponentialE]", 
    RowBox[{
     RowBox[{"-", "mm"}], "-", 
     RowBox[{"2", " ", "v3"}]}]]}], "+", 
  RowBox[{"3240", " ", 
   SuperscriptBox["\[ExponentialE]", 
    RowBox[{
     RowBox[{"-", "v1"}], "-", 
     RowBox[{"2", " ", "v3"}]}]]}], "+", 
  RowBox[{"1080", " ", 
   SuperscriptBox["\[ExponentialE]", 
    RowBox[{
     RowBox[{"-", "mm"}], "-", "v1", "-", 
     RowBox[{"2", " ", "v3"}]}]]}], "+", 
  RowBox[{"1080", " ", 
   SuperscriptBox["\[ExponentialE]", 
    RowBox[{
     RowBox[{
      RowBox[{"-", "2"}], " ", "mm"}], "-", "v3"}]]}], "+", 
  RowBox[{"6480", " ", 
   SuperscriptBox["\[ExponentialE]", 
    RowBox[{
     RowBox[{"-", "mm"}], "-", "v3"}]]}], "+", 
  RowBox[{"3240", " ", 
   SuperscriptBox["\[ExponentialE]", 
    RowBox[{
     RowBox[{"-", "v1"}], "-", "v3"}]]}], "+", 
  RowBox[{"720", " ", 
   SuperscriptBox["\[ExponentialE]", 
    RowBox[{
     RowBox[{"-", "3"}], " ", "v3"}]]}], "+", 
  RowBox[{"6480", " ", 
   SuperscriptBox["\[ExponentialE]", 
    RowBox[{
     RowBox[{"-", "2"}], " ", "v3"}]]}], "+", 
  RowBox[{"6480", " ", 
   SuperscriptBox["\[ExponentialE]", 
    RowBox[{"-", "v3"}]]}]}]], "Output",
 CellChangeTimes->{
  3.769744019029869*^9, 3.769747218226366*^9, {3.7697480917376137`*^9, 
   3.76974809622762*^9}, 3.769752644594005*^9, 3.770087673500703*^9, 
   3.7700877747318444`*^9, 3.77008784980295*^9, 3.770088223488473*^9}]
}, Open  ]],

Cell[CellGroupData[{

Cell[BoxData[
 RowBox[{
  RowBox[{"(*", " ", 
   RowBox[{
    RowBox[{"Z56", "[", 
     RowBox[{"mm_", ",", "v1_", ",", "v3_"}], "]"}], ":=", 
    RowBox[{"20", "+", 
     RowBox[{"20", " ", 
      SuperscriptBox["\[ExponentialE]", 
       RowBox[{
        RowBox[{"-", "3"}], " ", "mm"}]]}], "+", 
     RowBox[{"60", " ", 
      SuperscriptBox["\[ExponentialE]", 
       RowBox[{
        RowBox[{"-", "2"}], " ", "mm"}]]}], "+", 
     RowBox[{"60", " ", 
      SuperscriptBox["\[ExponentialE]", 
       RowBox[{"-", "mm"}]]}], "+", 
     RowBox[{"60", " ", 
      SuperscriptBox["\[ExponentialE]", 
       RowBox[{
        RowBox[{"-", "mm"}], "-", "v1"}]]}], "+", 
     RowBox[{"60", " ", 
      SuperscriptBox["\[ExponentialE]", 
       RowBox[{
        RowBox[{"-", "3"}], " ", "v1"}]]}], "+", 
     RowBox[{"120", " ", 
      SuperscriptBox["\[ExponentialE]", 
       RowBox[{"-", "v1"}]]}], "+", 
     RowBox[{"60", " ", 
      SuperscriptBox["\[ExponentialE]", 
       RowBox[{
        RowBox[{
         RowBox[{"-", "3"}], " ", "v1"}], "-", 
        RowBox[{"3", " ", "v3"}]}]]}], "+", 
     RowBox[{"120", " ", 
      SuperscriptBox["\[ExponentialE]", 
       RowBox[{
        RowBox[{"-", "v1"}], "-", 
        RowBox[{"3", " ", "v3"}]}]]}], "+", 
     RowBox[{"60", " ", 
      SuperscriptBox["\[ExponentialE]", 
       RowBox[{
        RowBox[{"-", "mm"}], "-", 
        RowBox[{"2", " ", "v3"}]}]]}], "+", 
     RowBox[{"180", " ", 
      SuperscriptBox["\[ExponentialE]", 
       RowBox[{
        RowBox[{"-", "v1"}], "-", 
        RowBox[{"2", " ", "v3"}]}]]}], "+", 
     RowBox[{"60", " ", 
      SuperscriptBox["\[ExponentialE]", 
       RowBox[{
        RowBox[{"-", "mm"}], "-", "v1", "-", 
        RowBox[{"2", " ", "v3"}]}]]}], "+", 
     RowBox[{"60", " ", 
      SuperscriptBox["\[ExponentialE]", 
       RowBox[{
        RowBox[{
         RowBox[{"-", "2"}], " ", "mm"}], "-", "v3"}]]}], "+", 
     RowBox[{"180", " ", 
      SuperscriptBox["\[ExponentialE]", 
       RowBox[{
        RowBox[{"-", "mm"}], "-", "v3"}]]}], "+", 
     RowBox[{"180", " ", 
      SuperscriptBox["\[ExponentialE]", 
       RowBox[{
        RowBox[{"-", "v1"}], "-", "v3"}]]}], "+", 
     RowBox[{"20", " ", 
      SuperscriptBox["\[ExponentialE]", 
       RowBox[{
        RowBox[{"-", "3"}], " ", "v3"}]]}], "+", 
     RowBox[{"180", " ", 
      SuperscriptBox["\[ExponentialE]", 
       RowBox[{
        RowBox[{"-", "2"}], " ", "v3"}]]}], "+", 
     RowBox[{"180", " ", 
      SuperscriptBox["\[ExponentialE]", 
       RowBox[{"-", "v3"}]], "\[IndentingNewLine]", 
      RowBox[{"Z56", "[", 
       RowBox[{"0", ",", "0", ",", "0"}], "]"}]}]}]}], " ", "*)"}], 
  "\[IndentingNewLine]", 
  RowBox[{
   RowBox[{
    RowBox[{"Z56", "[", 
     RowBox[{"mm_", ",", "v1_", ",", "v3_"}], "]"}], ":=", 
    RowBox[{"720", "+", 
     RowBox[{"120", " ", 
      SuperscriptBox["\[ExponentialE]", 
       RowBox[{
        RowBox[{"-", "3"}], " ", "mm"}]]}], "+", 
     RowBox[{"1080", " ", 
      SuperscriptBox["\[ExponentialE]", 
       RowBox[{
        RowBox[{"-", "2"}], " ", "mm"}]]}], "+", 
     RowBox[{"2160", " ", 
      SuperscriptBox["\[ExponentialE]", 
       RowBox[{"-", "mm"}]]}], "+", 
     RowBox[{"1080", " ", 
      SuperscriptBox["\[ExponentialE]", 
       RowBox[{
        RowBox[{"-", "mm"}], "-", "v1"}]]}], "+", 
     RowBox[{"360", " ", 
      SuperscriptBox["\[ExponentialE]", 
       RowBox[{
        RowBox[{"-", "3"}], " ", "v1"}]]}], "+", 
     RowBox[{"2160", " ", 
      SuperscriptBox["\[ExponentialE]", 
       RowBox[{"-", "v1"}]]}], "+", 
     RowBox[{"360", " ", 
      SuperscriptBox["\[ExponentialE]", 
       RowBox[{
        RowBox[{
         RowBox[{"-", "3"}], " ", "v1"}], "-", 
        RowBox[{"3", " ", "v3"}]}]]}], "+", 
     RowBox[{"2160", " ", 
      SuperscriptBox["\[ExponentialE]", 
       RowBox[{
        RowBox[{"-", "v1"}], "-", 
        RowBox[{"3", " ", "v3"}]}]]}], "+", 
     RowBox[{"2160", " ", 
      SuperscriptBox["\[ExponentialE]", 
       RowBox[{
        RowBox[{"-", "mm"}], "-", 
        RowBox[{"2", " ", "v3"}]}]]}], "+", 
     RowBox[{"3240", " ", 
      SuperscriptBox["\[ExponentialE]", 
       RowBox[{
        RowBox[{"-", "v1"}], "-", 
        RowBox[{"2", " ", "v3"}]}]]}], "+", 
     RowBox[{"1080", " ", 
      SuperscriptBox["\[ExponentialE]", 
       RowBox[{
        RowBox[{"-", "mm"}], "-", "v1", "-", 
        RowBox[{"2", " ", "v3"}]}]]}], "+", 
     RowBox[{"1080", " ", 
      SuperscriptBox["\[ExponentialE]", 
       RowBox[{
        RowBox[{
         RowBox[{"-", "2"}], " ", "mm"}], "-", "v3"}]]}], "+", 
     RowBox[{"6480", " ", 
      SuperscriptBox["\[ExponentialE]", 
       RowBox[{
        RowBox[{"-", "mm"}], "-", "v3"}]]}], "+", 
     RowBox[{"3240", " ", 
      SuperscriptBox["\[ExponentialE]", 
       RowBox[{
        RowBox[{"-", "v1"}], "-", "v3"}]]}], "+", 
     RowBox[{"720", " ", 
      SuperscriptBox["\[ExponentialE]", 
       RowBox[{
        RowBox[{"-", "3"}], " ", "v3"}]]}], "+", 
     RowBox[{"6480", " ", 
      SuperscriptBox["\[ExponentialE]", 
       RowBox[{
        RowBox[{"-", "2"}], " ", "v3"}]]}], "+", 
     RowBox[{"6480", " ", 
      SuperscriptBox["\[ExponentialE]", 
       RowBox[{"-", "v3"}]]}]}]}], "\[IndentingNewLine]", 
   RowBox[{"Z56", "[", 
    RowBox[{"0", ",", "0", ",", "0"}], "]"}], 
   "\[IndentingNewLine]"}]}]], "Input",
 CellChangeTimes->{{3.769568197443718*^9, 3.7695682803708153`*^9}, {
   3.769568348176137*^9, 3.769568352079705*^9}, 3.76974400548785*^9, {
   3.7697440679599376`*^9, 3.7697441452260475`*^9}, {3.769747232268386*^9, 
   3.76974727711045*^9}, 3.7697481156776476`*^9, 3.7697526660050354`*^9, 
   3.7700878763839865`*^9, {3.770088195658434*^9, 3.770088251578512*^9}}],

Cell[BoxData["41160"], "Output",
 CellChangeTimes->{3.7700878969840155`*^9, 3.770088252798514*^9}]
}, Open  ]],

Cell[CellGroupData[{

Cell[BoxData[
 RowBox[{"Z56", "[", 
  RowBox[{"mu", ",", "u1", ",", "u3"}], "]"}]], "Input",
 CellChangeTimes->{{3.7697477470171256`*^9, 3.7697477476271267`*^9}, 
   3.769752657415023*^9}],

Cell[BoxData[
 RowBox[{"720", "+", 
  RowBox[{"120", " ", 
   SuperscriptBox["\[ExponentialE]", 
    RowBox[{
     RowBox[{"-", "3"}], " ", "mu"}]]}], "+", 
  RowBox[{"1080", " ", 
   SuperscriptBox["\[ExponentialE]", 
    RowBox[{
     RowBox[{"-", "2"}], " ", "mu"}]]}], "+", 
  RowBox[{"2160", " ", 
   SuperscriptBox["\[ExponentialE]", 
    RowBox[{"-", "mu"}]]}], "+", 
  RowBox[{"1080", " ", 
   SuperscriptBox["\[ExponentialE]", 
    RowBox[{
     RowBox[{"-", "mu"}], "-", "u1"}]]}], "+", 
  RowBox[{"360", " ", 
   SuperscriptBox["\[ExponentialE]", 
    RowBox[{
     RowBox[{"-", "3"}], " ", "u1"}]]}], "+", 
  RowBox[{"2160", " ", 
   SuperscriptBox["\[ExponentialE]", 
    RowBox[{"-", "u1"}]]}], "+", 
  RowBox[{"360", " ", 
   SuperscriptBox["\[ExponentialE]", 
    RowBox[{
     RowBox[{
      RowBox[{"-", "3"}], " ", "u1"}], "-", 
     RowBox[{"3", " ", "u3"}]}]]}], "+", 
  RowBox[{"2160", " ", 
   SuperscriptBox["\[ExponentialE]", 
    RowBox[{
     RowBox[{"-", "u1"}], "-", 
     RowBox[{"3", " ", "u3"}]}]]}], "+", 
  RowBox[{"2160", " ", 
   SuperscriptBox["\[ExponentialE]", 
    RowBox[{
     RowBox[{"-", "mu"}], "-", 
     RowBox[{"2", " ", "u3"}]}]]}], "+", 
  RowBox[{"3240", " ", 
   SuperscriptBox["\[ExponentialE]", 
    RowBox[{
     RowBox[{"-", "u1"}], "-", 
     RowBox[{"2", " ", "u3"}]}]]}], "+", 
  RowBox[{"1080", " ", 
   SuperscriptBox["\[ExponentialE]", 
    RowBox[{
     RowBox[{"-", "mu"}], "-", "u1", "-", 
     RowBox[{"2", " ", "u3"}]}]]}], "+", 
  RowBox[{"1080", " ", 
   SuperscriptBox["\[ExponentialE]", 
    RowBox[{
     RowBox[{
      RowBox[{"-", "2"}], " ", "mu"}], "-", "u3"}]]}], "+", 
  RowBox[{"6480", " ", 
   SuperscriptBox["\[ExponentialE]", 
    RowBox[{
     RowBox[{"-", "mu"}], "-", "u3"}]]}], "+", 
  RowBox[{"3240", " ", 
   SuperscriptBox["\[ExponentialE]", 
    RowBox[{
     RowBox[{"-", "u1"}], "-", "u3"}]]}], "+", 
  RowBox[{"720", " ", 
   SuperscriptBox["\[ExponentialE]", 
    RowBox[{
     RowBox[{"-", "3"}], " ", "u3"}]]}], "+", 
  RowBox[{"6480", " ", 
   SuperscriptBox["\[ExponentialE]", 
    RowBox[{
     RowBox[{"-", "2"}], " ", "u3"}]]}], "+", 
  RowBox[{"6480", " ", 
   SuperscriptBox["\[ExponentialE]", 
    RowBox[{"-", "u3"}]]}]}]], "Output",
 CellChangeTimes->{
  3.769747706015066*^9, {3.7697477399551153`*^9, 3.769747768079156*^9}, 
   3.7697481248296604`*^9, {3.769752659765026*^9, 3.7697526727150445`*^9}, 
   3.770087909674033*^9, 3.770088261088526*^9}]
}, Open  ]],

Cell[CellGroupData[{

Cell[BoxData[
 RowBox[{"\[IndentingNewLine]", 
  RowBox[{
   RowBox[{
    RowBox[{"F", "[", 
     RowBox[{"mu_", ",", "u1_", ",", "u2_", ",", "u3_"}], "]"}], ":=", 
    RowBox[{"Log", "[", 
     RowBox[{"Z56", "[", 
      RowBox[{"mu", ",", "u1", ",", "u3"}], "]"}], "]"}]}], 
   RowBox[{"(*", 
    RowBox[{",", 
     RowBox[{"minus", " ", "free"}], ",", "energy", ","}], "*)"}], 
   "\[IndentingNewLine]", 
   RowBox[{"F", "[", 
    RowBox[{"m", ",", "v1", ",", "v2", ",", "v3"}], "]"}]}]}]], "Input",
 CellChangeTimes->{{3.7695685550267553`*^9, 3.769568555256482*^9}, {
   3.76974429717126*^9, 3.7697443020722675`*^9}, {3.769744359203347*^9, 
   3.7697443790963755`*^9}, {3.769747398788624*^9, 3.769747406660635*^9}, 
   3.7697474970707645`*^9, {3.769747629393955*^9, 3.769747658943998*^9}, 
   3.7697477010770593`*^9, {3.7697481558337045`*^9, 3.769748157723707*^9}, {
   3.769752680825056*^9, 3.7697526841250606`*^9}}],

Cell[BoxData[
 RowBox[{"Log", "[", 
  RowBox[{"720", "+", 
   RowBox[{"120", " ", 
    SuperscriptBox["\[ExponentialE]", 
     RowBox[{
      RowBox[{"-", "3"}], " ", "m"}]]}], "+", 
   RowBox[{"1080", " ", 
    SuperscriptBox["\[ExponentialE]", 
     RowBox[{
      RowBox[{"-", "2"}], " ", "m"}]]}], "+", 
   RowBox[{"2160", " ", 
    SuperscriptBox["\[ExponentialE]", 
     RowBox[{"-", "m"}]]}], "+", 
   RowBox[{"1080", " ", 
    SuperscriptBox["\[ExponentialE]", 
     RowBox[{
      RowBox[{"-", "m"}], "-", "v1"}]]}], "+", 
   RowBox[{"360", " ", 
    SuperscriptBox["\[ExponentialE]", 
     RowBox[{
      RowBox[{"-", "3"}], " ", "v1"}]]}], "+", 
   RowBox[{"2160", " ", 
    SuperscriptBox["\[ExponentialE]", 
     RowBox[{"-", "v1"}]]}], "+", 
   RowBox[{"360", " ", 
    SuperscriptBox["\[ExponentialE]", 
     RowBox[{
      RowBox[{
       RowBox[{"-", "3"}], " ", "v1"}], "-", 
      RowBox[{"3", " ", "v3"}]}]]}], "+", 
   RowBox[{"2160", " ", 
    SuperscriptBox["\[ExponentialE]", 
     RowBox[{
      RowBox[{"-", "v1"}], "-", 
      RowBox[{"3", " ", "v3"}]}]]}], "+", 
   RowBox[{"2160", " ", 
    SuperscriptBox["\[ExponentialE]", 
     RowBox[{
      RowBox[{"-", "m"}], "-", 
      RowBox[{"2", " ", "v3"}]}]]}], "+", 
   RowBox[{"3240", " ", 
    SuperscriptBox["\[ExponentialE]", 
     RowBox[{
      RowBox[{"-", "v1"}], "-", 
      RowBox[{"2", " ", "v3"}]}]]}], "+", 
   RowBox[{"1080", " ", 
    SuperscriptBox["\[ExponentialE]", 
     RowBox[{
      RowBox[{"-", "m"}], "-", "v1", "-", 
      RowBox[{"2", " ", "v3"}]}]]}], "+", 
   RowBox[{"1080", " ", 
    SuperscriptBox["\[ExponentialE]", 
     RowBox[{
      RowBox[{
       RowBox[{"-", "2"}], " ", "m"}], "-", "v3"}]]}], "+", 
   RowBox[{"6480", " ", 
    SuperscriptBox["\[ExponentialE]", 
     RowBox[{
      RowBox[{"-", "m"}], "-", "v3"}]]}], "+", 
   RowBox[{"3240", " ", 
    SuperscriptBox["\[ExponentialE]", 
     RowBox[{
      RowBox[{"-", "v1"}], "-", "v3"}]]}], "+", 
   RowBox[{"720", " ", 
    SuperscriptBox["\[ExponentialE]", 
     RowBox[{
      RowBox[{"-", "3"}], " ", "v3"}]]}], "+", 
   RowBox[{"6480", " ", 
    SuperscriptBox["\[ExponentialE]", 
     RowBox[{
      RowBox[{"-", "2"}], " ", "v3"}]]}], "+", 
   RowBox[{"6480", " ", 
    SuperscriptBox["\[ExponentialE]", 
     RowBox[{"-", "v3"}]]}]}], "]"}]], "Output",
 CellChangeTimes->{
  3.769748160353711*^9, {3.7697526768650503`*^9, 3.7697526866850643`*^9}, 
   3.7700879176540446`*^9, 3.770088267738535*^9}]
}, Open  ]],

Cell[BoxData[{
 RowBox[{
  RowBox[{
   RowBox[{"kmu", "=", 
    RowBox[{"N", "[", 
     RowBox[{"1", "/", "11"}], "]"}]}], ";", 
   RowBox[{"kff", "=", 
    RowBox[{"N", "[", 
     RowBox[{"2", "/", "11"}], "]"}]}], ";", 
   RowBox[{"kmm", "=", "0"}], ";", 
   RowBox[{"kfm", "=", 
    RowBox[{"N", "[", 
     RowBox[{"8", "/", "11"}], "]"}]}], ";"}], 
  RowBox[{"(*", 
   RowBox[{",", "measured", ",", "averages", ","}], 
   "*)"}]}], "\[IndentingNewLine]", 
 RowBox[{
  RowBox[{"md", "=", "11"}], ";"}]}], "Input",
 CellChangeTimes->{{3.7697442265181613`*^9, 3.7697442664412174`*^9}, {
  3.769747308550494*^9, 3.7697473894896107`*^9}, {3.7697525700419006`*^9, 
  3.769752595822937*^9}}],

Cell[BoxData[{
 RowBox[{
  RowBox[{"dmu", "[", 
   RowBox[{"mu_", ",", "u1_", ",", "u2_", ",", "u3_"}], "]"}], ":=", 
  RowBox[{"D", "[", 
   RowBox[{
    RowBox[{"F", "[", 
     RowBox[{"mu", ",", "u1", ",", "u2", ",", "u3"}], "]"}], ",", "mu"}], 
   "]"}]}], "\[IndentingNewLine]", 
 RowBox[{
  RowBox[{"f1", "[", 
   RowBox[{"mu_", ",", "u1_", ",", "u2_", ",", "u3_"}], "]"}], ":=", 
  RowBox[{"D", "[", 
   RowBox[{
    RowBox[{"F", "[", 
     RowBox[{"mu", ",", "u1", ",", "u2", ",", "u3"}], "]"}], ",", "u1"}], 
   "]"}]}], "\[IndentingNewLine]", 
 RowBox[{
  RowBox[{"f2", "[", 
   RowBox[{"mu_", ",", "u1_", ",", "u2_", ",", "u3_"}], "]"}], ":=", 
  RowBox[{"D", "[", 
   RowBox[{
    RowBox[{"F", "[", 
     RowBox[{"mu", ",", "u1", ",", "u2", ",", "u3"}], "]"}], ",", "u2"}], 
   "]"}]}], "\[IndentingNewLine]", 
 RowBox[{
  RowBox[{"f3", "[", 
   RowBox[{"mu_", ",", "u1_", ",", "u2_", ",", "u3_"}], "]"}], ":=", 
  RowBox[{"D", "[", 
   RowBox[{
    RowBox[{"F", "[", 
     RowBox[{"mu", ",", "u1", ",", "u2", ",", "u3"}], "]"}], ",", "u3"}], 
   "]"}]}]}], "Input",
 CellChangeTimes->{{3.7697443083732758`*^9, 3.769744315783286*^9}, {
  3.7697443458433285`*^9, 3.7697443473233304`*^9}, {3.7697443882963877`*^9, 
  3.7697445028375483`*^9}, {3.7697446432707453`*^9, 3.7697446445207467`*^9}, {
  3.7697475038907747`*^9, 3.7697475054207764`*^9}}],

Cell[CellGroupData[{

Cell[BoxData[{
 RowBox[{"dmu", "[", 
  RowBox[{"\[Mu]", ",", "v1", ",", "v2", ",", "v3"}], 
  "]"}], "\[IndentingNewLine]", 
 RowBox[{"f1", "[", 
  RowBox[{"\[Mu]", ",", "v1", ",", "v2", ",", "v3"}], 
  "]"}], "\[IndentingNewLine]", 
 RowBox[{"f2", "[", 
  RowBox[{"\[Mu]", ",", "v1", ",", "v2", ",", "v3"}], 
  "]"}], "\[IndentingNewLine]", 
 RowBox[{"f3", "[", 
  RowBox[{"\[Mu]", ",", "v1", ",", "v2", ",", "v3"}], "]"}]}], "Input",
 CellChangeTimes->{{3.7697482818988824`*^9, 3.769748324280942*^9}, {
  3.769753038807558*^9, 3.7697530768296113`*^9}}],

Cell[BoxData[
 RowBox[{
  RowBox[{"(", 
   RowBox[{
    RowBox[{
     RowBox[{"-", "2160"}], " ", 
     SuperscriptBox["\[ExponentialE]", 
      RowBox[{
       RowBox[{"-", "v3"}], "-", 
       RowBox[{"2", " ", "\[Mu]"}]}]]}], "-", 
    RowBox[{"1080", " ", 
     SuperscriptBox["\[ExponentialE]", 
      RowBox[{
       RowBox[{"-", "v1"}], "-", "\[Mu]"}]]}], "-", 
    RowBox[{"2160", " ", 
     SuperscriptBox["\[ExponentialE]", 
      RowBox[{
       RowBox[{
        RowBox[{"-", "2"}], " ", "v3"}], "-", "\[Mu]"}]]}], "-", 
    RowBox[{"1080", " ", 
     SuperscriptBox["\[ExponentialE]", 
      RowBox[{
       RowBox[{"-", "v1"}], "-", 
       RowBox[{"2", " ", "v3"}], "-", "\[Mu]"}]]}], "-", 
    RowBox[{"6480", " ", 
     SuperscriptBox["\[ExponentialE]", 
      RowBox[{
       RowBox[{"-", "v3"}], "-", "\[Mu]"}]]}], "-", 
    RowBox[{"360", " ", 
     SuperscriptBox["\[ExponentialE]", 
      RowBox[{
       RowBox[{"-", "3"}], " ", "\[Mu]"}]]}], "-", 
    RowBox[{"2160", " ", 
     SuperscriptBox["\[ExponentialE]", 
      RowBox[{
       RowBox[{"-", "2"}], " ", "\[Mu]"}]]}], "-", 
    RowBox[{"2160", " ", 
     SuperscriptBox["\[ExponentialE]", 
      RowBox[{"-", "\[Mu]"}]]}]}], ")"}], "/", 
  RowBox[{"(", 
   RowBox[{"720", "+", 
    RowBox[{"360", " ", 
     SuperscriptBox["\[ExponentialE]", 
      RowBox[{
       RowBox[{"-", "3"}], " ", "v1"}]]}], "+", 
    RowBox[{"2160", " ", 
     SuperscriptBox["\[ExponentialE]", 
      RowBox[{"-", "v1"}]]}], "+", 
    RowBox[{"360", " ", 
     SuperscriptBox["\[ExponentialE]", 
      RowBox[{
       RowBox[{
        RowBox[{"-", "3"}], " ", "v1"}], "-", 
       RowBox[{"3", " ", "v3"}]}]]}], "+", 
    RowBox[{"2160", " ", 
     SuperscriptBox["\[ExponentialE]", 
      RowBox[{
       RowBox[{"-", "v1"}], "-", 
       RowBox[{"3", " ", "v3"}]}]]}], "+", 
    RowBox[{"3240", " ", 
     SuperscriptBox["\[ExponentialE]", 
      RowBox[{
       RowBox[{"-", "v1"}], "-", 
       RowBox[{"2", " ", "v3"}]}]]}], "+", 
    RowBox[{"3240", " ", 
     SuperscriptBox["\[ExponentialE]", 
      RowBox[{
       RowBox[{"-", "v1"}], "-", "v3"}]]}], "+", 
    RowBox[{"720", " ", 
     SuperscriptBox["\[ExponentialE]", 
      RowBox[{
       RowBox[{"-", "3"}], " ", "v3"}]]}], "+", 
    RowBox[{"6480", " ", 
     SuperscriptBox["\[ExponentialE]", 
      RowBox[{
       RowBox[{"-", "2"}], " ", "v3"}]]}], "+", 
    RowBox[{"6480", " ", 
     SuperscriptBox["\[ExponentialE]", 
      RowBox[{"-", "v3"}]]}], "+", 
    RowBox[{"1080", " ", 
     SuperscriptBox["\[ExponentialE]", 
      RowBox[{
       RowBox[{"-", "v3"}], "-", 
       RowBox[{"2", " ", "\[Mu]"}]}]]}], "+", 
    RowBox[{"1080", " ", 
     SuperscriptBox["\[ExponentialE]", 
      RowBox[{
       RowBox[{"-", "v1"}], "-", "\[Mu]"}]]}], "+", 
    RowBox[{"2160", " ", 
     SuperscriptBox["\[ExponentialE]", 
      RowBox[{
       RowBox[{
        RowBox[{"-", "2"}], " ", "v3"}], "-", "\[Mu]"}]]}], "+", 
    RowBox[{"1080", " ", 
     SuperscriptBox["\[ExponentialE]", 
      RowBox[{
       RowBox[{"-", "v1"}], "-", 
       RowBox[{"2", " ", "v3"}], "-", "\[Mu]"}]]}], "+", 
    RowBox[{"6480", " ", 
     SuperscriptBox["\[ExponentialE]", 
      RowBox[{
       RowBox[{"-", "v3"}], "-", "\[Mu]"}]]}], "+", 
    RowBox[{"120", " ", 
     SuperscriptBox["\[ExponentialE]", 
      RowBox[{
       RowBox[{"-", "3"}], " ", "\[Mu]"}]]}], "+", 
    RowBox[{"1080", " ", 
     SuperscriptBox["\[ExponentialE]", 
      RowBox[{
       RowBox[{"-", "2"}], " ", "\[Mu]"}]]}], "+", 
    RowBox[{"2160", " ", 
     SuperscriptBox["\[ExponentialE]", 
      RowBox[{"-", "\[Mu]"}]]}]}], ")"}]}]], "Output",
 CellChangeTimes->{{3.7697482966689034`*^9, 3.769748325850944*^9}, 
   3.7697526955450764`*^9, 3.7697530080345144`*^9, {3.7697530626875916`*^9, 
   3.769753078650614*^9}, 3.7700879369340715`*^9, 3.7700882823905554`*^9}],

Cell[BoxData[
 RowBox[{
  RowBox[{"(", 
   RowBox[{
    RowBox[{
     RowBox[{"-", "1080"}], " ", 
     SuperscriptBox["\[ExponentialE]", 
      RowBox[{
       RowBox[{"-", "3"}], " ", "v1"}]]}], "-", 
    RowBox[{"2160", " ", 
     SuperscriptBox["\[ExponentialE]", 
      RowBox[{"-", "v1"}]]}], "-", 
    RowBox[{"1080", " ", 
     SuperscriptBox["\[ExponentialE]", 
      RowBox[{
       RowBox[{
        RowBox[{"-", "3"}], " ", "v1"}], "-", 
       RowBox[{"3", " ", "v3"}]}]]}], "-", 
    RowBox[{"2160", " ", 
     SuperscriptBox["\[ExponentialE]", 
      RowBox[{
       RowBox[{"-", "v1"}], "-", 
       RowBox[{"3", " ", "v3"}]}]]}], "-", 
    RowBox[{"3240", " ", 
     SuperscriptBox["\[ExponentialE]", 
      RowBox[{
       RowBox[{"-", "v1"}], "-", 
       RowBox[{"2", " ", "v3"}]}]]}], "-", 
    RowBox[{"3240", " ", 
     SuperscriptBox["\[ExponentialE]", 
      RowBox[{
       RowBox[{"-", "v1"}], "-", "v3"}]]}], "-", 
    RowBox[{"1080", " ", 
     SuperscriptBox["\[ExponentialE]", 
      RowBox[{
       RowBox[{"-", "v1"}], "-", "\[Mu]"}]]}], "-", 
    RowBox[{"1080", " ", 
     SuperscriptBox["\[ExponentialE]", 
      RowBox[{
       RowBox[{"-", "v1"}], "-", 
       RowBox[{"2", " ", "v3"}], "-", "\[Mu]"}]]}]}], ")"}], "/", 
  RowBox[{"(", 
   RowBox[{"720", "+", 
    RowBox[{"360", " ", 
     SuperscriptBox["\[ExponentialE]", 
      RowBox[{
       RowBox[{"-", "3"}], " ", "v1"}]]}], "+", 
    RowBox[{"2160", " ", 
     SuperscriptBox["\[ExponentialE]", 
      RowBox[{"-", "v1"}]]}], "+", 
    RowBox[{"360", " ", 
     SuperscriptBox["\[ExponentialE]", 
      RowBox[{
       RowBox[{
        RowBox[{"-", "3"}], " ", "v1"}], "-", 
       RowBox[{"3", " ", "v3"}]}]]}], "+", 
    RowBox[{"2160", " ", 
     SuperscriptBox["\[ExponentialE]", 
      RowBox[{
       RowBox[{"-", "v1"}], "-", 
       RowBox[{"3", " ", "v3"}]}]]}], "+", 
    RowBox[{"3240", " ", 
     SuperscriptBox["\[ExponentialE]", 
      RowBox[{
       RowBox[{"-", "v1"}], "-", 
       RowBox[{"2", " ", "v3"}]}]]}], "+", 
    RowBox[{"3240", " ", 
     SuperscriptBox["\[ExponentialE]", 
      RowBox[{
       RowBox[{"-", "v1"}], "-", "v3"}]]}], "+", 
    RowBox[{"720", " ", 
     SuperscriptBox["\[ExponentialE]", 
      RowBox[{
       RowBox[{"-", "3"}], " ", "v3"}]]}], "+", 
    RowBox[{"6480", " ", 
     SuperscriptBox["\[ExponentialE]", 
      RowBox[{
       RowBox[{"-", "2"}], " ", "v3"}]]}], "+", 
    RowBox[{"6480", " ", 
     SuperscriptBox["\[ExponentialE]", 
      RowBox[{"-", "v3"}]]}], "+", 
    RowBox[{"1080", " ", 
     SuperscriptBox["\[ExponentialE]", 
      RowBox[{
       RowBox[{"-", "v3"}], "-", 
       RowBox[{"2", " ", "\[Mu]"}]}]]}], "+", 
    RowBox[{"1080", " ", 
     SuperscriptBox["\[ExponentialE]", 
      RowBox[{
       RowBox[{"-", "v1"}], "-", "\[Mu]"}]]}], "+", 
    RowBox[{"2160", " ", 
     SuperscriptBox["\[ExponentialE]", 
      RowBox[{
       RowBox[{
        RowBox[{"-", "2"}], " ", "v3"}], "-", "\[Mu]"}]]}], "+", 
    RowBox[{"1080", " ", 
     SuperscriptBox["\[ExponentialE]", 
      RowBox[{
       RowBox[{"-", "v1"}], "-", 
       RowBox[{"2", " ", "v3"}], "-", "\[Mu]"}]]}], "+", 
    RowBox[{"6480", " ", 
     SuperscriptBox["\[ExponentialE]", 
      RowBox[{
       RowBox[{"-", "v3"}], "-", "\[Mu]"}]]}], "+", 
    RowBox[{"120", " ", 
     SuperscriptBox["\[ExponentialE]", 
      RowBox[{
       RowBox[{"-", "3"}], " ", "\[Mu]"}]]}], "+", 
    RowBox[{"1080", " ", 
     SuperscriptBox["\[ExponentialE]", 
      RowBox[{
       RowBox[{"-", "2"}], " ", "\[Mu]"}]]}], "+", 
    RowBox[{"2160", " ", 
     SuperscriptBox["\[ExponentialE]", 
      RowBox[{"-", "\[Mu]"}]]}]}], ")"}]}]], "Output",
 CellChangeTimes->{{3.7697482966689034`*^9, 3.769748325850944*^9}, 
   3.7697526955450764`*^9, 3.7697530080345144`*^9, {3.7697530626875916`*^9, 
   3.769753078650614*^9}, 3.7700879369340715`*^9, 3.7700882824005556`*^9}],

Cell[BoxData["0"], "Output",
 CellChangeTimes->{{3.7697482966689034`*^9, 3.769748325850944*^9}, 
   3.7697526955450764`*^9, 3.7697530080345144`*^9, {3.7697530626875916`*^9, 
   3.769753078650614*^9}, 3.7700879369340715`*^9, 3.7700882824005556`*^9}],

Cell[BoxData[
 RowBox[{
  RowBox[{"(", 
   RowBox[{
    RowBox[{
     RowBox[{"-", "1080"}], " ", 
     SuperscriptBox["\[ExponentialE]", 
      RowBox[{
       RowBox[{
        RowBox[{"-", "3"}], " ", "v1"}], "-", 
       RowBox[{"3", " ", "v3"}]}]]}], "-", 
    RowBox[{"6480", " ", 
     SuperscriptBox["\[ExponentialE]", 
      RowBox[{
       RowBox[{"-", "v1"}], "-", 
       RowBox[{"3", " ", "v3"}]}]]}], "-", 
    RowBox[{"6480", " ", 
     SuperscriptBox["\[ExponentialE]", 
      RowBox[{
       RowBox[{"-", "v1"}], "-", 
       RowBox[{"2", " ", "v3"}]}]]}], "-", 
    RowBox[{"3240", " ", 
     SuperscriptBox["\[ExponentialE]", 
      RowBox[{
       RowBox[{"-", "v1"}], "-", "v3"}]]}], "-", 
    RowBox[{"2160", " ", 
     SuperscriptBox["\[ExponentialE]", 
      RowBox[{
       RowBox[{"-", "3"}], " ", "v3"}]]}], "-", 
    RowBox[{"12960", " ", 
     SuperscriptBox["\[ExponentialE]", 
      RowBox[{
       RowBox[{"-", "2"}], " ", "v3"}]]}], "-", 
    RowBox[{"6480", " ", 
     SuperscriptBox["\[ExponentialE]", 
      RowBox[{"-", "v3"}]]}], "-", 
    RowBox[{"1080", " ", 
     SuperscriptBox["\[ExponentialE]", 
      RowBox[{
       RowBox[{"-", "v3"}], "-", 
       RowBox[{"2", " ", "\[Mu]"}]}]]}], "-", 
    RowBox[{"4320", " ", 
     SuperscriptBox["\[ExponentialE]", 
      RowBox[{
       RowBox[{
        RowBox[{"-", "2"}], " ", "v3"}], "-", "\[Mu]"}]]}], "-", 
    RowBox[{"2160", " ", 
     SuperscriptBox["\[ExponentialE]", 
      RowBox[{
       RowBox[{"-", "v1"}], "-", 
       RowBox[{"2", " ", "v3"}], "-", "\[Mu]"}]]}], "-", 
    RowBox[{"6480", " ", 
     SuperscriptBox["\[ExponentialE]", 
      RowBox[{
       RowBox[{"-", "v3"}], "-", "\[Mu]"}]]}]}], ")"}], "/", 
  RowBox[{"(", 
   RowBox[{"720", "+", 
    RowBox[{"360", " ", 
     SuperscriptBox["\[ExponentialE]", 
      RowBox[{
       RowBox[{"-", "3"}], " ", "v1"}]]}], "+", 
    RowBox[{"2160", " ", 
     SuperscriptBox["\[ExponentialE]", 
      RowBox[{"-", "v1"}]]}], "+", 
    RowBox[{"360", " ", 
     SuperscriptBox["\[ExponentialE]", 
      RowBox[{
       RowBox[{
        RowBox[{"-", "3"}], " ", "v1"}], "-", 
       RowBox[{"3", " ", "v3"}]}]]}], "+", 
    RowBox[{"2160", " ", 
     SuperscriptBox["\[ExponentialE]", 
      RowBox[{
       RowBox[{"-", "v1"}], "-", 
       RowBox[{"3", " ", "v3"}]}]]}], "+", 
    RowBox[{"3240", " ", 
     SuperscriptBox["\[ExponentialE]", 
      RowBox[{
       RowBox[{"-", "v1"}], "-", 
       RowBox[{"2", " ", "v3"}]}]]}], "+", 
    RowBox[{"3240", " ", 
     SuperscriptBox["\[ExponentialE]", 
      RowBox[{
       RowBox[{"-", "v1"}], "-", "v3"}]]}], "+", 
    RowBox[{"720", " ", 
     SuperscriptBox["\[ExponentialE]", 
      RowBox[{
       RowBox[{"-", "3"}], " ", "v3"}]]}], "+", 
    RowBox[{"6480", " ", 
     SuperscriptBox["\[ExponentialE]", 
      RowBox[{
       RowBox[{"-", "2"}], " ", "v3"}]]}], "+", 
    RowBox[{"6480", " ", 
     SuperscriptBox["\[ExponentialE]", 
      RowBox[{"-", "v3"}]]}], "+", 
    RowBox[{"1080", " ", 
     SuperscriptBox["\[ExponentialE]", 
      RowBox[{
       RowBox[{"-", "v3"}], "-", 
       RowBox[{"2", " ", "\[Mu]"}]}]]}], "+", 
    RowBox[{"1080", " ", 
     SuperscriptBox["\[ExponentialE]", 
      RowBox[{
       RowBox[{"-", "v1"}], "-", "\[Mu]"}]]}], "+", 
    RowBox[{"2160", " ", 
     SuperscriptBox["\[ExponentialE]", 
      RowBox[{
       RowBox[{
        RowBox[{"-", "2"}], " ", "v3"}], "-", "\[Mu]"}]]}], "+", 
    RowBox[{"1080", " ", 
     SuperscriptBox["\[ExponentialE]", 
      RowBox[{
       RowBox[{"-", "v1"}], "-", 
       RowBox[{"2", " ", "v3"}], "-", "\[Mu]"}]]}], "+", 
    RowBox[{"6480", " ", 
     SuperscriptBox["\[ExponentialE]", 
      RowBox[{
       RowBox[{"-", "v3"}], "-", "\[Mu]"}]]}], "+", 
    RowBox[{"120", " ", 
     SuperscriptBox["\[ExponentialE]", 
      RowBox[{
       RowBox[{"-", "3"}], " ", "\[Mu]"}]]}], "+", 
    RowBox[{"1080", " ", 
     SuperscriptBox["\[ExponentialE]", 
      RowBox[{
       RowBox[{"-", "2"}], " ", "\[Mu]"}]]}], "+", 
    RowBox[{"2160", " ", 
     SuperscriptBox["\[ExponentialE]", 
      RowBox[{"-", "\[Mu]"}]]}]}], ")"}]}]], "Output",
 CellChangeTimes->{{3.7697482966689034`*^9, 3.769748325850944*^9}, 
   3.7697526955450764`*^9, 3.7697530080345144`*^9, {3.7697530626875916`*^9, 
   3.769753078650614*^9}, 3.7700879369340715`*^9, 3.770088282410556*^9}]
}, Open  ]],

Cell[CellGroupData[{

Cell[BoxData[
 RowBox[{"rul", "=", 
  RowBox[{"FindRoot", "[", 
   RowBox[{
    RowBox[{"{", " ", 
     RowBox[{
      RowBox[{
       RowBox[{"dmu", "[", 
        RowBox[{"mu", ",", "u1", ",", "u2", ",", "u3"}], "]"}], "==", 
       RowBox[{"-", "kmu"}]}], ",", 
      RowBox[{
       RowBox[{"f1", "[", 
        RowBox[{"mu", ",", "u1", ",", "u2", ",", "u3"}], "]"}], "==", 
       RowBox[{"-", "kff"}]}], ",", 
      RowBox[{
       RowBox[{"f3", "[", 
        RowBox[{"mu", ",", "u1", ",", "u2", ",", "u3"}], "]"}], "\[Equal]", 
       RowBox[{"-", "kfm"}]}]}], "}"}], ",", 
    RowBox[{"{", 
     RowBox[{
      RowBox[{"{", 
       RowBox[{"mu", ",", "1"}], "}"}], ",", 
      RowBox[{"{", 
       RowBox[{"u1", ",", "0"}], "}"}], ",", 
      RowBox[{"{", 
       RowBox[{"u3", ",", "0"}], "}"}]}], "}"}]}], "]"}]}]], "Input",
 CellChangeTimes->{{3.7697443265333014`*^9, 3.7697443424233236`*^9}, {
  3.769744537378597*^9, 3.7697445559696226`*^9}, {3.769747520910799*^9, 
  3.769747590671899*^9}}],

Cell[BoxData[
 RowBox[{"{", 
  RowBox[{
   RowBox[{"mu", "\[Rule]", "2.5921895036407387`"}], ",", 
   RowBox[{"u1", "\[Rule]", "1.6409252032871224`"}], ",", 
   RowBox[{"u3", "\[Rule]", "1.492889115669242`"}]}], "}"}]], "Output",
 CellChangeTimes->{
  3.76956860258251*^9, 3.769744562309632*^9, 3.7697446569507647`*^9, {
   3.769747574591876*^9, 3.769747592051901*^9}, 3.7697477905181885`*^9, 
   3.769748193316757*^9, 3.769752699255082*^9, 3.7697530158045254`*^9, 
   3.7697530942416353`*^9, 3.770087994385152*^9, 3.7700882872005625`*^9}]
}, Open  ]],

Cell[CellGroupData[{

Cell[BoxData[{
 RowBox[{"Print", "[", 
  RowBox[{
   RowBox[{"-", "kmu"}], ",", "\"\< \>\"", ",", 
   RowBox[{
    RowBox[{"dmu", "[", 
     RowBox[{"mu", ",", "u1", ",", "u2", ",", "u3"}], "]"}], " ", "/.", " ", 
    "rul"}]}], "]"}], "\[IndentingNewLine]", 
 RowBox[{"Print", "[", 
  RowBox[{
   RowBox[{"-", "kff"}], ",", "\"\< \>\"", ",", 
   RowBox[{
    RowBox[{"f1", "[", 
     RowBox[{"mu", ",", "u1", ",", "u2", ",", "u3"}], "]"}], "/.", "rul"}]}], 
  "]"}], "\[IndentingNewLine]", 
 RowBox[{"Print", "[", 
  RowBox[{
   RowBox[{"-", "kmm"}], ",", "\"\< \>\"", ",", 
   RowBox[{
    RowBox[{"f2", "[", 
     RowBox[{"mu", ",", "u1", ",", "u2", ",", "u3"}], "]"}], "/.", "rul"}]}], 
  "]"}], "\[IndentingNewLine]", 
 RowBox[{"Print", "[", 
  RowBox[{
   RowBox[{"-", "kfm"}], ",", "\"\< \>\"", ",", 
   RowBox[{
    RowBox[{"f3", "[", 
     RowBox[{"mu", ",", "u1", ",", "u2", ",", "u3"}], "]"}], "/.", "rul"}]}], 
  "]"}]}], "Input",
 CellChangeTimes->{{3.769568655125936*^9, 3.76956874250834*^9}, {
  3.769744720881854*^9, 3.769744801057969*^9}}],

Cell[CellGroupData[{

Cell[BoxData[
 InterpretationBox[
  RowBox[{
   RowBox[{"-", "0.09090909090909091`"}], "\[InvisibleSpace]", "\<\" \"\>", 
   "\[InvisibleSpace]", 
   RowBox[{"-", "0.09090909090909093`"}]}],
  SequenceForm[-0.09090909090909091, " ", -0.09090909090909093],
  Editable->False]], "Print",
 CellChangeTimes->{{3.769568716625655*^9, 3.769568744328288*^9}, {
   3.769744761985914*^9, 3.769744807777978*^9}, 3.7697477976781983`*^9, 
   3.769748199628766*^9, 3.769752922683395*^9, 3.769753019644531*^9, 
   3.7697531076436543`*^9, 3.7700880211551895`*^9, 3.7700882952105737`*^9}],

Cell[BoxData[
 InterpretationBox[
  RowBox[{
   RowBox[{"-", "0.18181818181818182`"}], "\[InvisibleSpace]", "\<\" \"\>", 
   "\[InvisibleSpace]", 
   RowBox[{"-", "0.18181818181818182`"}]}],
  SequenceForm[-0.18181818181818182`, " ", -0.18181818181818182`],
  Editable->False]], "Print",
 CellChangeTimes->{{3.769568716625655*^9, 3.769568744328288*^9}, {
   3.769744761985914*^9, 3.769744807777978*^9}, 3.7697477976781983`*^9, 
   3.769748199628766*^9, 3.769752922683395*^9, 3.769753019644531*^9, 
   3.7697531076436543`*^9, 3.7700880211551895`*^9, 3.7700882952105737`*^9}],

Cell[BoxData[
 InterpretationBox[
  RowBox[{"0", "\[InvisibleSpace]", "\<\" \"\>", "\[InvisibleSpace]", "0"}],
  SequenceForm[0, " ", 0],
  Editable->False]], "Print",
 CellChangeTimes->{{3.769568716625655*^9, 3.769568744328288*^9}, {
   3.769744761985914*^9, 3.769744807777978*^9}, 3.7697477976781983`*^9, 
   3.769748199628766*^9, 3.769752922683395*^9, 3.769753019644531*^9, 
   3.7697531076436543`*^9, 3.7700880211551895`*^9, 3.7700882952105737`*^9}],

Cell[BoxData[
 InterpretationBox[
  RowBox[{
   RowBox[{"-", "0.7272727272727273`"}], "\[InvisibleSpace]", "\<\" \"\>", 
   "\[InvisibleSpace]", 
   RowBox[{"-", "0.7272727272727273`"}]}],
  SequenceForm[-0.7272727272727273, " ", -0.7272727272727273],
  Editable->False]], "Print",
 CellChangeTimes->{{3.769568716625655*^9, 3.769568744328288*^9}, {
   3.769744761985914*^9, 3.769744807777978*^9}, 3.7697477976781983`*^9, 
   3.769748199628766*^9, 3.769752922683395*^9, 3.769753019644531*^9, 
   3.7697531076436543`*^9, 3.7700880211551895`*^9, 3.7700882952105737`*^9}]
}, Open  ]]
}, Open  ]],

Cell[CellGroupData[{

Cell[BoxData[{
 RowBox[{
  RowBox[{"hesi", "=", 
   RowBox[{
    RowBox[{"{", 
     RowBox[{
      RowBox[{"{", 
       RowBox[{
        RowBox[{"D", "[", 
         RowBox[{
          RowBox[{"dmu", "[", 
           RowBox[{"mu", ",", "u1", ",", "u2", ",", "u3"}], "]"}], ",", 
          "mu"}], "]"}], ",", 
        RowBox[{"D", "[", 
         RowBox[{
          RowBox[{"dmu", "[", 
           RowBox[{"mu", ",", "u1", ",", "u2", ",", "u3"}], "]"}], ",", 
          "u1"}], "]"}], ",", 
        RowBox[{"D", "[", 
         RowBox[{
          RowBox[{"dmu", "[", 
           RowBox[{"mu", ",", "u1", ",", "u2", ",", "u3"}], "]"}], ",", 
          "u2"}], "]"}], ",", 
        RowBox[{"D", "[", 
         RowBox[{
          RowBox[{"dmu", "[", 
           RowBox[{"mu", ",", "u1", ",", "u2", ",", "u3"}], "]"}], ",", 
          "u3"}], "]"}]}], "}"}], ",", 
      RowBox[{"{", 
       RowBox[{
        RowBox[{"D", "[", 
         RowBox[{
          RowBox[{"f1", "[", 
           RowBox[{"mu", ",", "u1", ",", "u2", ",", "u3"}], "]"}], ",", 
          "mu"}], "]"}], ",", 
        RowBox[{"D", "[", 
         RowBox[{
          RowBox[{"f1", "[", 
           RowBox[{"mu", ",", "u1", ",", "u2", ",", "u3"}], "]"}], ",", 
          "u1"}], "]"}], ",", 
        RowBox[{"D", "[", 
         RowBox[{
          RowBox[{"f1", "[", 
           RowBox[{"mu", ",", "u1", ",", "u2", ",", "u3"}], "]"}], ",", 
          "u2"}], "]"}], ",", 
        RowBox[{"D", "[", 
         RowBox[{
          RowBox[{"f1", "[", 
           RowBox[{"mu", ",", "u1", ",", "u2", ",", "u3"}], "]"}], ",", 
          "u3"}], "]"}]}], "}"}], ",", 
      RowBox[{"{", 
       RowBox[{
        RowBox[{"D", "[", 
         RowBox[{
          RowBox[{"f2", "[", 
           RowBox[{"mu", ",", "u1", ",", "u2", ",", "u3"}], "]"}], ",", 
          "mu"}], "]"}], ",", 
        RowBox[{"D", "[", 
         RowBox[{
          RowBox[{"f2", "[", 
           RowBox[{"mu", ",", "u1", ",", "u2", ",", "u3"}], "]"}], ",", 
          "u1"}], "]"}], ",", 
        RowBox[{"D", "[", 
         RowBox[{
          RowBox[{"f2", "[", 
           RowBox[{"mu", ",", "u1", ",", "u2", ",", "u3"}], "]"}], ",", 
          "u2"}], "]"}], ",", 
        RowBox[{"D", "[", 
         RowBox[{
          RowBox[{"f2", "[", 
           RowBox[{"mu", ",", "u1", ",", "u2", ",", "u3"}], "]"}], ",", 
          "u3"}], "]"}]}], "}"}], ",", 
      RowBox[{"{", 
       RowBox[{
        RowBox[{"D", "[", 
         RowBox[{
          RowBox[{"f3", "[", 
           RowBox[{"mu", ",", "u1", ",", "u2", ",", "u3"}], "]"}], ",", 
          "mu"}], "]"}], ",", 
        RowBox[{"D", "[", 
         RowBox[{
          RowBox[{"f3", "[", 
           RowBox[{"mu", ",", "u1", ",", "u2", ",", "u3"}], "]"}], ",", 
          "u1"}], "]"}], ",", 
        RowBox[{"D", "[", 
         RowBox[{
          RowBox[{"f3", "[", 
           RowBox[{"mu", ",", "u1", ",", "u2", ",", "u3"}], "]"}], ",", 
          "u2"}], "]"}], ",", 
        RowBox[{"D", "[", 
         RowBox[{
          RowBox[{"f3", "[", 
           RowBox[{"mu", ",", "u1", ",", "u2", ",", "u3"}], "]"}], ",", 
          "u3"}], "]"}]}], "}"}]}], "}"}], " ", "/.", " ", "rul"}]}], 
  ";"}], "\[IndentingNewLine]", 
 RowBox[{"MatrixForm", "[", "%", "]"}]}], "Input",
 CellChangeTimes->{{3.7697482225897985`*^9, 3.769748254733844*^9}, {
   3.7697483662590027`*^9, 3.769748382059025*^9}, 3.7697484388621044`*^9, 
   3.769753123953677*^9, {3.7700880477962265`*^9, 3.770088073556263*^9}}],

Cell[BoxData[
 TagBox[
  RowBox[{"(", "\[NoBreak]", GridBox[{
     {"0.08707600914184281`", 
      RowBox[{"-", "0.011706814898687683`"}], "0", 
      RowBox[{"-", "0.02813446085477688`"}]},
     {
      RowBox[{"-", "0.011706814898687683`"}], "0.1534189363576679`", "0", 
      RowBox[{"-", "0.06759220220371938`"}]},
     {"0", "0", "0", "0"},
     {
      RowBox[{"-", "0.02813446085477688`"}], 
      RowBox[{"-", "0.06759220220371938`"}], "0", "0.43669172069135753`"}
    },
    GridBoxAlignment->{
     "Columns" -> {{Center}}, "ColumnsIndexed" -> {}, "Rows" -> {{Baseline}}, 
      "RowsIndexed" -> {}},
    GridBoxSpacings->{"Columns" -> {
        Offset[0.27999999999999997`], {
         Offset[0.7]}, 
        Offset[0.27999999999999997`]}, "ColumnsIndexed" -> {}, "Rows" -> {
        Offset[0.2], {
         Offset[0.4]}, 
        Offset[0.2]}, "RowsIndexed" -> {}}], "\[NoBreak]", ")"}],
  Function[BoxForm`e$, 
   MatrixForm[BoxForm`e$]]]], "Output",
 CellChangeTimes->{
  3.7697482553638444`*^9, 3.7697484397121058`*^9, {3.7697529502634335`*^9, 
   3.769752975554469*^9}, 3.769753126713681*^9, 3.77008808582628*^9, 
   3.77008830018058*^9}]
}, Open  ]],

Cell[CellGroupData[{

Cell[BoxData[
 RowBox[{"\[IndentingNewLine]", 
  RowBox[{
   RowBox[{
    RowBox[{"hesirow", "=", 
     RowBox[{"{", 
      RowBox[{
       RowBox[{"hesi", "[", 
        RowBox[{"[", "1", "]"}], "]"}], ",", 
       RowBox[{"hesi", "[", 
        RowBox[{"[", "2", "]"}], "]"}], ",", 
       RowBox[{"hesi", "[", 
        RowBox[{"[", "4", "]"}], "]"}]}], "}"}]}], ";"}], 
   "\[IndentingNewLine]", 
   RowBox[{
    RowBox[{"hesi124", "=", 
     RowBox[{"{", 
      RowBox[{
       RowBox[{"hesirow", "[", 
        RowBox[{"[", 
         RowBox[{"All", ",", "1"}], "]"}], "]"}], ",", 
       RowBox[{"hesirow", "[", 
        RowBox[{"[", 
         RowBox[{"All", ",", "2"}], "]"}], "]"}], ",", 
       RowBox[{"hesirow", "[", 
        RowBox[{"[", 
         RowBox[{"All", ",", "4"}], "]"}], "]"}]}], "}"}]}], " ", ";"}], 
   "\[IndentingNewLine]", 
   RowBox[{"hesi124", " ", "//", " ", "MatrixForm"}]}]}]], "Input",
 CellChangeTimes->{{3.769745663443178*^9, 3.7697456717131896`*^9}, {
  3.769745854037445*^9, 3.76974585756745*^9}, {3.769745922752542*^9, 
  3.769745938264564*^9}, {3.7697460020766535`*^9, 3.769746003117655*^9}, {
  3.769746123201823*^9, 3.769746320524101*^9}, {3.769746352815146*^9, 
  3.7697464002972126`*^9}, {3.769748218239792*^9, 3.769748239561822*^9}, {
  3.769748453142124*^9, 3.76974849956619*^9}}],

Cell[BoxData[
 TagBox[
  RowBox[{"(", "\[NoBreak]", GridBox[{
     {"0.08707600914184281`", 
      RowBox[{"-", "0.011706814898687683`"}], 
      RowBox[{"-", "0.02813446085477688`"}]},
     {
      RowBox[{"-", "0.011706814898687683`"}], "0.1534189363576679`", 
      RowBox[{"-", "0.06759220220371938`"}]},
     {
      RowBox[{"-", "0.02813446085477688`"}], 
      RowBox[{"-", "0.06759220220371938`"}], "0.43669172069135753`"}
    },
    GridBoxAlignment->{
     "Columns" -> {{Center}}, "ColumnsIndexed" -> {}, "Rows" -> {{Baseline}}, 
      "RowsIndexed" -> {}},
    GridBoxSpacings->{"Columns" -> {
        Offset[0.27999999999999997`], {
         Offset[0.7]}, 
        Offset[0.27999999999999997`]}, "ColumnsIndexed" -> {}, "Rows" -> {
        Offset[0.2], {
         Offset[0.4]}, 
        Offset[0.2]}, "RowsIndexed" -> {}}], "\[NoBreak]", ")"}],
  Function[BoxForm`e$, 
   MatrixForm[BoxForm`e$]]]], "Output",
 CellChangeTimes->{{3.7697456519131618`*^9, 3.7697456730331917`*^9}, 
   3.769745895236503*^9, 3.7697459390645647`*^9, 3.769746005417658*^9, 
   3.7697461761468983`*^9, 3.769746321524102*^9, 3.7697463545051484`*^9, 
   3.7697464010272136`*^9, 3.76974780538721*^9, 3.769748204588773*^9, 
   3.769748241901826*^9, 3.769748503446195*^9, 3.7697531361736946`*^9, 
   3.770088093536291*^9, 3.770088305860588*^9}]
}, Open  ]],

Cell[CellGroupData[{

Cell[BoxData[{
 RowBox[{
  RowBox[{"dpara2", "=", 
   RowBox[{"Inverse", "[", 
    RowBox[{"md", "*", "hesi124"}], "]"}]}], ";"}], "\[IndentingNewLine]", 
 RowBox[{"MatrixForm", "[", "%", "]"}], "\[IndentingNewLine]", 
 RowBox[{"Eigenvalues", "[", "dpara2", "]"}], "\[IndentingNewLine]", 
 RowBox[{"Sqrt", "[", 
  RowBox[{"Diagonal", "[", "dpara2", "]"}], "]"}]}], "Input",
 CellChangeTimes->{{3.769745865131461*^9, 3.7697458883154936`*^9}, {
   3.7697459635345993`*^9, 3.7697459914366384`*^9}, {3.7697464124382296`*^9, 
   3.769746414578233*^9}, {3.7697466051725*^9, 3.7697466154135146`*^9}, 
   3.769748511607207*^9}],

Cell[BoxData[
 TagBox[
  RowBox[{"(", "\[NoBreak]", GridBox[{
     {"1.089268340304127`", "0.122381832418517`", "0.08912015776693555`"},
     {"0.12238183241851701`", "0.6496696726806606`", "0.10844206224014913`"},
     {"0.08912015776693556`", "0.10844206224014913`", "0.2307034265224498`"}
    },
    GridBoxAlignment->{
     "Columns" -> {{Center}}, "ColumnsIndexed" -> {}, "Rows" -> {{Baseline}}, 
      "RowsIndexed" -> {}},
    GridBoxSpacings->{"Columns" -> {
        Offset[0.27999999999999997`], {
         Offset[0.7]}, 
        Offset[0.27999999999999997`]}, "ColumnsIndexed" -> {}, "Rows" -> {
        Offset[0.2], {
         Offset[0.4]}, 
        Offset[0.2]}, "RowsIndexed" -> {}}], "\[NoBreak]", ")"}],
  Function[BoxForm`e$, 
   MatrixForm[BoxForm`e$]]]], "Output",
 CellChangeTimes->{{3.769745890885497*^9, 3.7697458999965096`*^9}, 
   3.7697459464645753`*^9, 3.769746415098233*^9, 3.7697466161835155`*^9, 
   3.7697485132072086`*^9, 3.7697531441037054`*^9, 3.7700880967762957`*^9, 
   3.770088312690598*^9}],

Cell[BoxData[
 RowBox[{"{", 
  RowBox[{
  "1.1354932558308455`", ",", "0.6337680398100827`", ",", 
   "0.20038014386630917`"}], "}"}]], "Output",
 CellChangeTimes->{{3.769745890885497*^9, 3.7697458999965096`*^9}, 
   3.7697459464645753`*^9, 3.769746415098233*^9, 3.7697466161835155`*^9, 
   3.7697485132072086`*^9, 3.7697531441037054`*^9, 3.7700880967762957`*^9, 
   3.770088312690598*^9}],

Cell[BoxData[
 RowBox[{"{", 
  RowBox[{
  "1.0436801906255224`", ",", "0.8060208884890394`", ",", 
   "0.4803159653003945`"}], "}"}]], "Output",
 CellChangeTimes->{{3.769745890885497*^9, 3.7697458999965096`*^9}, 
   3.7697459464645753`*^9, 3.769746415098233*^9, 3.7697466161835155`*^9, 
   3.7697485132072086`*^9, 3.7697531441037054`*^9, 3.7700880967762957`*^9, 
   3.770088312700598*^9}]
}, Open  ]]
},
WindowSize->{1264, 668},
WindowMargins->{{0, Automatic}, {Automatic, 0}},
FrontEndVersion->"8.0 for Microsoft Windows (64-bit) (March 21, 2011)",
StyleDefinitions->"Default.nb"
]
(* End of Notebook Content *)

(* Internal cache information *)
(*CellTagsOutline
CellTagsIndex->{
 "Info3770120547-8622979"->{
  Cell[2225, 63, 216, 4, 40, "Print",
   CellTags->"Info3770120547-8622979"]},
 "Info3770120548-8622979"->{
  Cell[2444, 69, 228, 4, 40, "Print",
   CellTags->"Info3770120548-8622979"],
  Cell[2675, 75, 336, 6, 40, "Print",
   CellTags->"Info3770120548-8622979"],
  Cell[3014, 83, 375, 6, 58, "Print",
   CellTags->"Info3770120548-8622979"]}
 }
*)
(*CellTagsIndex
CellTagsIndex->{
 {"Info3770120547-8622979", 76891, 2167},
 {"Info3770120548-8622979", 76999, 2170}
 }
*)
(*NotebookFileOutline
Notebook[{
Cell[557, 20, 193, 4, 31, "Input"],
Cell[CellGroupData[{
Cell[775, 28, 1425, 31, 112, "Input"],
Cell[CellGroupData[{
Cell[2225, 63, 216, 4, 40, "Print",
 CellTags->"Info3770120547-8622979"],
Cell[2444, 69, 228, 4, 40, "Print",
 CellTags->"Info3770120548-8622979"],
Cell[2675, 75, 336, 6, 40, "Print",
 CellTags->"Info3770120548-8622979"],
Cell[3014, 83, 375, 6, 58, "Print",
 CellTags->"Info3770120548-8622979"]
}, Open  ]]
}, Open  ]],
Cell[CellGroupData[{
Cell[3438, 95, 310, 8, 72, "Input"],
Cell[3751, 105, 313, 6, 30, "Output"],
Cell[4067, 113, 268, 4, 30, "Output"]
}, Open  ]],
Cell[CellGroupData[{
Cell[4372, 122, 434, 11, 72, "Input"],
Cell[4809, 135, 335, 5, 30, "Output"],
Cell[5147, 142, 380, 7, 30, "Output"]
}, Open  ]],
Cell[CellGroupData[{
Cell[5564, 154, 1582, 27, 72, "Input"],
Cell[7149, 183, 419, 8, 30, "Output"],
Cell[7571, 193, 396, 7, 30, "Output"],
Cell[7970, 202, 385, 7, 30, "Output"]
}, Open  ]],
Cell[CellGroupData[{
Cell[8392, 214, 611, 14, 31, "Input"],
Cell[9006, 230, 10736, 281, 194, "Output"]
}, Open  ]],
Cell[CellGroupData[{
Cell[19779, 516, 2185, 51, 172, "Input"],
Cell[21967, 569, 500, 9, 30, "Output"],
Cell[22470, 580, 454, 7, 30, "Output"],
Cell[22927, 589, 454, 7, 30, "Output"]
}, Open  ]],
Cell[CellGroupData[{
Cell[23418, 601, 376, 7, 52, "Input"],
Cell[23797, 610, 4354, 123, 112, "Output"],
Cell[28154, 735, 316, 6, 30, "Output"]
}, Open  ]],
Cell[CellGroupData[{
Cell[28507, 746, 848, 22, 192, "Input"],
Cell[29358, 770, 144, 3, 30, "Output"],
Cell[29505, 775, 123, 2, 30, "Output"],
Cell[29631, 779, 122, 2, 23, "Print"],
Cell[29756, 783, 146, 3, 30, "Output"],
Cell[29905, 788, 125, 2, 30, "Output"],
Cell[30033, 792, 124, 2, 23, "Print"]
}, Open  ]],
Cell[30172, 797, 1008, 28, 92, "Input"],
Cell[CellGroupData[{
Cell[31205, 829, 1183, 30, 52, "Input"],
Cell[32391, 861, 2471, 77, 50, "Output"]
}, Open  ]],
Cell[CellGroupData[{
Cell[34899, 943, 5735, 166, 152, "Input"],
Cell[40637, 1111, 98, 1, 30, "Output"]
}, Open  ]],
Cell[CellGroupData[{
Cell[40772, 1117, 188, 4, 31, "Input"],
Cell[40963, 1123, 2455, 77, 50, "Output"]
}, Open  ]],
Cell[CellGroupData[{
Cell[43455, 1205, 921, 20, 72, "Input"],
Cell[44379, 1227, 2477, 77, 55, "Output"]
}, Open  ]],
Cell[46871, 1307, 688, 20, 52, "Input"],
Cell[47562, 1329, 1355, 36, 92, "Input"],
Cell[CellGroupData[{
Cell[48942, 1369, 554, 13, 92, "Input"],
Cell[49499, 1384, 3857, 115, 77, "Output"],
Cell[53359, 1501, 3897, 117, 77, "Output"],
Cell[57259, 1620, 248, 3, 30, "Output"],
Cell[57510, 1625, 4351, 131, 77, "Output"]
}, Open  ]],
Cell[CellGroupData[{
Cell[61898, 1761, 1002, 28, 31, "Input"],
Cell[62903, 1791, 539, 10, 30, "Output"]
}, Open  ]],
Cell[CellGroupData[{
Cell[63479, 1806, 1056, 30, 92, "Input"],
Cell[CellGroupData[{
Cell[64560, 1840, 571, 11, 23, "Print"],
Cell[65134, 1853, 573, 11, 23, "Print"],
Cell[65710, 1866, 453, 8, 23, "Print"],
Cell[66166, 1876, 567, 11, 23, "Print"]
}, Open  ]]
}, Open  ]],
Cell[CellGroupData[{
Cell[66782, 1893, 3473, 98, 112, "Input"],
Cell[70258, 1993, 1154, 29, 72, "Output"]
}, Open  ]],
Cell[CellGroupData[{
Cell[71449, 2027, 1322, 34, 92, "Input"],
Cell[72774, 2063, 1328, 30, 57, "Output"]
}, Open  ]],
Cell[CellGroupData[{
Cell[74139, 2098, 619, 12, 92, "Input"],
Cell[74761, 2112, 1026, 22, 57, "Output"],
Cell[75790, 2136, 389, 8, 30, "Output"],
Cell[76182, 2146, 388, 8, 30, "Output"]
}, Open  ]]
}
]
*)

(* End of internal cache information *)
