# Supplementary material for: Social tolerance in Octopus laqueus—A maximum entropy model
Source: PLoS One. 2020 Jun 10;15(6):e0233834. doi: 10.1371/journal.pone.0233834 (PMC7286511; doi:10.1371/journal.pone.0233834)
Supplement: S13 File — (NB) [file pone.0233834.s019.nb]

(* Content-type: application/vnd.wolfram.mathematica *)

(*** Wolfram Notebook File ***)
(* http://www.wolfram.com/nb *)

(* CreatedBy='Mathematica 8.0' *)

(*CacheID: 234*)
(* Internal cache information:
NotebookFileLineBreakTest
NotebookFileLineBreakTest
NotebookDataPosition[       157,          7]
NotebookDataLength[     80411,       2381]
NotebookOptionsPosition[     77091,       2273]
NotebookOutlinePosition[     77820,       2300]
CellTagsIndexPosition[     77734,       2295]
WindowFrame->Normal*)

(* Beginning of Notebook Content *)
Notebook[{
Cell[BoxData[
 RowBox[{
  RowBox[{"Exit", "[", "]"}], ";"}]], "Input",
 CellChangeTimes->{{3.7700888942894125`*^9, 3.7700888970594163`*^9}}],

Cell[CellGroupData[{

Cell[BoxData[{
 RowBox[{
  RowBox[{
   RowBox[{
   "dirPC", "=", 
    "\"\<D:\\\\PLOSONE-resubmission\\\\resubmission2-2019-09-24\\\\2020-01-07\
\\\\scripts\>\""}], ";"}], "  "}], "\[IndentingNewLine]", 
 RowBox[{
  RowBox[{
  "dirMac", "=", 
   "\"\<//Users//reuven-pnini//Desktop//plosone_revision2//nbook2\>\""}], 
  ";"}], "\[IndentingNewLine]", 
 RowBox[{
  RowBox[{"SetDirectory", "[", "dirPC", "]"}], ";", 
  RowBox[{"(*", " ", 
   RowBox[{"Directory", "[", "]"}], " ", "*)"}], "\[IndentingNewLine]", 
  RowBox[{"NotebookEvaluate", "[", 
   RowBox[{"FileNameJoin", "[", 
    RowBox[{"{", 
     RowBox[{"dirPC", ",", "\"\<OCTinJAR.nb\>\""}], "}"}], "]"}], 
   "]"}]}]}], "Input",
 CellChangeTimes->{{3.6909409179247103`*^9, 3.690941051861074*^9}, {
   3.706247153399541*^9, 3.706247156442164*^9}, {3.70624719704671*^9, 
   3.706247357903541*^9}, {3.706247389004558*^9, 3.706247432538026*^9}, {
   3.706247578664474*^9, 3.706247722183442*^9}, {3.7700888671293745`*^9, 
   3.7700888898494062`*^9}, 3.7700889999105606`*^9, 3.770166732058029*^9, {
   3.7879805230448*^9, 3.7879805614648533`*^9}}],

Cell[CellGroupData[{

Cell[BoxData[
 StyleBox["\<\"cfg[k,n] gives all configurations for k identical animals in n \
pots.\"\>", "MSG"]], "Print", "PrintUsage",
 CellChangeTimes->{3.7703471947101574`*^9},
 CellTags->"Info3770379594-4168848"],

Cell[BoxData[
 StyleBox["\<\"degen[cfg] calculate the multinomial degeneracies of the \
configuration matrix.\"\>", "MSG"]], "Print", "PrintUsage",
 CellChangeTimes->{3.7703471947501574`*^9},
 CellTags->"Info3770379594-4168848"],

Cell[BoxData[
 StyleBox["\<\"h1[cfg,t,\[Mu],u,i] calculate the  one-particle energy vector \
of the configuration-matrix cfg as a function of (\[Mu],u) for 1<=i\
\[LessEqual]num[cfg].  t=1 if n0  is included in cfg.\"\>", "MSG"]], "Print", \
"PrintUsage",
 CellChangeTimes->{3.7703471947901573`*^9},
 CellTags->"Info3770379594-4168848"],

Cell[BoxData[
 StyleBox["\<\"h2[c1,t1,c2,t2,\[Mu],uff,umm,ufm,i,j] calculate the  \
two-particle energy matrix of c1\[CircleTimes]c2\\nas a function of \
(\[Mu],uff,umm,ufm) for 1<=i\[LessEqual]num[c1],1<=j<=num[c2]. t1=1(t2=1) if \
n0 is included in c1(c2).\"\>", "MSG"]], "Print", "PrintUsage",
 CellChangeTimes->{3.770347194820158*^9},
 CellTags->"Info3770379594-4168848"]
}, Open  ]]
}, Open  ]],

Cell[BoxData[{
 RowBox[{
  RowBox[{"kmu", "=", "7"}], ";", 
  RowBox[{"kff", "=", "9"}], ";", 
  RowBox[{"kmm", "=", "1"}], ";", 
  RowBox[{"kfm", "=", "20"}], ";", 
  RowBox[{"md", "=", "7"}], ";"}], "\[IndentingNewLine]", 
 RowBox[{
  RowBox[{"kmu", "=", 
   RowBox[{"N", "[", 
    RowBox[{"kmu", "/", "md"}], "]"}]}], ";", " ", 
  RowBox[{"kff", "=", 
   RowBox[{"N", "[", 
    RowBox[{"kff", "/", "md"}], "]"}]}], ";", 
  RowBox[{"kmm", "=", 
   RowBox[{"N", "[", 
    RowBox[{"kmm", "/", "md"}], "]"}]}], ";", 
  RowBox[{"kfm", "=", 
   RowBox[{"N", "[", 
    RowBox[{"kfm", "/", "md"}], "]"}]}], ";"}]}], "Input",
 CellChangeTimes->{{3.7700889580705023`*^9, 3.7700889774705296`*^9}, {
  3.770094557312899*^9, 3.7700945636929083`*^9}, {3.770095503799226*^9, 
  3.7700955210792503`*^9}}],

Cell[CellGroupData[{

Cell[BoxData[{
 RowBox[{"c4", "=", 
  RowBox[{"cfg", "[", 
   RowBox[{"4", ",", "3"}], "]"}]}], "\[IndentingNewLine]", 
 RowBox[{"c2", "=", 
  RowBox[{"cfg", "[", 
   RowBox[{"2", ",", "3"}], "]"}]}], "\[IndentingNewLine]", 
 RowBox[{"Dimensions", "[", "c4", "]"}], "\[IndentingNewLine]", 
 RowBox[{"MatrixForm", "[", "c4", "]"}], "\[IndentingNewLine]", 
 RowBox[{"Dimensions", "[", "c2", "]"}], "\[IndentingNewLine]", 
 RowBox[{"MatrixForm", "[", "c2", "]"}], "\[IndentingNewLine]"}], "Input",
 CellChangeTimes->{{3.770089021641591*^9, 3.770089057201641*^9}, {
  3.770093653266631*^9, 3.7700936593566394`*^9}, {3.7700937446577587`*^9, 
  3.770093753267771*^9}, {3.770095559521304*^9, 3.7700956149113817`*^9}, {
  3.770095688742485*^9, 3.7700957042625065`*^9}}],

Cell[BoxData[
 RowBox[{"{", 
  RowBox[{
   RowBox[{"{", 
    RowBox[{"0", ",", "0", ",", "4"}], "}"}], ",", 
   RowBox[{"{", 
    RowBox[{"0", ",", "1", ",", "3"}], "}"}], ",", 
   RowBox[{"{", 
    RowBox[{"0", ",", "2", ",", "2"}], "}"}], ",", 
   RowBox[{"{", 
    RowBox[{"0", ",", "3", ",", "1"}], "}"}], ",", 
   RowBox[{"{", 
    RowBox[{"0", ",", "4", ",", "0"}], "}"}], ",", 
   RowBox[{"{", 
    RowBox[{"1", ",", "0", ",", "3"}], "}"}], ",", 
   RowBox[{"{", 
    RowBox[{"1", ",", "1", ",", "2"}], "}"}], ",", 
   RowBox[{"{", 
    RowBox[{"1", ",", "2", ",", "1"}], "}"}], ",", 
   RowBox[{"{", 
    RowBox[{"1", ",", "3", ",", "0"}], "}"}], ",", 
   RowBox[{"{", 
    RowBox[{"2", ",", "0", ",", "2"}], "}"}], ",", 
   RowBox[{"{", 
    RowBox[{"2", ",", "1", ",", "1"}], "}"}], ",", 
   RowBox[{"{", 
    RowBox[{"2", ",", "2", ",", "0"}], "}"}], ",", 
   RowBox[{"{", 
    RowBox[{"3", ",", "0", ",", "1"}], "}"}], ",", 
   RowBox[{"{", 
    RowBox[{"3", ",", "1", ",", "0"}], "}"}], ",", 
   RowBox[{"{", 
    RowBox[{"4", ",", "0", ",", "0"}], "}"}]}], "}"}]], "Output",
 CellChangeTimes->{
  3.7700936139255753`*^9, 3.7700936606466413`*^9, 3.770093753817772*^9, 
   3.7700939399810324`*^9, 3.7700945327398634`*^9, 3.7700945684129143`*^9, 
   3.770094998202518*^9, 3.7700956639924507`*^9, {3.7700957061525097`*^9, 
   3.7700957189845276`*^9}, 3.770096035321973*^9, 3.7700964367095356`*^9, 
   3.770108657595129*^9, 3.770347201350167*^9}],

Cell[BoxData[
 RowBox[{"{", 
  RowBox[{
   RowBox[{"{", 
    RowBox[{"0", ",", "0", ",", "2"}], "}"}], ",", 
   RowBox[{"{", 
    RowBox[{"0", ",", "1", ",", "1"}], "}"}], ",", 
   RowBox[{"{", 
    RowBox[{"0", ",", "2", ",", "0"}], "}"}], ",", 
   RowBox[{"{", 
    RowBox[{"1", ",", "0", ",", "1"}], "}"}], ",", 
   RowBox[{"{", 
    RowBox[{"1", ",", "1", ",", "0"}], "}"}], ",", 
   RowBox[{"{", 
    RowBox[{"2", ",", "0", ",", "0"}], "}"}]}], "}"}]], "Output",
 CellChangeTimes->{
  3.7700936139255753`*^9, 3.7700936606466413`*^9, 3.770093753817772*^9, 
   3.7700939399810324`*^9, 3.7700945327398634`*^9, 3.7700945684129143`*^9, 
   3.770094998202518*^9, 3.7700956639924507`*^9, {3.7700957061525097`*^9, 
   3.7700957189845276`*^9}, 3.770096035321973*^9, 3.7700964367095356`*^9, 
   3.770108657595129*^9, 3.770347201350167*^9}],

Cell[BoxData[
 RowBox[{"{", 
  RowBox[{"15", ",", "3"}], "}"}]], "Output",
 CellChangeTimes->{
  3.7700936139255753`*^9, 3.7700936606466413`*^9, 3.770093753817772*^9, 
   3.7700939399810324`*^9, 3.7700945327398634`*^9, 3.7700945684129143`*^9, 
   3.770094998202518*^9, 3.7700956639924507`*^9, {3.7700957061525097`*^9, 
   3.7700957189845276`*^9}, 3.770096035321973*^9, 3.7700964367095356`*^9, 
   3.770108657595129*^9, 3.770347201350167*^9}],

Cell[BoxData[
 TagBox[
  RowBox[{"(", "\[NoBreak]", GridBox[{
     {"0", "0", "4"},
     {"0", "1", "3"},
     {"0", "2", "2"},
     {"0", "3", "1"},
     {"0", "4", "0"},
     {"1", "0", "3"},
     {"1", "1", "2"},
     {"1", "2", "1"},
     {"1", "3", "0"},
     {"2", "0", "2"},
     {"2", "1", "1"},
     {"2", "2", "0"},
     {"3", "0", "1"},
     {"3", "1", "0"},
     {"4", "0", "0"}
    },
    GridBoxAlignment->{
     "Columns" -> {{Center}}, "ColumnsIndexed" -> {}, "Rows" -> {{Baseline}}, 
      "RowsIndexed" -> {}},
    GridBoxSpacings->{"Columns" -> {
        Offset[0.27999999999999997`], {
         Offset[0.7]}, 
        Offset[0.27999999999999997`]}, "ColumnsIndexed" -> {}, "Rows" -> {
        Offset[0.2], {
         Offset[0.4]}, 
        Offset[0.2]}, "RowsIndexed" -> {}}], "\[NoBreak]", ")"}],
  Function[BoxForm`e$, 
   MatrixForm[BoxForm`e$]]]], "Output",
 CellChangeTimes->{
  3.7700936139255753`*^9, 3.7700936606466413`*^9, 3.770093753817772*^9, 
   3.7700939399810324`*^9, 3.7700945327398634`*^9, 3.7700945684129143`*^9, 
   3.770094998202518*^9, 3.7700956639924507`*^9, {3.7700957061525097`*^9, 
   3.7700957189845276`*^9}, 3.770096035321973*^9, 3.7700964367095356`*^9, 
   3.770108657595129*^9, 3.7703472013601665`*^9}],

Cell[BoxData[
 RowBox[{"{", 
  RowBox[{"6", ",", "3"}], "}"}]], "Output",
 CellChangeTimes->{
  3.7700936139255753`*^9, 3.7700936606466413`*^9, 3.770093753817772*^9, 
   3.7700939399810324`*^9, 3.7700945327398634`*^9, 3.7700945684129143`*^9, 
   3.770094998202518*^9, 3.7700956639924507`*^9, {3.7700957061525097`*^9, 
   3.7700957189845276`*^9}, 3.770096035321973*^9, 3.7700964367095356`*^9, 
   3.770108657595129*^9, 3.7703472013601665`*^9}],

Cell[BoxData[
 TagBox[
  RowBox[{"(", "\[NoBreak]", GridBox[{
     {"0", "0", "2"},
     {"0", "1", "1"},
     {"0", "2", "0"},
     {"1", "0", "1"},
     {"1", "1", "0"},
     {"2", "0", "0"}
    },
    GridBoxAlignment->{
     "Columns" -> {{Center}}, "ColumnsIndexed" -> {}, "Rows" -> {{Baseline}}, 
      "RowsIndexed" -> {}},
    GridBoxSpacings->{"Columns" -> {
        Offset[0.27999999999999997`], {
         Offset[0.7]}, 
        Offset[0.27999999999999997`]}, "ColumnsIndexed" -> {}, "Rows" -> {
        Offset[0.2], {
         Offset[0.4]}, 
        Offset[0.2]}, "RowsIndexed" -> {}}], "\[NoBreak]", ")"}],
  Function[BoxForm`e$, 
   MatrixForm[BoxForm`e$]]]], "Output",
 CellChangeTimes->{
  3.7700936139255753`*^9, 3.7700936606466413`*^9, 3.770093753817772*^9, 
   3.7700939399810324`*^9, 3.7700945327398634`*^9, 3.7700945684129143`*^9, 
   3.770094998202518*^9, 3.7700956639924507`*^9, {3.7700957061525097`*^9, 
   3.7700957189845276`*^9}, 3.770096035321973*^9, 3.7700964367095356`*^9, 
   3.770108657595129*^9, 3.7703472013601665`*^9}]
}, Open  ]],

Cell[CellGroupData[{

Cell[BoxData[{
 RowBox[{"h2", "[", 
  RowBox[{
  "c4", ",", "1", ",", "c2", ",", "1", ",", "m", ",", "v1", ",", "v2", ",", 
   "v3", ",", "1", ",", "1"}], "]"}], "\[IndentingNewLine]", 
 RowBox[{"h2", "[", 
  RowBox[{
  "c4", ",", "1", ",", "c2", ",", "1", ",", "m", ",", "v1", ",", "v2", ",", 
   "v3", ",", "1", ",", "2"}], "]"}], "\[IndentingNewLine]", 
 RowBox[{"h2", "[", 
  RowBox[{
  "c4", ",", "1", ",", "c2", ",", "1", ",", "m", ",", "v1", ",", "v2", ",", 
   "v3", ",", "15", ",", "6"}], "]"}], "\[IndentingNewLine]"}], "Input",
 CellChangeTimes->{{3.7700937093967094`*^9, 3.7700937925278263`*^9}, {
  3.7700938293588777`*^9, 3.7700938398588924`*^9}, {3.770095624741396*^9, 
  3.770095638342415*^9}, {3.7700960551830006`*^9, 3.7700960808030367`*^9}}],

Cell[BoxData[
 RowBox[{
  RowBox[{"6", " ", "v1"}], "+", "v2", "+", 
  RowBox[{"8", " ", "v3"}]}]], "Output",
 CellChangeTimes->{
  3.7700937196467237`*^9, {3.770093771937797*^9, 3.770093793807828*^9}, 
   3.7700939497670465`*^9, 3.770094573132921*^9, 3.770095008462532*^9, {
   3.77009604038198*^9, 3.7700960815530376`*^9}, 3.7700964423895435`*^9, 
   3.7701086721661496`*^9, 3.7703472061411734`*^9}],

Cell[BoxData[
 RowBox[{
  RowBox[{"6", " ", "v1"}], "+", 
  RowBox[{"4", " ", "v3"}]}]], "Output",
 CellChangeTimes->{
  3.7700937196467237`*^9, {3.770093771937797*^9, 3.770093793807828*^9}, 
   3.7700939497670465`*^9, 3.770094573132921*^9, 3.770095008462532*^9, {
   3.77009604038198*^9, 3.7700960815530376`*^9}, 3.7700964423895435`*^9, 
   3.7701086721661496`*^9, 3.7703472061411734`*^9}],

Cell[BoxData[
 RowBox[{"6", " ", "m"}]], "Output",
 CellChangeTimes->{
  3.7700937196467237`*^9, {3.770093771937797*^9, 3.770093793807828*^9}, 
   3.7700939497670465`*^9, 3.770094573132921*^9, 3.770095008462532*^9, {
   3.77009604038198*^9, 3.7700960815530376`*^9}, 3.7700964423895435`*^9, 
   3.7701086721661496`*^9, 3.7703472061411734`*^9}]
}, Open  ]],

Cell[CellGroupData[{

Cell[BoxData[
 RowBox[{"H", "=", 
  RowBox[{"Table", "[", 
   RowBox[{
    RowBox[{"h2", "[", 
     RowBox[{
     "c4", ",", "1", ",", "c2", ",", "1", ",", "m", ",", "v1", ",", "v2", ",",
       "v3", ",", "i", ",", "j"}], "]"}], ",", 
    RowBox[{"{", 
     RowBox[{"i", ",", "1", ",", "15"}], "}"}], ",", 
    RowBox[{"{", 
     RowBox[{"j", ",", "1", ",", "6"}], "}"}]}], "]"}]}]], "Input",
 CellChangeTimes->{{3.7700938456789007`*^9, 3.770093864078926*^9}, {
  3.770093967157071*^9, 3.7700939790280876`*^9}, {3.7700956464824257`*^9, 
  3.770095649752431*^9}, {3.7700957359045515`*^9, 3.7700957447445636`*^9}}],

Cell[BoxData[
 RowBox[{"{", 
  RowBox[{
   RowBox[{"{", 
    RowBox[{
     RowBox[{
      RowBox[{"6", " ", "v1"}], "+", "v2", "+", 
      RowBox[{"8", " ", "v3"}]}], ",", 
     RowBox[{
      RowBox[{"6", " ", "v1"}], "+", 
      RowBox[{"4", " ", "v3"}]}], ",", 
     RowBox[{
      RowBox[{"6", " ", "v1"}], "+", "v2"}], ",", 
     RowBox[{"m", "+", 
      RowBox[{"6", " ", "v1"}], "+", 
      RowBox[{"4", " ", "v3"}]}], ",", 
     RowBox[{"m", "+", 
      RowBox[{"6", " ", "v1"}]}], ",", 
     RowBox[{
      RowBox[{"2", " ", "m"}], "+", 
      RowBox[{"6", " ", "v1"}]}]}], "}"}], ",", 
   RowBox[{"{", 
    RowBox[{
     RowBox[{
      RowBox[{"3", " ", "v1"}], "+", "v2", "+", 
      RowBox[{"6", " ", "v3"}]}], ",", 
     RowBox[{
      RowBox[{"3", " ", "v1"}], "+", 
      RowBox[{"4", " ", "v3"}]}], ",", 
     RowBox[{
      RowBox[{"3", " ", "v1"}], "+", "v2", "+", 
      RowBox[{"2", " ", "v3"}]}], ",", 
     RowBox[{"m", "+", 
      RowBox[{"3", " ", "v1"}], "+", 
      RowBox[{"3", " ", "v3"}]}], ",", 
     RowBox[{"m", "+", 
      RowBox[{"3", " ", "v1"}], "+", "v3"}], ",", 
     RowBox[{
      RowBox[{"2", " ", "m"}], "+", 
      RowBox[{"3", " ", "v1"}]}]}], "}"}], ",", 
   RowBox[{"{", 
    RowBox[{
     RowBox[{
      RowBox[{"2", " ", "v1"}], "+", "v2", "+", 
      RowBox[{"4", " ", "v3"}]}], ",", 
     RowBox[{
      RowBox[{"2", " ", "v1"}], "+", 
      RowBox[{"4", " ", "v3"}]}], ",", 
     RowBox[{
      RowBox[{"2", " ", "v1"}], "+", "v2", "+", 
      RowBox[{"4", " ", "v3"}]}], ",", 
     RowBox[{"m", "+", 
      RowBox[{"2", " ", "v1"}], "+", 
      RowBox[{"2", " ", "v3"}]}], ",", 
     RowBox[{"m", "+", 
      RowBox[{"2", " ", "v1"}], "+", 
      RowBox[{"2", " ", "v3"}]}], ",", 
     RowBox[{
      RowBox[{"2", " ", "m"}], "+", 
      RowBox[{"2", " ", "v1"}]}]}], "}"}], ",", 
   RowBox[{"{", 
    RowBox[{
     RowBox[{
      RowBox[{"3", " ", "v1"}], "+", "v2", "+", 
      RowBox[{"2", " ", "v3"}]}], ",", 
     RowBox[{
      RowBox[{"3", " ", "v1"}], "+", 
      RowBox[{"4", " ", "v3"}]}], ",", 
     RowBox[{
      RowBox[{"3", " ", "v1"}], "+", "v2", "+", 
      RowBox[{"6", " ", "v3"}]}], ",", 
     RowBox[{"m", "+", 
      RowBox[{"3", " ", "v1"}], "+", "v3"}], ",", 
     RowBox[{"m", "+", 
      RowBox[{"3", " ", "v1"}], "+", 
      RowBox[{"3", " ", "v3"}]}], ",", 
     RowBox[{
      RowBox[{"2", " ", "m"}], "+", 
      RowBox[{"3", " ", "v1"}]}]}], "}"}], ",", 
   RowBox[{"{", 
    RowBox[{
     RowBox[{
      RowBox[{"6", " ", "v1"}], "+", "v2"}], ",", 
     RowBox[{
      RowBox[{"6", " ", "v1"}], "+", 
      RowBox[{"4", " ", "v3"}]}], ",", 
     RowBox[{
      RowBox[{"6", " ", "v1"}], "+", "v2", "+", 
      RowBox[{"8", " ", "v3"}]}], ",", 
     RowBox[{"m", "+", 
      RowBox[{"6", " ", "v1"}]}], ",", 
     RowBox[{"m", "+", 
      RowBox[{"6", " ", "v1"}], "+", 
      RowBox[{"4", " ", "v3"}]}], ",", 
     RowBox[{
      RowBox[{"2", " ", "m"}], "+", 
      RowBox[{"6", " ", "v1"}]}]}], "}"}], ",", 
   RowBox[{"{", 
    RowBox[{
     RowBox[{"m", "+", 
      RowBox[{"3", " ", "v1"}], "+", "v2", "+", 
      RowBox[{"6", " ", "v3"}]}], ",", 
     RowBox[{"m", "+", 
      RowBox[{"3", " ", "v1"}], "+", 
      RowBox[{"3", " ", "v3"}]}], ",", 
     RowBox[{"m", "+", 
      RowBox[{"3", " ", "v1"}], "+", "v2"}], ",", 
     RowBox[{
      RowBox[{"2", " ", "m"}], "+", 
      RowBox[{"3", " ", "v1"}], "+", 
      RowBox[{"3", " ", "v3"}]}], ",", 
     RowBox[{
      RowBox[{"2", " ", "m"}], "+", 
      RowBox[{"3", " ", "v1"}]}], ",", 
     RowBox[{
      RowBox[{"3", " ", "m"}], "+", 
      RowBox[{"3", " ", "v1"}]}]}], "}"}], ",", 
   RowBox[{"{", 
    RowBox[{
     RowBox[{"m", "+", "v1", "+", "v2", "+", 
      RowBox[{"4", " ", "v3"}]}], ",", 
     RowBox[{"m", "+", "v1", "+", 
      RowBox[{"3", " ", "v3"}]}], ",", 
     RowBox[{"m", "+", "v1", "+", "v2", "+", 
      RowBox[{"2", " ", "v3"}]}], ",", 
     RowBox[{
      RowBox[{"2", " ", "m"}], "+", "v1", "+", 
      RowBox[{"2", " ", "v3"}]}], ",", 
     RowBox[{
      RowBox[{"2", " ", "m"}], "+", "v1", "+", "v3"}], ",", 
     RowBox[{
      RowBox[{"3", " ", "m"}], "+", "v1"}]}], "}"}], ",", 
   RowBox[{"{", 
    RowBox[{
     RowBox[{"m", "+", "v1", "+", "v2", "+", 
      RowBox[{"2", " ", "v3"}]}], ",", 
     RowBox[{"m", "+", "v1", "+", 
      RowBox[{"3", " ", "v3"}]}], ",", 
     RowBox[{"m", "+", "v1", "+", "v2", "+", 
      RowBox[{"4", " ", "v3"}]}], ",", 
     RowBox[{
      RowBox[{"2", " ", "m"}], "+", "v1", "+", "v3"}], ",", 
     RowBox[{
      RowBox[{"2", " ", "m"}], "+", "v1", "+", 
      RowBox[{"2", " ", "v3"}]}], ",", 
     RowBox[{
      RowBox[{"3", " ", "m"}], "+", "v1"}]}], "}"}], ",", 
   RowBox[{"{", 
    RowBox[{
     RowBox[{"m", "+", 
      RowBox[{"3", " ", "v1"}], "+", "v2"}], ",", 
     RowBox[{"m", "+", 
      RowBox[{"3", " ", "v1"}], "+", 
      RowBox[{"3", " ", "v3"}]}], ",", 
     RowBox[{"m", "+", 
      RowBox[{"3", " ", "v1"}], "+", "v2", "+", 
      RowBox[{"6", " ", "v3"}]}], ",", 
     RowBox[{
      RowBox[{"2", " ", "m"}], "+", 
      RowBox[{"3", " ", "v1"}]}], ",", 
     RowBox[{
      RowBox[{"2", " ", "m"}], "+", 
      RowBox[{"3", " ", "v1"}], "+", 
      RowBox[{"3", " ", "v3"}]}], ",", 
     RowBox[{
      RowBox[{"3", " ", "m"}], "+", 
      RowBox[{"3", " ", "v1"}]}]}], "}"}], ",", 
   RowBox[{"{", 
    RowBox[{
     RowBox[{
      RowBox[{"2", " ", "m"}], "+", "v1", "+", "v2", "+", 
      RowBox[{"4", " ", "v3"}]}], ",", 
     RowBox[{
      RowBox[{"2", " ", "m"}], "+", "v1", "+", 
      RowBox[{"2", " ", "v3"}]}], ",", 
     RowBox[{
      RowBox[{"2", " ", "m"}], "+", "v1", "+", "v2"}], ",", 
     RowBox[{
      RowBox[{"3", " ", "m"}], "+", "v1", "+", 
      RowBox[{"2", " ", "v3"}]}], ",", 
     RowBox[{
      RowBox[{"3", " ", "m"}], "+", "v1"}], ",", 
     RowBox[{
      RowBox[{"4", " ", "m"}], "+", "v1"}]}], "}"}], ",", 
   RowBox[{"{", 
    RowBox[{
     RowBox[{
      RowBox[{"2", " ", "m"}], "+", "v2", "+", 
      RowBox[{"2", " ", "v3"}]}], ",", 
     RowBox[{
      RowBox[{"2", " ", "m"}], "+", 
      RowBox[{"2", " ", "v3"}]}], ",", 
     RowBox[{
      RowBox[{"2", " ", "m"}], "+", "v2", "+", 
      RowBox[{"2", " ", "v3"}]}], ",", 
     RowBox[{
      RowBox[{"3", " ", "m"}], "+", "v3"}], ",", 
     RowBox[{
      RowBox[{"3", " ", "m"}], "+", "v3"}], ",", 
     RowBox[{"4", " ", "m"}]}], "}"}], ",", 
   RowBox[{"{", 
    RowBox[{
     RowBox[{
      RowBox[{"2", " ", "m"}], "+", "v1", "+", "v2"}], ",", 
     RowBox[{
      RowBox[{"2", " ", "m"}], "+", "v1", "+", 
      RowBox[{"2", " ", "v3"}]}], ",", 
     RowBox[{
      RowBox[{"2", " ", "m"}], "+", "v1", "+", "v2", "+", 
      RowBox[{"4", " ", "v3"}]}], ",", 
     RowBox[{
      RowBox[{"3", " ", "m"}], "+", "v1"}], ",", 
     RowBox[{
      RowBox[{"3", " ", "m"}], "+", "v1", "+", 
      RowBox[{"2", " ", "v3"}]}], ",", 
     RowBox[{
      RowBox[{"4", " ", "m"}], "+", "v1"}]}], "}"}], ",", 
   RowBox[{"{", 
    RowBox[{
     RowBox[{
      RowBox[{"3", " ", "m"}], "+", "v2", "+", 
      RowBox[{"2", " ", "v3"}]}], ",", 
     RowBox[{
      RowBox[{"3", " ", "m"}], "+", "v3"}], ",", 
     RowBox[{
      RowBox[{"3", " ", "m"}], "+", "v2"}], ",", 
     RowBox[{
      RowBox[{"4", " ", "m"}], "+", "v3"}], ",", 
     RowBox[{"4", " ", "m"}], ",", 
     RowBox[{"5", " ", "m"}]}], "}"}], ",", 
   RowBox[{"{", 
    RowBox[{
     RowBox[{
      RowBox[{"3", " ", "m"}], "+", "v2"}], ",", 
     RowBox[{
      RowBox[{"3", " ", "m"}], "+", "v3"}], ",", 
     RowBox[{
      RowBox[{"3", " ", "m"}], "+", "v2", "+", 
      RowBox[{"2", " ", "v3"}]}], ",", 
     RowBox[{"4", " ", "m"}], ",", 
     RowBox[{
      RowBox[{"4", " ", "m"}], "+", "v3"}], ",", 
     RowBox[{"5", " ", "m"}]}], "}"}], ",", 
   RowBox[{"{", 
    RowBox[{
     RowBox[{
      RowBox[{"4", " ", "m"}], "+", "v2"}], ",", 
     RowBox[{"4", " ", "m"}], ",", 
     RowBox[{
      RowBox[{"4", " ", "m"}], "+", "v2"}], ",", 
     RowBox[{"5", " ", "m"}], ",", 
     RowBox[{"5", " ", "m"}], ",", 
     RowBox[{"6", " ", "m"}]}], "}"}]}], "}"}]], "Output",
 CellChangeTimes->{3.7701086956761827`*^9, 3.7703472104511795`*^9}]
}, Open  ]],

Cell[CellGroupData[{

Cell[BoxData[{
 RowBox[{"p", "=", 
  RowBox[{"Exp", "[", 
   RowBox[{"-", "H"}], "]"}]}], "\[IndentingNewLine]", 
 RowBox[{"Dimensions", "[", "p", "]"}]}], "Input"],

Cell[BoxData[
 RowBox[{"{", 
  RowBox[{
   RowBox[{"{", 
    RowBox[{
     SuperscriptBox["\[ExponentialE]", 
      RowBox[{
       RowBox[{
        RowBox[{"-", "6"}], " ", "v1"}], "-", "v2", "-", 
       RowBox[{"8", " ", "v3"}]}]], ",", 
     SuperscriptBox["\[ExponentialE]", 
      RowBox[{
       RowBox[{
        RowBox[{"-", "6"}], " ", "v1"}], "-", 
       RowBox[{"4", " ", "v3"}]}]], ",", 
     SuperscriptBox["\[ExponentialE]", 
      RowBox[{
       RowBox[{
        RowBox[{"-", "6"}], " ", "v1"}], "-", "v2"}]], ",", 
     SuperscriptBox["\[ExponentialE]", 
      RowBox[{
       RowBox[{"-", "m"}], "-", 
       RowBox[{"6", " ", "v1"}], "-", 
       RowBox[{"4", " ", "v3"}]}]], ",", 
     SuperscriptBox["\[ExponentialE]", 
      RowBox[{
       RowBox[{"-", "m"}], "-", 
       RowBox[{"6", " ", "v1"}]}]], ",", 
     SuperscriptBox["\[ExponentialE]", 
      RowBox[{
       RowBox[{
        RowBox[{"-", "2"}], " ", "m"}], "-", 
       RowBox[{"6", " ", "v1"}]}]]}], "}"}], ",", 
   RowBox[{"{", 
    RowBox[{
     SuperscriptBox["\[ExponentialE]", 
      RowBox[{
       RowBox[{
        RowBox[{"-", "3"}], " ", "v1"}], "-", "v2", "-", 
       RowBox[{"6", " ", "v3"}]}]], ",", 
     SuperscriptBox["\[ExponentialE]", 
      RowBox[{
       RowBox[{
        RowBox[{"-", "3"}], " ", "v1"}], "-", 
       RowBox[{"4", " ", "v3"}]}]], ",", 
     SuperscriptBox["\[ExponentialE]", 
      RowBox[{
       RowBox[{
        RowBox[{"-", "3"}], " ", "v1"}], "-", "v2", "-", 
       RowBox[{"2", " ", "v3"}]}]], ",", 
     SuperscriptBox["\[ExponentialE]", 
      RowBox[{
       RowBox[{"-", "m"}], "-", 
       RowBox[{"3", " ", "v1"}], "-", 
       RowBox[{"3", " ", "v3"}]}]], ",", 
     SuperscriptBox["\[ExponentialE]", 
      RowBox[{
       RowBox[{"-", "m"}], "-", 
       RowBox[{"3", " ", "v1"}], "-", "v3"}]], ",", 
     SuperscriptBox["\[ExponentialE]", 
      RowBox[{
       RowBox[{
        RowBox[{"-", "2"}], " ", "m"}], "-", 
       RowBox[{"3", " ", "v1"}]}]]}], "}"}], ",", 
   RowBox[{"{", 
    RowBox[{
     SuperscriptBox["\[ExponentialE]", 
      RowBox[{
       RowBox[{
        RowBox[{"-", "2"}], " ", "v1"}], "-", "v2", "-", 
       RowBox[{"4", " ", "v3"}]}]], ",", 
     SuperscriptBox["\[ExponentialE]", 
      RowBox[{
       RowBox[{
        RowBox[{"-", "2"}], " ", "v1"}], "-", 
       RowBox[{"4", " ", "v3"}]}]], ",", 
     SuperscriptBox["\[ExponentialE]", 
      RowBox[{
       RowBox[{
        RowBox[{"-", "2"}], " ", "v1"}], "-", "v2", "-", 
       RowBox[{"4", " ", "v3"}]}]], ",", 
     SuperscriptBox["\[ExponentialE]", 
      RowBox[{
       RowBox[{"-", "m"}], "-", 
       RowBox[{"2", " ", "v1"}], "-", 
       RowBox[{"2", " ", "v3"}]}]], ",", 
     SuperscriptBox["\[ExponentialE]", 
      RowBox[{
       RowBox[{"-", "m"}], "-", 
       RowBox[{"2", " ", "v1"}], "-", 
       RowBox[{"2", " ", "v3"}]}]], ",", 
     SuperscriptBox["\[ExponentialE]", 
      RowBox[{
       RowBox[{
        RowBox[{"-", "2"}], " ", "m"}], "-", 
       RowBox[{"2", " ", "v1"}]}]]}], "}"}], ",", 
   RowBox[{"{", 
    RowBox[{
     SuperscriptBox["\[ExponentialE]", 
      RowBox[{
       RowBox[{
        RowBox[{"-", "3"}], " ", "v1"}], "-", "v2", "-", 
       RowBox[{"2", " ", "v3"}]}]], ",", 
     SuperscriptBox["\[ExponentialE]", 
      RowBox[{
       RowBox[{
        RowBox[{"-", "3"}], " ", "v1"}], "-", 
       RowBox[{"4", " ", "v3"}]}]], ",", 
     SuperscriptBox["\[ExponentialE]", 
      RowBox[{
       RowBox[{
        RowBox[{"-", "3"}], " ", "v1"}], "-", "v2", "-", 
       RowBox[{"6", " ", "v3"}]}]], ",", 
     SuperscriptBox["\[ExponentialE]", 
      RowBox[{
       RowBox[{"-", "m"}], "-", 
       RowBox[{"3", " ", "v1"}], "-", "v3"}]], ",", 
     SuperscriptBox["\[ExponentialE]", 
      RowBox[{
       RowBox[{"-", "m"}], "-", 
       RowBox[{"3", " ", "v1"}], "-", 
       RowBox[{"3", " ", "v3"}]}]], ",", 
     SuperscriptBox["\[ExponentialE]", 
      RowBox[{
       RowBox[{
        RowBox[{"-", "2"}], " ", "m"}], "-", 
       RowBox[{"3", " ", "v1"}]}]]}], "}"}], ",", 
   RowBox[{"{", 
    RowBox[{
     SuperscriptBox["\[ExponentialE]", 
      RowBox[{
       RowBox[{
        RowBox[{"-", "6"}], " ", "v1"}], "-", "v2"}]], ",", 
     SuperscriptBox["\[ExponentialE]", 
      RowBox[{
       RowBox[{
        RowBox[{"-", "6"}], " ", "v1"}], "-", 
       RowBox[{"4", " ", "v3"}]}]], ",", 
     SuperscriptBox["\[ExponentialE]", 
      RowBox[{
       RowBox[{
        RowBox[{"-", "6"}], " ", "v1"}], "-", "v2", "-", 
       RowBox[{"8", " ", "v3"}]}]], ",", 
     SuperscriptBox["\[ExponentialE]", 
      RowBox[{
       RowBox[{"-", "m"}], "-", 
       RowBox[{"6", " ", "v1"}]}]], ",", 
     SuperscriptBox["\[ExponentialE]", 
      RowBox[{
       RowBox[{"-", "m"}], "-", 
       RowBox[{"6", " ", "v1"}], "-", 
       RowBox[{"4", " ", "v3"}]}]], ",", 
     SuperscriptBox["\[ExponentialE]", 
      RowBox[{
       RowBox[{
        RowBox[{"-", "2"}], " ", "m"}], "-", 
       RowBox[{"6", " ", "v1"}]}]]}], "}"}], ",", 
   RowBox[{"{", 
    RowBox[{
     SuperscriptBox["\[ExponentialE]", 
      RowBox[{
       RowBox[{"-", "m"}], "-", 
       RowBox[{"3", " ", "v1"}], "-", "v2", "-", 
       RowBox[{"6", " ", "v3"}]}]], ",", 
     SuperscriptBox["\[ExponentialE]", 
      RowBox[{
       RowBox[{"-", "m"}], "-", 
       RowBox[{"3", " ", "v1"}], "-", 
       RowBox[{"3", " ", "v3"}]}]], ",", 
     SuperscriptBox["\[ExponentialE]", 
      RowBox[{
       RowBox[{"-", "m"}], "-", 
       RowBox[{"3", " ", "v1"}], "-", "v2"}]], ",", 
     SuperscriptBox["\[ExponentialE]", 
      RowBox[{
       RowBox[{
        RowBox[{"-", "2"}], " ", "m"}], "-", 
       RowBox[{"3", " ", "v1"}], "-", 
       RowBox[{"3", " ", "v3"}]}]], ",", 
     SuperscriptBox["\[ExponentialE]", 
      RowBox[{
       RowBox[{
        RowBox[{"-", "2"}], " ", "m"}], "-", 
       RowBox[{"3", " ", "v1"}]}]], ",", 
     SuperscriptBox["\[ExponentialE]", 
      RowBox[{
       RowBox[{
        RowBox[{"-", "3"}], " ", "m"}], "-", 
       RowBox[{"3", " ", "v1"}]}]]}], "}"}], ",", 
   RowBox[{"{", 
    RowBox[{
     SuperscriptBox["\[ExponentialE]", 
      RowBox[{
       RowBox[{"-", "m"}], "-", "v1", "-", "v2", "-", 
       RowBox[{"4", " ", "v3"}]}]], ",", 
     SuperscriptBox["\[ExponentialE]", 
      RowBox[{
       RowBox[{"-", "m"}], "-", "v1", "-", 
       RowBox[{"3", " ", "v3"}]}]], ",", 
     SuperscriptBox["\[ExponentialE]", 
      RowBox[{
       RowBox[{"-", "m"}], "-", "v1", "-", "v2", "-", 
       RowBox[{"2", " ", "v3"}]}]], ",", 
     SuperscriptBox["\[ExponentialE]", 
      RowBox[{
       RowBox[{
        RowBox[{"-", "2"}], " ", "m"}], "-", "v1", "-", 
       RowBox[{"2", " ", "v3"}]}]], ",", 
     SuperscriptBox["\[ExponentialE]", 
      RowBox[{
       RowBox[{
        RowBox[{"-", "2"}], " ", "m"}], "-", "v1", "-", "v3"}]], ",", 
     SuperscriptBox["\[ExponentialE]", 
      RowBox[{
       RowBox[{
        RowBox[{"-", "3"}], " ", "m"}], "-", "v1"}]]}], "}"}], ",", 
   RowBox[{"{", 
    RowBox[{
     SuperscriptBox["\[ExponentialE]", 
      RowBox[{
       RowBox[{"-", "m"}], "-", "v1", "-", "v2", "-", 
       RowBox[{"2", " ", "v3"}]}]], ",", 
     SuperscriptBox["\[ExponentialE]", 
      RowBox[{
       RowBox[{"-", "m"}], "-", "v1", "-", 
       RowBox[{"3", " ", "v3"}]}]], ",", 
     SuperscriptBox["\[ExponentialE]", 
      RowBox[{
       RowBox[{"-", "m"}], "-", "v1", "-", "v2", "-", 
       RowBox[{"4", " ", "v3"}]}]], ",", 
     SuperscriptBox["\[ExponentialE]", 
      RowBox[{
       RowBox[{
        RowBox[{"-", "2"}], " ", "m"}], "-", "v1", "-", "v3"}]], ",", 
     SuperscriptBox["\[ExponentialE]", 
      RowBox[{
       RowBox[{
        RowBox[{"-", "2"}], " ", "m"}], "-", "v1", "-", 
       RowBox[{"2", " ", "v3"}]}]], ",", 
     SuperscriptBox["\[ExponentialE]", 
      RowBox[{
       RowBox[{
        RowBox[{"-", "3"}], " ", "m"}], "-", "v1"}]]}], "}"}], ",", 
   RowBox[{"{", 
    RowBox[{
     SuperscriptBox["\[ExponentialE]", 
      RowBox[{
       RowBox[{"-", "m"}], "-", 
       RowBox[{"3", " ", "v1"}], "-", "v2"}]], ",", 
     SuperscriptBox["\[ExponentialE]", 
      RowBox[{
       RowBox[{"-", "m"}], "-", 
       RowBox[{"3", " ", "v1"}], "-", 
       RowBox[{"3", " ", "v3"}]}]], ",", 
     SuperscriptBox["\[ExponentialE]", 
      RowBox[{
       RowBox[{"-", "m"}], "-", 
       RowBox[{"3", " ", "v1"}], "-", "v2", "-", 
       RowBox[{"6", " ", "v3"}]}]], ",", 
     SuperscriptBox["\[ExponentialE]", 
      RowBox[{
       RowBox[{
        RowBox[{"-", "2"}], " ", "m"}], "-", 
       RowBox[{"3", " ", "v1"}]}]], ",", 
     SuperscriptBox["\[ExponentialE]", 
      RowBox[{
       RowBox[{
        RowBox[{"-", "2"}], " ", "m"}], "-", 
       RowBox[{"3", " ", "v1"}], "-", 
       RowBox[{"3", " ", "v3"}]}]], ",", 
     SuperscriptBox["\[ExponentialE]", 
      RowBox[{
       RowBox[{
        RowBox[{"-", "3"}], " ", "m"}], "-", 
       RowBox[{"3", " ", "v1"}]}]]}], "}"}], ",", 
   RowBox[{"{", 
    RowBox[{
     SuperscriptBox["\[ExponentialE]", 
      RowBox[{
       RowBox[{
        RowBox[{"-", "2"}], " ", "m"}], "-", "v1", "-", "v2", "-", 
       RowBox[{"4", " ", "v3"}]}]], ",", 
     SuperscriptBox["\[ExponentialE]", 
      RowBox[{
       RowBox[{
        RowBox[{"-", "2"}], " ", "m"}], "-", "v1", "-", 
       RowBox[{"2", " ", "v3"}]}]], ",", 
     SuperscriptBox["\[ExponentialE]", 
      RowBox[{
       RowBox[{
        RowBox[{"-", "2"}], " ", "m"}], "-", "v1", "-", "v2"}]], ",", 
     SuperscriptBox["\[ExponentialE]", 
      RowBox[{
       RowBox[{
        RowBox[{"-", "3"}], " ", "m"}], "-", "v1", "-", 
       RowBox[{"2", " ", "v3"}]}]], ",", 
     SuperscriptBox["\[ExponentialE]", 
      RowBox[{
       RowBox[{
        RowBox[{"-", "3"}], " ", "m"}], "-", "v1"}]], ",", 
     SuperscriptBox["\[ExponentialE]", 
      RowBox[{
       RowBox[{
        RowBox[{"-", "4"}], " ", "m"}], "-", "v1"}]]}], "}"}], ",", 
   RowBox[{"{", 
    RowBox[{
     SuperscriptBox["\[ExponentialE]", 
      RowBox[{
       RowBox[{
        RowBox[{"-", "2"}], " ", "m"}], "-", "v2", "-", 
       RowBox[{"2", " ", "v3"}]}]], ",", 
     SuperscriptBox["\[ExponentialE]", 
      RowBox[{
       RowBox[{
        RowBox[{"-", "2"}], " ", "m"}], "-", 
       RowBox[{"2", " ", "v3"}]}]], ",", 
     SuperscriptBox["\[ExponentialE]", 
      RowBox[{
       RowBox[{
        RowBox[{"-", "2"}], " ", "m"}], "-", "v2", "-", 
       RowBox[{"2", " ", "v3"}]}]], ",", 
     SuperscriptBox["\[ExponentialE]", 
      RowBox[{
       RowBox[{
        RowBox[{"-", "3"}], " ", "m"}], "-", "v3"}]], ",", 
     SuperscriptBox["\[ExponentialE]", 
      RowBox[{
       RowBox[{
        RowBox[{"-", "3"}], " ", "m"}], "-", "v3"}]], ",", 
     SuperscriptBox["\[ExponentialE]", 
      RowBox[{
       RowBox[{"-", "4"}], " ", "m"}]]}], "}"}], ",", 
   RowBox[{"{", 
    RowBox[{
     SuperscriptBox["\[ExponentialE]", 
      RowBox[{
       RowBox[{
        RowBox[{"-", "2"}], " ", "m"}], "-", "v1", "-", "v2"}]], ",", 
     SuperscriptBox["\[ExponentialE]", 
      RowBox[{
       RowBox[{
        RowBox[{"-", "2"}], " ", "m"}], "-", "v1", "-", 
       RowBox[{"2", " ", "v3"}]}]], ",", 
     SuperscriptBox["\[ExponentialE]", 
      RowBox[{
       RowBox[{
        RowBox[{"-", "2"}], " ", "m"}], "-", "v1", "-", "v2", "-", 
       RowBox[{"4", " ", "v3"}]}]], ",", 
     SuperscriptBox["\[ExponentialE]", 
      RowBox[{
       RowBox[{
        RowBox[{"-", "3"}], " ", "m"}], "-", "v1"}]], ",", 
     SuperscriptBox["\[ExponentialE]", 
      RowBox[{
       RowBox[{
        RowBox[{"-", "3"}], " ", "m"}], "-", "v1", "-", 
       RowBox[{"2", " ", "v3"}]}]], ",", 
     SuperscriptBox["\[ExponentialE]", 
      RowBox[{
       RowBox[{
        RowBox[{"-", "4"}], " ", "m"}], "-", "v1"}]]}], "}"}], ",", 
   RowBox[{"{", 
    RowBox[{
     SuperscriptBox["\[ExponentialE]", 
      RowBox[{
       RowBox[{
        RowBox[{"-", "3"}], " ", "m"}], "-", "v2", "-", 
       RowBox[{"2", " ", "v3"}]}]], ",", 
     SuperscriptBox["\[ExponentialE]", 
      RowBox[{
       RowBox[{
        RowBox[{"-", "3"}], " ", "m"}], "-", "v3"}]], ",", 
     SuperscriptBox["\[ExponentialE]", 
      RowBox[{
       RowBox[{
        RowBox[{"-", "3"}], " ", "m"}], "-", "v2"}]], ",", 
     SuperscriptBox["\[ExponentialE]", 
      RowBox[{
       RowBox[{
        RowBox[{"-", "4"}], " ", "m"}], "-", "v3"}]], ",", 
     SuperscriptBox["\[ExponentialE]", 
      RowBox[{
       RowBox[{"-", "4"}], " ", "m"}]], ",", 
     SuperscriptBox["\[ExponentialE]", 
      RowBox[{
       RowBox[{"-", "5"}], " ", "m"}]]}], "}"}], ",", 
   RowBox[{"{", 
    RowBox[{
     SuperscriptBox["\[ExponentialE]", 
      RowBox[{
       RowBox[{
        RowBox[{"-", "3"}], " ", "m"}], "-", "v2"}]], ",", 
     SuperscriptBox["\[ExponentialE]", 
      RowBox[{
       RowBox[{
        RowBox[{"-", "3"}], " ", "m"}], "-", "v3"}]], ",", 
     SuperscriptBox["\[ExponentialE]", 
      RowBox[{
       RowBox[{
        RowBox[{"-", "3"}], " ", "m"}], "-", "v2", "-", 
       RowBox[{"2", " ", "v3"}]}]], ",", 
     SuperscriptBox["\[ExponentialE]", 
      RowBox[{
       RowBox[{"-", "4"}], " ", "m"}]], ",", 
     SuperscriptBox["\[ExponentialE]", 
      RowBox[{
       RowBox[{
        RowBox[{"-", "4"}], " ", "m"}], "-", "v3"}]], ",", 
     SuperscriptBox["\[ExponentialE]", 
      RowBox[{
       RowBox[{"-", "5"}], " ", "m"}]]}], "}"}], ",", 
   RowBox[{"{", 
    RowBox[{
     SuperscriptBox["\[ExponentialE]", 
      RowBox[{
       RowBox[{
        RowBox[{"-", "4"}], " ", "m"}], "-", "v2"}]], ",", 
     SuperscriptBox["\[ExponentialE]", 
      RowBox[{
       RowBox[{"-", "4"}], " ", "m"}]], ",", 
     SuperscriptBox["\[ExponentialE]", 
      RowBox[{
       RowBox[{
        RowBox[{"-", "4"}], " ", "m"}], "-", "v2"}]], ",", 
     SuperscriptBox["\[ExponentialE]", 
      RowBox[{
       RowBox[{"-", "5"}], " ", "m"}]], ",", 
     SuperscriptBox["\[ExponentialE]", 
      RowBox[{
       RowBox[{"-", "5"}], " ", "m"}]], ",", 
     SuperscriptBox["\[ExponentialE]", 
      RowBox[{
       RowBox[{"-", "6"}], " ", "m"}]]}], "}"}]}], "}"}]], "Output",
 CellChangeTimes->{
  3.7700940361781673`*^9, 3.770094583282935*^9, 3.770095017352545*^9, 
   3.7700957546245775`*^9, {3.770096098585062*^9, 3.770096113125082*^9}, 
   3.7700961664861565`*^9, 3.7700964492895527`*^9, 3.770108716746212*^9, 
   3.7703472142611847`*^9}],

Cell[BoxData[
 RowBox[{"{", 
  RowBox[{"15", ",", "6"}], "}"}]], "Output",
 CellChangeTimes->{
  3.7700940361781673`*^9, 3.770094583282935*^9, 3.770095017352545*^9, 
   3.7700957546245775`*^9, {3.770096098585062*^9, 3.770096113125082*^9}, 
   3.7700961664861565`*^9, 3.7700964492895527`*^9, 3.770108716746212*^9, 
   3.770347214271185*^9}]
}, Open  ]],

Cell[CellGroupData[{

Cell[BoxData[{
 RowBox[{
  RowBox[{"g1", "=", 
   RowBox[{"degen", "[", "c4", "]"}]}], ";"}], "\[IndentingNewLine]", 
 RowBox[{"Dimensions", "[", "g1", "]"}], "\[IndentingNewLine]", 
 RowBox[{"Apply", "[", 
  RowBox[{"Plus", ",", "g1"}], "]"}], "\[IndentingNewLine]", 
 RowBox[{"Print", "[", 
  RowBox[{"3", "^", "4"}], "]"}], "\[IndentingNewLine]", 
 RowBox[{
  RowBox[{"g2", "=", 
   RowBox[{"degen", "[", "c2", "]"}]}], ";"}], "\[IndentingNewLine]", 
 RowBox[{"Dimensions", "[", "g2", "]"}], "\[IndentingNewLine]", 
 RowBox[{"Apply", "[", 
  RowBox[{"Plus", ",", "g2"}], "]"}], "\[IndentingNewLine]", 
 RowBox[{"Print", "[", 
  RowBox[{"3", "^", "2"}], "]"}]}], "Input",
 CellChangeTimes->{{3.770094056560196*^9, 3.7700940740602207`*^9}, {
  3.770095765684593*^9, 3.770095824166675*^9}, {3.770095858366723*^9, 
  3.770095868626737*^9}}],

Cell[BoxData[
 RowBox[{"{", "15", "}"}]], "Output",
 CellChangeTimes->{3.7700940767302246`*^9, 3.7700945869329405`*^9, 
  3.7700950220225515`*^9, 3.770095870146739*^9, 3.7700961234250965`*^9, 
  3.770096453409559*^9, 3.770108728656229*^9, 3.77034721808119*^9}],

Cell[BoxData["81"], "Output",
 CellChangeTimes->{3.7700940767302246`*^9, 3.7700945869329405`*^9, 
  3.7700950220225515`*^9, 3.770095870146739*^9, 3.7700961234250965`*^9, 
  3.770096453409559*^9, 3.770108728656229*^9, 3.7703472180911903`*^9}],

Cell[BoxData["81"], "Print",
 CellChangeTimes->{3.770094076750224*^9, 3.7700945869329405`*^9, 
  3.7700950220325513`*^9, 3.770095870156739*^9, 3.7700961234350967`*^9, 
  3.7700964534195585`*^9, 3.770108728666229*^9, 3.7703472180911903`*^9}],

Cell[BoxData[
 RowBox[{"{", "6", "}"}]], "Output",
 CellChangeTimes->{3.7700940767302246`*^9, 3.7700945869329405`*^9, 
  3.7700950220225515`*^9, 3.770095870146739*^9, 3.7700961234250965`*^9, 
  3.770096453409559*^9, 3.770108728656229*^9, 3.7703472181011906`*^9}],

Cell[BoxData["9"], "Output",
 CellChangeTimes->{3.7700940767302246`*^9, 3.7700945869329405`*^9, 
  3.7700950220225515`*^9, 3.770095870146739*^9, 3.7700961234250965`*^9, 
  3.770096453409559*^9, 3.770108728656229*^9, 3.7703472181011906`*^9}],

Cell[BoxData["9"], "Print",
 CellChangeTimes->{3.770094076750224*^9, 3.7700945869329405`*^9, 
  3.7700950220325513`*^9, 3.770095870156739*^9, 3.7700961234350967`*^9, 
  3.7700964534195585`*^9, 3.770108728666229*^9, 3.7703472181011906`*^9}]
}, Open  ]],

Cell[BoxData[
 RowBox[{
  RowBox[{"(*", " ", 
   RowBox[{
    RowBox[{"indist", " ", "g1"}], "=", 
    RowBox[{"g2", "=", "1"}]}], " ", "*)"}], 
  RowBox[{"(*", " ", 
   RowBox[{"un", "-", 
    RowBox[{"comment", " ", "for", " ", "indist"}]}], " ", "*)"}], 
  "\[IndentingNewLine]", 
  RowBox[{"(*", " ", 
   RowBox[{
    RowBox[{"g1", "=", 
     RowBox[{"Table", "[", 
      RowBox[{"1", ",", 
       RowBox[{"{", 
        RowBox[{"i", ",", "1", ",", "15"}], "}"}]}], "]"}]}], ";", " ", 
    "\[IndentingNewLine]", 
    RowBox[{"g2", "=", 
     RowBox[{"Table", "[", 
      RowBox[{"1", ",", 
       RowBox[{"{", 
        RowBox[{"j", ",", "1", ",", "6"}], "}"}]}], "]"}]}], ";"}], " ", 
   "*)"}]}]], "Input",
 CellChangeTimes->{
  3.770085723445963*^9, {3.7700857624370174`*^9, 3.7700857633170185`*^9}, {
   3.770086345058834*^9, 3.7700863911998987`*^9}, {3.7700941047502637`*^9, 
   3.7700941608623424`*^9}, {3.7700949709404783`*^9, 3.770094975800485*^9}, {
   3.7700959382388363`*^9, 3.770095943878844*^9}, {3.7700961747661686`*^9, 
   3.770096180066176*^9}, {3.7700964066694937`*^9, 3.770096410689499*^9}}],

Cell[BoxData[
 RowBox[{
  RowBox[{"(*", " ", "indist", " ", "*)"}], "\[IndentingNewLine]", 
  RowBox[{"(*", " ", 
   RowBox[{
    SuperscriptBox["\[ExponentialE]", 
     RowBox[{
      RowBox[{"-", "6"}], " ", "m"}]], "+", 
    RowBox[{"4", " ", 
     SuperscriptBox["\[ExponentialE]", 
      RowBox[{
       RowBox[{"-", "5"}], " ", "m"}]]}], "+", 
    RowBox[{"4", " ", 
     SuperscriptBox["\[ExponentialE]", 
      RowBox[{
       RowBox[{"-", "4"}], " ", "m"}]]}], "+", 
    RowBox[{"2", " ", 
     SuperscriptBox["\[ExponentialE]", 
      RowBox[{
       RowBox[{
        RowBox[{"-", "2"}], " ", "m"}], "-", 
       RowBox[{"6", " ", "v1"}]}]]}], "+", 
    RowBox[{"2", " ", 
     SuperscriptBox["\[ExponentialE]", 
      RowBox[{
       RowBox[{"-", "m"}], "-", 
       RowBox[{"6", " ", "v1"}]}]]}], "+", 
    RowBox[{"2", " ", 
     SuperscriptBox["\[ExponentialE]", 
      RowBox[{
       RowBox[{
        RowBox[{"-", "3"}], " ", "m"}], "-", 
       RowBox[{"3", " ", "v1"}]}]]}], "+", 
    RowBox[{"4", " ", 
     SuperscriptBox["\[ExponentialE]", 
      RowBox[{
       RowBox[{
        RowBox[{"-", "2"}], " ", "m"}], "-", 
       RowBox[{"3", " ", "v1"}]}]]}], "+", 
    SuperscriptBox["\[ExponentialE]", 
     RowBox[{
      RowBox[{
       RowBox[{"-", "2"}], " ", "m"}], "-", 
      RowBox[{"2", " ", "v1"}]}]], "+", 
    RowBox[{"2", " ", 
     SuperscriptBox["\[ExponentialE]", 
      RowBox[{
       RowBox[{
        RowBox[{"-", "4"}], " ", "m"}], "-", "v1"}]]}], "+", 
    RowBox[{"4", " ", 
     SuperscriptBox["\[ExponentialE]", 
      RowBox[{
       RowBox[{
        RowBox[{"-", "3"}], " ", "m"}], "-", "v1"}]]}], "+", 
    RowBox[{"2", " ", 
     SuperscriptBox["\[ExponentialE]", 
      RowBox[{
       RowBox[{
        RowBox[{"-", "4"}], " ", "m"}], "-", "v2"}]]}], "+", 
    RowBox[{"2", " ", 
     SuperscriptBox["\[ExponentialE]", 
      RowBox[{
       RowBox[{
        RowBox[{"-", "3"}], " ", "m"}], "-", "v2"}]]}], "+", 
    RowBox[{"2", " ", 
     SuperscriptBox["\[ExponentialE]", 
      RowBox[{
       RowBox[{
        RowBox[{"-", "6"}], " ", "v1"}], "-", "v2"}]]}], "+", 
    RowBox[{"2", " ", 
     SuperscriptBox["\[ExponentialE]", 
      RowBox[{
       RowBox[{"-", "m"}], "-", 
       RowBox[{"3", " ", "v1"}], "-", "v2"}]]}], "+", 
    RowBox[{"2", " ", 
     SuperscriptBox["\[ExponentialE]", 
      RowBox[{
       RowBox[{
        RowBox[{"-", "2"}], " ", "m"}], "-", "v1", "-", "v2"}]]}], "+", 
    RowBox[{"2", " ", 
     SuperscriptBox["\[ExponentialE]", 
      RowBox[{
       RowBox[{
        RowBox[{"-", "6"}], " ", "v1"}], "-", "v2", "-", 
       RowBox[{"8", " ", "v3"}]}]]}], "+", 
    RowBox[{"2", " ", 
     SuperscriptBox["\[ExponentialE]", 
      RowBox[{
       RowBox[{
        RowBox[{"-", "3"}], " ", "v1"}], "-", "v2", "-", 
       RowBox[{"6", " ", "v3"}]}]]}], "+", 
    RowBox[{"2", " ", 
     SuperscriptBox["\[ExponentialE]", 
      RowBox[{
       RowBox[{"-", "m"}], "-", 
       RowBox[{"3", " ", "v1"}], "-", "v2", "-", 
       RowBox[{"6", " ", "v3"}]}]]}], "+", 
    RowBox[{"2", " ", 
     SuperscriptBox["\[ExponentialE]", 
      RowBox[{
       RowBox[{
        RowBox[{"-", "6"}], " ", "v1"}], "-", 
       RowBox[{"4", " ", "v3"}]}]]}], "+", 
    RowBox[{"2", " ", 
     SuperscriptBox["\[ExponentialE]", 
      RowBox[{
       RowBox[{"-", "m"}], "-", 
       RowBox[{"6", " ", "v1"}], "-", 
       RowBox[{"4", " ", "v3"}]}]]}], "+", 
    RowBox[{"2", " ", 
     SuperscriptBox["\[ExponentialE]", 
      RowBox[{
       RowBox[{
        RowBox[{"-", "3"}], " ", "v1"}], "-", 
       RowBox[{"4", " ", "v3"}]}]]}], "+", 
    SuperscriptBox["\[ExponentialE]", 
     RowBox[{
      RowBox[{
       RowBox[{"-", "2"}], " ", "v1"}], "-", 
      RowBox[{"4", " ", "v3"}]}]], "+", 
    RowBox[{"2", " ", 
     SuperscriptBox["\[ExponentialE]", 
      RowBox[{
       RowBox[{
        RowBox[{"-", "2"}], " ", "v1"}], "-", "v2", "-", 
       RowBox[{"4", " ", "v3"}]}]]}], "+", 
    RowBox[{"2", " ", 
     SuperscriptBox["\[ExponentialE]", 
      RowBox[{
       RowBox[{
        RowBox[{"-", "2"}], " ", "m"}], "-", "v1", "-", "v2", "-", 
       RowBox[{"4", " ", "v3"}]}]]}], "+", 
    RowBox[{"2", " ", 
     SuperscriptBox["\[ExponentialE]", 
      RowBox[{
       RowBox[{"-", "m"}], "-", "v1", "-", "v2", "-", 
       RowBox[{"4", " ", "v3"}]}]]}], "+", 
    RowBox[{"2", " ", 
     SuperscriptBox["\[ExponentialE]", 
      RowBox[{
       RowBox[{
        RowBox[{"-", "2"}], " ", "m"}], "-", 
       RowBox[{"3", " ", "v1"}], "-", 
       RowBox[{"3", " ", "v3"}]}]]}], "+", 
    RowBox[{"4", " ", 
     SuperscriptBox["\[ExponentialE]", 
      RowBox[{
       RowBox[{"-", "m"}], "-", 
       RowBox[{"3", " ", "v1"}], "-", 
       RowBox[{"3", " ", "v3"}]}]]}], "+", 
    RowBox[{"2", " ", 
     SuperscriptBox["\[ExponentialE]", 
      RowBox[{
       RowBox[{"-", "m"}], "-", "v1", "-", 
       RowBox[{"3", " ", "v3"}]}]]}], "+", 
    SuperscriptBox["\[ExponentialE]", 
     RowBox[{
      RowBox[{
       RowBox[{"-", "2"}], " ", "m"}], "-", 
      RowBox[{"2", " ", "v3"}]}]], "+", 
    RowBox[{"2", " ", 
     SuperscriptBox["\[ExponentialE]", 
      RowBox[{
       RowBox[{"-", "m"}], "-", 
       RowBox[{"2", " ", "v1"}], "-", 
       RowBox[{"2", " ", "v3"}]}]]}], "+", 
    RowBox[{"2", " ", 
     SuperscriptBox["\[ExponentialE]", 
      RowBox[{
       RowBox[{
        RowBox[{"-", "3"}], " ", "m"}], "-", "v1", "-", 
       RowBox[{"2", " ", "v3"}]}]]}], "+", 
    RowBox[{"4", " ", 
     SuperscriptBox["\[ExponentialE]", 
      RowBox[{
       RowBox[{
        RowBox[{"-", "2"}], " ", "m"}], "-", "v1", "-", 
       RowBox[{"2", " ", "v3"}]}]]}], "+", 
    RowBox[{"2", " ", 
     SuperscriptBox["\[ExponentialE]", 
      RowBox[{
       RowBox[{
        RowBox[{"-", "3"}], " ", "m"}], "-", "v2", "-", 
       RowBox[{"2", " ", "v3"}]}]]}], "+", 
    RowBox[{"2", " ", 
     SuperscriptBox["\[ExponentialE]", 
      RowBox[{
       RowBox[{
        RowBox[{"-", "2"}], " ", "m"}], "-", "v2", "-", 
       RowBox[{"2", " ", "v3"}]}]]}], "+", 
    RowBox[{"2", " ", 
     SuperscriptBox["\[ExponentialE]", 
      RowBox[{
       RowBox[{
        RowBox[{"-", "3"}], " ", "v1"}], "-", "v2", "-", 
       RowBox[{"2", " ", "v3"}]}]]}], "+", 
    RowBox[{"2", " ", 
     SuperscriptBox["\[ExponentialE]", 
      RowBox[{
       RowBox[{"-", "m"}], "-", "v1", "-", "v2", "-", 
       RowBox[{"2", " ", "v3"}]}]]}], "+", 
    RowBox[{"2", " ", 
     SuperscriptBox["\[ExponentialE]", 
      RowBox[{
       RowBox[{
        RowBox[{"-", "4"}], " ", "m"}], "-", "v3"}]]}], "+", 
    RowBox[{"4", " ", 
     SuperscriptBox["\[ExponentialE]", 
      RowBox[{
       RowBox[{
        RowBox[{"-", "3"}], " ", "m"}], "-", "v3"}]]}], "+", 
    RowBox[{"2", " ", 
     SuperscriptBox["\[ExponentialE]", 
      RowBox[{
       RowBox[{"-", "m"}], "-", 
       RowBox[{"3", " ", "v1"}], "-", "v3"}]]}], "+", 
    RowBox[{"2", " ", 
     SuperscriptBox["\[ExponentialE]", 
      RowBox[{
       RowBox[{
        RowBox[{"-", "2"}], " ", "m"}], "-", "v1", "-", "v3"}]]}]}], " ", 
   "*)"}]}]], "Input",
 CellChangeTimes->{{3.770096209166217*^9, 3.7700962222672353`*^9}}],

Cell[CellGroupData[{

Cell[BoxData[{
 RowBox[{
  RowBox[{"pred", "=", 
   RowBox[{"Table", "[", 
    RowBox[{
     RowBox[{
      RowBox[{"p", "[", 
       RowBox[{"[", 
        RowBox[{"i", ",", "j"}], "]"}], "]"}], " ", 
      RowBox[{"g1", "[", 
       RowBox[{"[", "i", "]"}], "]"}], " ", 
      RowBox[{"g2", "[", 
       RowBox[{"[", "j", "]"}], "]"}]}], ",", 
     RowBox[{"{", 
      RowBox[{"i", ",", "1", ",", "15"}], "}"}], ",", 
     RowBox[{"{", 
      RowBox[{"j", ",", "1", ",", "6"}], "}"}]}], "]"}]}], 
  ";"}], "\[IndentingNewLine]", 
 RowBox[{"zred", "=", 
  RowBox[{"Apply", "[", 
   RowBox[{"Plus", ",", 
    RowBox[{"Flatten", "[", "pred", "]"}]}], "]"}]}]}], "Input",
 CellChangeTimes->{{3.770095957488863*^9, 3.7700959640788717`*^9}}],

Cell[BoxData[
 RowBox[{
  SuperscriptBox["\[ExponentialE]", 
   RowBox[{
    RowBox[{"-", "6"}], " ", "m"}]], "+", 
  RowBox[{"12", " ", 
   SuperscriptBox["\[ExponentialE]", 
    RowBox[{
     RowBox[{"-", "5"}], " ", "m"}]]}], "+", 
  RowBox[{"30", " ", 
   SuperscriptBox["\[ExponentialE]", 
    RowBox[{
     RowBox[{"-", "4"}], " ", "m"}]]}], "+", 
  RowBox[{"2", " ", 
   SuperscriptBox["\[ExponentialE]", 
    RowBox[{
     RowBox[{
      RowBox[{"-", "2"}], " ", "m"}], "-", 
     RowBox[{"6", " ", "v1"}]}]]}], "+", 
  RowBox[{"4", " ", 
   SuperscriptBox["\[ExponentialE]", 
    RowBox[{
     RowBox[{"-", "m"}], "-", 
     RowBox[{"6", " ", "v1"}]}]]}], "+", 
  RowBox[{"8", " ", 
   SuperscriptBox["\[ExponentialE]", 
    RowBox[{
     RowBox[{
      RowBox[{"-", "3"}], " ", "m"}], "-", 
     RowBox[{"3", " ", "v1"}]}]]}], "+", 
  RowBox[{"24", " ", 
   SuperscriptBox["\[ExponentialE]", 
    RowBox[{
     RowBox[{
      RowBox[{"-", "2"}], " ", "m"}], "-", 
     RowBox[{"3", " ", "v1"}]}]]}], "+", 
  RowBox[{"6", " ", 
   SuperscriptBox["\[ExponentialE]", 
    RowBox[{
     RowBox[{
      RowBox[{"-", "2"}], " ", "m"}], "-", 
     RowBox[{"2", " ", "v1"}]}]]}], "+", 
  RowBox[{"12", " ", 
   SuperscriptBox["\[ExponentialE]", 
    RowBox[{
     RowBox[{
      RowBox[{"-", "4"}], " ", "m"}], "-", "v1"}]]}], "+", 
  RowBox[{"48", " ", 
   SuperscriptBox["\[ExponentialE]", 
    RowBox[{
     RowBox[{
      RowBox[{"-", "3"}], " ", "m"}], "-", "v1"}]]}], "+", 
  RowBox[{"2", " ", 
   SuperscriptBox["\[ExponentialE]", 
    RowBox[{
     RowBox[{
      RowBox[{"-", "4"}], " ", "m"}], "-", "v2"}]]}], "+", 
  RowBox[{"8", " ", 
   SuperscriptBox["\[ExponentialE]", 
    RowBox[{
     RowBox[{
      RowBox[{"-", "3"}], " ", "m"}], "-", "v2"}]]}], "+", 
  RowBox[{"2", " ", 
   SuperscriptBox["\[ExponentialE]", 
    RowBox[{
     RowBox[{
      RowBox[{"-", "6"}], " ", "v1"}], "-", "v2"}]]}], "+", 
  RowBox[{"8", " ", 
   SuperscriptBox["\[ExponentialE]", 
    RowBox[{
     RowBox[{"-", "m"}], "-", 
     RowBox[{"3", " ", "v1"}], "-", "v2"}]]}], "+", 
  RowBox[{"12", " ", 
   SuperscriptBox["\[ExponentialE]", 
    RowBox[{
     RowBox[{
      RowBox[{"-", "2"}], " ", "m"}], "-", "v1", "-", "v2"}]]}], "+", 
  RowBox[{"2", " ", 
   SuperscriptBox["\[ExponentialE]", 
    RowBox[{
     RowBox[{
      RowBox[{"-", "6"}], " ", "v1"}], "-", "v2", "-", 
     RowBox[{"8", " ", "v3"}]}]]}], "+", 
  RowBox[{"8", " ", 
   SuperscriptBox["\[ExponentialE]", 
    RowBox[{
     RowBox[{
      RowBox[{"-", "3"}], " ", "v1"}], "-", "v2", "-", 
     RowBox[{"6", " ", "v3"}]}]]}], "+", 
  RowBox[{"8", " ", 
   SuperscriptBox["\[ExponentialE]", 
    RowBox[{
     RowBox[{"-", "m"}], "-", 
     RowBox[{"3", " ", "v1"}], "-", "v2", "-", 
     RowBox[{"6", " ", "v3"}]}]]}], "+", 
  RowBox[{"4", " ", 
   SuperscriptBox["\[ExponentialE]", 
    RowBox[{
     RowBox[{
      RowBox[{"-", "6"}], " ", "v1"}], "-", 
     RowBox[{"4", " ", "v3"}]}]]}], "+", 
  RowBox[{"4", " ", 
   SuperscriptBox["\[ExponentialE]", 
    RowBox[{
     RowBox[{"-", "m"}], "-", 
     RowBox[{"6", " ", "v1"}], "-", 
     RowBox[{"4", " ", "v3"}]}]]}], "+", 
  RowBox[{"16", " ", 
   SuperscriptBox["\[ExponentialE]", 
    RowBox[{
     RowBox[{
      RowBox[{"-", "3"}], " ", "v1"}], "-", 
     RowBox[{"4", " ", "v3"}]}]]}], "+", 
  RowBox[{"12", " ", 
   SuperscriptBox["\[ExponentialE]", 
    RowBox[{
     RowBox[{
      RowBox[{"-", "2"}], " ", "v1"}], "-", 
     RowBox[{"4", " ", "v3"}]}]]}], "+", 
  RowBox[{"12", " ", 
   SuperscriptBox["\[ExponentialE]", 
    RowBox[{
     RowBox[{
      RowBox[{"-", "2"}], " ", "v1"}], "-", "v2", "-", 
     RowBox[{"4", " ", "v3"}]}]]}], "+", 
  RowBox[{"12", " ", 
   SuperscriptBox["\[ExponentialE]", 
    RowBox[{
     RowBox[{
      RowBox[{"-", "2"}], " ", "m"}], "-", "v1", "-", "v2", "-", 
     RowBox[{"4", " ", "v3"}]}]]}], "+", 
  RowBox[{"24", " ", 
   SuperscriptBox["\[ExponentialE]", 
    RowBox[{
     RowBox[{"-", "m"}], "-", "v1", "-", "v2", "-", 
     RowBox[{"4", " ", "v3"}]}]]}], "+", 
  RowBox[{"16", " ", 
   SuperscriptBox["\[ExponentialE]", 
    RowBox[{
     RowBox[{
      RowBox[{"-", "2"}], " ", "m"}], "-", 
     RowBox[{"3", " ", "v1"}], "-", 
     RowBox[{"3", " ", "v3"}]}]]}], "+", 
  RowBox[{"32", " ", 
   SuperscriptBox["\[ExponentialE]", 
    RowBox[{
     RowBox[{"-", "m"}], "-", 
     RowBox[{"3", " ", "v1"}], "-", 
     RowBox[{"3", " ", "v3"}]}]]}], "+", 
  RowBox[{"48", " ", 
   SuperscriptBox["\[ExponentialE]", 
    RowBox[{
     RowBox[{"-", "m"}], "-", "v1", "-", 
     RowBox[{"3", " ", "v3"}]}]]}], "+", 
  RowBox[{"24", " ", 
   SuperscriptBox["\[ExponentialE]", 
    RowBox[{
     RowBox[{
      RowBox[{"-", "2"}], " ", "m"}], "-", 
     RowBox[{"2", " ", "v3"}]}]]}], "+", 
  RowBox[{"24", " ", 
   SuperscriptBox["\[ExponentialE]", 
    RowBox[{
     RowBox[{"-", "m"}], "-", 
     RowBox[{"2", " ", "v1"}], "-", 
     RowBox[{"2", " ", "v3"}]}]]}], "+", 
  RowBox[{"24", " ", 
   SuperscriptBox["\[ExponentialE]", 
    RowBox[{
     RowBox[{
      RowBox[{"-", "3"}], " ", "m"}], "-", "v1", "-", 
     RowBox[{"2", " ", "v3"}]}]]}], "+", 
  RowBox[{"72", " ", 
   SuperscriptBox["\[ExponentialE]", 
    RowBox[{
     RowBox[{
      RowBox[{"-", "2"}], " ", "m"}], "-", "v1", "-", 
     RowBox[{"2", " ", "v3"}]}]]}], "+", 
  RowBox[{"8", " ", 
   SuperscriptBox["\[ExponentialE]", 
    RowBox[{
     RowBox[{
      RowBox[{"-", "3"}], " ", "m"}], "-", "v2", "-", 
     RowBox[{"2", " ", "v3"}]}]]}], "+", 
  RowBox[{"24", " ", 
   SuperscriptBox["\[ExponentialE]", 
    RowBox[{
     RowBox[{
      RowBox[{"-", "2"}], " ", "m"}], "-", "v2", "-", 
     RowBox[{"2", " ", "v3"}]}]]}], "+", 
  RowBox[{"8", " ", 
   SuperscriptBox["\[ExponentialE]", 
    RowBox[{
     RowBox[{
      RowBox[{"-", "3"}], " ", "v1"}], "-", "v2", "-", 
     RowBox[{"2", " ", "v3"}]}]]}], "+", 
  RowBox[{"24", " ", 
   SuperscriptBox["\[ExponentialE]", 
    RowBox[{
     RowBox[{"-", "m"}], "-", "v1", "-", "v2", "-", 
     RowBox[{"2", " ", "v3"}]}]]}], "+", 
  RowBox[{"16", " ", 
   SuperscriptBox["\[ExponentialE]", 
    RowBox[{
     RowBox[{
      RowBox[{"-", "4"}], " ", "m"}], "-", "v3"}]]}], "+", 
  RowBox[{"64", " ", 
   SuperscriptBox["\[ExponentialE]", 
    RowBox[{
     RowBox[{
      RowBox[{"-", "3"}], " ", "m"}], "-", "v3"}]]}], "+", 
  RowBox[{"16", " ", 
   SuperscriptBox["\[ExponentialE]", 
    RowBox[{
     RowBox[{"-", "m"}], "-", 
     RowBox[{"3", " ", "v1"}], "-", "v3"}]]}], "+", 
  RowBox[{"48", " ", 
   SuperscriptBox["\[ExponentialE]", 
    RowBox[{
     RowBox[{
      RowBox[{"-", "2"}], " ", "m"}], "-", "v1", "-", "v3"}]]}]}]], "Output",
 CellChangeTimes->{
  3.7700950900636463`*^9, 3.7700959872099047`*^9, {3.7700961327951097`*^9, 
   3.7700961870961857`*^9}, 3.770096462669572*^9, 3.770108753247263*^9, 
   3.770347225791201*^9}]
}, Open  ]],

Cell[CellGroupData[{

Cell[BoxData[{
 RowBox[{
  RowBox[{"Z8", "[", 
   RowBox[{"m_", ",", "v1_", ",", "v2_", ",", "v3_"}], "]"}], ":=", 
  RowBox[{
   SuperscriptBox["\[ExponentialE]", 
    RowBox[{
     RowBox[{"-", "6"}], " ", "m"}]], "+", 
   RowBox[{"12", " ", 
    SuperscriptBox["\[ExponentialE]", 
     RowBox[{
      RowBox[{"-", "5"}], " ", "m"}]]}], "+", 
   RowBox[{"30", " ", 
    SuperscriptBox["\[ExponentialE]", 
     RowBox[{
      RowBox[{"-", "4"}], " ", "m"}]]}], "+", 
   RowBox[{"2", " ", 
    SuperscriptBox["\[ExponentialE]", 
     RowBox[{
      RowBox[{
       RowBox[{"-", "2"}], " ", "m"}], "-", 
      RowBox[{"6", " ", "v1"}]}]]}], "+", 
   RowBox[{"4", " ", 
    SuperscriptBox["\[ExponentialE]", 
     RowBox[{
      RowBox[{"-", "m"}], "-", 
      RowBox[{"6", " ", "v1"}]}]]}], "+", 
   RowBox[{"8", " ", 
    SuperscriptBox["\[ExponentialE]", 
     RowBox[{
      RowBox[{
       RowBox[{"-", "3"}], " ", "m"}], "-", 
      RowBox[{"3", " ", "v1"}]}]]}], "+", 
   RowBox[{"24", " ", 
    SuperscriptBox["\[ExponentialE]", 
     RowBox[{
      RowBox[{
       RowBox[{"-", "2"}], " ", "m"}], "-", 
      RowBox[{"3", " ", "v1"}]}]]}], "+", 
   RowBox[{"6", " ", 
    SuperscriptBox["\[ExponentialE]", 
     RowBox[{
      RowBox[{
       RowBox[{"-", "2"}], " ", "m"}], "-", 
      RowBox[{"2", " ", "v1"}]}]]}], "+", 
   RowBox[{"12", " ", 
    SuperscriptBox["\[ExponentialE]", 
     RowBox[{
      RowBox[{
       RowBox[{"-", "4"}], " ", "m"}], "-", "v1"}]]}], "+", 
   RowBox[{"48", " ", 
    SuperscriptBox["\[ExponentialE]", 
     RowBox[{
      RowBox[{
       RowBox[{"-", "3"}], " ", "m"}], "-", "v1"}]]}], "+", 
   RowBox[{"2", " ", 
    SuperscriptBox["\[ExponentialE]", 
     RowBox[{
      RowBox[{
       RowBox[{"-", "4"}], " ", "m"}], "-", "v2"}]]}], "+", 
   RowBox[{"8", " ", 
    SuperscriptBox["\[ExponentialE]", 
     RowBox[{
      RowBox[{
       RowBox[{"-", "3"}], " ", "m"}], "-", "v2"}]]}], "+", 
   RowBox[{"2", " ", 
    SuperscriptBox["\[ExponentialE]", 
     RowBox[{
      RowBox[{
       RowBox[{"-", "6"}], " ", "v1"}], "-", "v2"}]]}], "+", 
   RowBox[{"8", " ", 
    SuperscriptBox["\[ExponentialE]", 
     RowBox[{
      RowBox[{"-", "m"}], "-", 
      RowBox[{"3", " ", "v1"}], "-", "v2"}]]}], "+", 
   RowBox[{"12", " ", 
    SuperscriptBox["\[ExponentialE]", 
     RowBox[{
      RowBox[{
       RowBox[{"-", "2"}], " ", "m"}], "-", "v1", "-", "v2"}]]}], "+", 
   RowBox[{"2", " ", 
    SuperscriptBox["\[ExponentialE]", 
     RowBox[{
      RowBox[{
       RowBox[{"-", "6"}], " ", "v1"}], "-", "v2", "-", 
      RowBox[{"8", " ", "v3"}]}]]}], "+", 
   RowBox[{"8", " ", 
    SuperscriptBox["\[ExponentialE]", 
     RowBox[{
      RowBox[{
       RowBox[{"-", "3"}], " ", "v1"}], "-", "v2", "-", 
      RowBox[{"6", " ", "v3"}]}]]}], "+", 
   RowBox[{"8", " ", 
    SuperscriptBox["\[ExponentialE]", 
     RowBox[{
      RowBox[{"-", "m"}], "-", 
      RowBox[{"3", " ", "v1"}], "-", "v2", "-", 
      RowBox[{"6", " ", "v3"}]}]]}], "+", 
   RowBox[{"4", " ", 
    SuperscriptBox["\[ExponentialE]", 
     RowBox[{
      RowBox[{
       RowBox[{"-", "6"}], " ", "v1"}], "-", 
      RowBox[{"4", " ", "v3"}]}]]}], "+", 
   RowBox[{"4", " ", 
    SuperscriptBox["\[ExponentialE]", 
     RowBox[{
      RowBox[{"-", "m"}], "-", 
      RowBox[{"6", " ", "v1"}], "-", 
      RowBox[{"4", " ", "v3"}]}]]}], "+", 
   RowBox[{"16", " ", 
    SuperscriptBox["\[ExponentialE]", 
     RowBox[{
      RowBox[{
       RowBox[{"-", "3"}], " ", "v1"}], "-", 
      RowBox[{"4", " ", "v3"}]}]]}], "+", 
   RowBox[{"12", " ", 
    SuperscriptBox["\[ExponentialE]", 
     RowBox[{
      RowBox[{
       RowBox[{"-", "2"}], " ", "v1"}], "-", 
      RowBox[{"4", " ", "v3"}]}]]}], "+", 
   RowBox[{"12", " ", 
    SuperscriptBox["\[ExponentialE]", 
     RowBox[{
      RowBox[{
       RowBox[{"-", "2"}], " ", "v1"}], "-", "v2", "-", 
      RowBox[{"4", " ", "v3"}]}]]}], "+", 
   RowBox[{"12", " ", 
    SuperscriptBox["\[ExponentialE]", 
     RowBox[{
      RowBox[{
       RowBox[{"-", "2"}], " ", "m"}], "-", "v1", "-", "v2", "-", 
      RowBox[{"4", " ", "v3"}]}]]}], "+", 
   RowBox[{"24", " ", 
    SuperscriptBox["\[ExponentialE]", 
     RowBox[{
      RowBox[{"-", "m"}], "-", "v1", "-", "v2", "-", 
      RowBox[{"4", " ", "v3"}]}]]}], "+", 
   RowBox[{"16", " ", 
    SuperscriptBox["\[ExponentialE]", 
     RowBox[{
      RowBox[{
       RowBox[{"-", "2"}], " ", "m"}], "-", 
      RowBox[{"3", " ", "v1"}], "-", 
      RowBox[{"3", " ", "v3"}]}]]}], "+", 
   RowBox[{"32", " ", 
    SuperscriptBox["\[ExponentialE]", 
     RowBox[{
      RowBox[{"-", "m"}], "-", 
      RowBox[{"3", " ", "v1"}], "-", 
      RowBox[{"3", " ", "v3"}]}]]}], "+", 
   RowBox[{"48", " ", 
    SuperscriptBox["\[ExponentialE]", 
     RowBox[{
      RowBox[{"-", "m"}], "-", "v1", "-", 
      RowBox[{"3", " ", "v3"}]}]]}], "+", 
   RowBox[{"24", " ", 
    SuperscriptBox["\[ExponentialE]", 
     RowBox[{
      RowBox[{
       RowBox[{"-", "2"}], " ", "m"}], "-", 
      RowBox[{"2", " ", "v3"}]}]]}], "+", 
   RowBox[{"24", " ", 
    SuperscriptBox["\[ExponentialE]", 
     RowBox[{
      RowBox[{"-", "m"}], "-", 
      RowBox[{"2", " ", "v1"}], "-", 
      RowBox[{"2", " ", "v3"}]}]]}], "+", 
   RowBox[{"24", " ", 
    SuperscriptBox["\[ExponentialE]", 
     RowBox[{
      RowBox[{
       RowBox[{"-", "3"}], " ", "m"}], "-", "v1", "-", 
      RowBox[{"2", " ", "v3"}]}]]}], "+", 
   RowBox[{"72", " ", 
    SuperscriptBox["\[ExponentialE]", 
     RowBox[{
      RowBox[{
       RowBox[{"-", "2"}], " ", "m"}], "-", "v1", "-", 
      RowBox[{"2", " ", "v3"}]}]]}], "+", 
   RowBox[{"8", " ", 
    SuperscriptBox["\[ExponentialE]", 
     RowBox[{
      RowBox[{
       RowBox[{"-", "3"}], " ", "m"}], "-", "v2", "-", 
      RowBox[{"2", " ", "v3"}]}]]}], "+", 
   RowBox[{"24", " ", 
    SuperscriptBox["\[ExponentialE]", 
     RowBox[{
      RowBox[{
       RowBox[{"-", "2"}], " ", "m"}], "-", "v2", "-", 
      RowBox[{"2", " ", "v3"}]}]]}], "+", 
   RowBox[{"8", " ", 
    SuperscriptBox["\[ExponentialE]", 
     RowBox[{
      RowBox[{
       RowBox[{"-", "3"}], " ", "v1"}], "-", "v2", "-", 
      RowBox[{"2", " ", "v3"}]}]]}], "+", 
   RowBox[{"24", " ", 
    SuperscriptBox["\[ExponentialE]", 
     RowBox[{
      RowBox[{"-", "m"}], "-", "v1", "-", "v2", "-", 
      RowBox[{"2", " ", "v3"}]}]]}], "+", 
   RowBox[{"16", " ", 
    SuperscriptBox["\[ExponentialE]", 
     RowBox[{
      RowBox[{
       RowBox[{"-", "4"}], " ", "m"}], "-", "v3"}]]}], "+", 
   RowBox[{"64", " ", 
    SuperscriptBox["\[ExponentialE]", 
     RowBox[{
      RowBox[{
       RowBox[{"-", "3"}], " ", "m"}], "-", "v3"}]]}], "+", 
   RowBox[{"16", " ", 
    SuperscriptBox["\[ExponentialE]", 
     RowBox[{
      RowBox[{"-", "m"}], "-", 
      RowBox[{"3", " ", "v1"}], "-", "v3"}]]}], "+", 
   RowBox[{"48", " ", 
    SuperscriptBox["\[ExponentialE]", 
     RowBox[{
      RowBox[{
       RowBox[{"-", "2"}], " ", "m"}], "-", "v1", "-", 
      "v3"}]]}]}]}], "\[IndentingNewLine]", 
 RowBox[{"Z8", "[", 
  RowBox[{"0", ",", "0", ",", "0", ",", "0"}], "]"}], "\[IndentingNewLine]", 
 RowBox[{"Print", "[", 
  RowBox[{
   RowBox[{"3", "^", "4"}], "*", 
   RowBox[{"3", "^", "2"}]}], "]"}]}], "Input",
 CellChangeTimes->{{3.7700941767323647`*^9, 3.770094214232417*^9}, {
   3.770094614662979*^9, 3.770094615622981*^9}, {3.770095101663663*^9, 
   3.7700951771047688`*^9}, {3.7700962316172485`*^9, 3.7700962597772875`*^9}, 
   3.770096622112795*^9, 3.7701087774772973`*^9}],

Cell[BoxData["729"], "Output",
 CellChangeTimes->{
  3.7700946167629824`*^9, 3.770095123803694*^9, {3.7700951733647633`*^9, 
   3.770095177784769*^9}, 3.7700962626272917`*^9, 3.7700964668605776`*^9, 
   3.770096626262801*^9, 3.770108781107302*^9, 3.7703472350112143`*^9}],

Cell[BoxData["729"], "Print",
 CellChangeTimes->{3.770095177784769*^9, 3.7700962626272917`*^9, 
  3.770096466870578*^9, 3.770096626262801*^9, 3.770108781107302*^9, 
  3.7703472350112143`*^9}]
}, Open  ]],

Cell[BoxData[
 RowBox[{
  RowBox[{"F", "[", 
   RowBox[{"mu_", ",", "u1_", ",", "u2_", ",", "u3_"}], "]"}], ":=", 
  RowBox[{"Log", "[", 
   RowBox[{"Z8", "[", 
    RowBox[{"mu", ",", "u1", ",", "u2", ",", "u3"}], "]"}], "]"}], 
  RowBox[{"(*", 
   RowBox[{",", 
    RowBox[{"minus", " ", "free"}], ",", "energy", ","}], "*)"}]}]], "Input",
 CellChangeTimes->{{3.7695685550267553`*^9, 3.769568555256482*^9}, {
   3.76974429717126*^9, 3.7697443020722675`*^9}, {3.769744359203347*^9, 
   3.7697443790963755`*^9}, 3.7700850521400213`*^9, {3.7700859566612897`*^9, 
   3.7700859608512955`*^9}, {3.770094625742995*^9, 3.7700946525740323`*^9}, 
   3.770096273647307*^9}],

Cell[BoxData[{
 RowBox[{
  RowBox[{"dmu", "[", 
   RowBox[{"mu_", ",", "u1_", ",", "u2_", ",", "u3_"}], "]"}], ":=", 
  RowBox[{"D", "[", 
   RowBox[{
    RowBox[{"F", "[", 
     RowBox[{"mu", ",", "u1", ",", "u2", ",", "u3"}], "]"}], ",", "mu"}], 
   "]"}]}], "\[IndentingNewLine]", 
 RowBox[{
  RowBox[{"f1", "[", 
   RowBox[{"mu_", ",", "u1_", ",", "u2_", ",", "u3_"}], "]"}], ":=", 
  RowBox[{"D", "[", 
   RowBox[{
    RowBox[{"F", "[", 
     RowBox[{"mu", ",", "u1", ",", "u2", ",", "u3"}], "]"}], ",", "u1"}], 
   "]"}]}], "\[IndentingNewLine]", 
 RowBox[{
  RowBox[{"f2", "[", 
   RowBox[{"mu_", ",", "u1_", ",", "u2_", ",", "u3_"}], "]"}], ":=", 
  RowBox[{"D", "[", 
   RowBox[{
    RowBox[{"F", "[", 
     RowBox[{"mu", ",", "u1", ",", "u2", ",", "u3"}], "]"}], ",", "u2"}], 
   "]"}]}], "\[IndentingNewLine]", 
 RowBox[{
  RowBox[{"f3", "[", 
   RowBox[{"mu_", ",", "u1_", ",", "u2_", ",", "u3_"}], "]"}], ":=", 
  RowBox[{"D", "[", 
   RowBox[{
    RowBox[{"F", "[", 
     RowBox[{"mu", ",", "u1", ",", "u2", ",", "u3"}], "]"}], ",", "u3"}], 
   "]"}]}]}], "Input",
 CellChangeTimes->{{3.7697443083732758`*^9, 3.769744315783286*^9}, {
  3.7697443458433285`*^9, 3.7697443473233304`*^9}, {3.7697443882963877`*^9, 
  3.7697445028375483`*^9}, {3.7697446432707453`*^9, 3.7697446445207467`*^9}}],

Cell[CellGroupData[{

Cell[BoxData[
 RowBox[{"rul", "=", 
  RowBox[{"FindRoot", "[", 
   RowBox[{
    RowBox[{"{", " ", 
     RowBox[{
      RowBox[{
       RowBox[{"dmu", "[", 
        RowBox[{"mu", ",", "u1", ",", "u2", ",", "u3"}], "]"}], "==", 
       RowBox[{"-", "kmu"}]}], ",", 
      RowBox[{
       RowBox[{"f1", "[", 
        RowBox[{"mu", ",", "u1", ",", "u2", ",", "u3"}], "]"}], "==", 
       RowBox[{"-", "kff"}]}], ",", 
      RowBox[{
       RowBox[{"f2", "[", 
        RowBox[{"mu", ",", "u1", ",", "u2", ",", "u3"}], "]"}], "==", 
       RowBox[{"-", "kmm"}]}], ",", 
      RowBox[{
       RowBox[{"f3", "[", 
        RowBox[{"mu", ",", "u1", ",", "u2", ",", "u3"}], "]"}], "\[Equal]", 
       RowBox[{"-", "kfm"}]}]}], "}"}], ",", 
    RowBox[{"{", 
     RowBox[{
      RowBox[{"{", 
       RowBox[{"mu", ",", "1"}], "}"}], ",", 
      RowBox[{"{", 
       RowBox[{"u1", ",", "1"}], "}"}], ",", 
      RowBox[{"{", 
       RowBox[{"u2", ",", "1"}], "}"}], ",", 
      RowBox[{"{", 
       RowBox[{"u3", ",", "0"}], "}"}]}], "}"}]}], "]"}]}]], "Input",
 CellChangeTimes->{{3.7697443265333014`*^9, 3.7697443424233236`*^9}, {
  3.769744537378597*^9, 3.7697445559696226`*^9}, {3.7700858593691535`*^9, 
  3.7700859279912496`*^9}, {3.770094469068774*^9, 3.7700944940898094`*^9}, {
  3.7700947172941227`*^9, 3.7700947265551357`*^9}, {3.770347287194418*^9, 
  3.7703472927254257`*^9}}],

Cell[BoxData[
 RowBox[{"{", 
  RowBox[{
   RowBox[{"mu", "\[Rule]", "2.5519910464783653`"}], ",", 
   RowBox[{"u1", "\[Rule]", "1.6120995396762963`"}], ",", 
   RowBox[{"u2", "\[Rule]", "1.6072850088965474`"}], ",", 
   RowBox[{"u3", "\[Rule]", "0.2355063275532363`"}]}], "}"}]], "Output",
 CellChangeTimes->{
  3.76956860258251*^9, 3.769744562309632*^9, 3.7697446569507647`*^9, 
   3.7700834578757877`*^9, 3.7700858512491417`*^9, 3.770085930081252*^9, 
   3.7700859706913095`*^9, 3.770086554972128*^9, {3.7700945077898283`*^9, 
   3.7700945160198402`*^9}, {3.7700946364640102`*^9, 3.7700946618440456`*^9}, 
   3.7700947277451377`*^9, 3.770095191974789*^9, 3.770096291057331*^9, {
   3.7700964796705956`*^9, 3.770096522250655*^9}, {3.770096659144847*^9, 
   3.770096676264871*^9}, 3.770108797707326*^9, 3.770347255231242*^9, 
   3.7703472948154287`*^9}]
}, Open  ]],

Cell[CellGroupData[{

Cell[BoxData[{
 RowBox[{"Print", "[", 
  RowBox[{
   RowBox[{"-", "kmu"}], ",", "\"\< \>\"", ",", 
   RowBox[{
    RowBox[{"dmu", "[", 
     RowBox[{"mu", ",", "u1", ",", "u2", ",", "u3"}], "]"}], " ", "/.", " ", 
    "rul"}]}], "]"}], "\[IndentingNewLine]", 
 RowBox[{"Print", "[", 
  RowBox[{
   RowBox[{"-", "kff"}], ",", "\"\< \>\"", ",", 
   RowBox[{
    RowBox[{"f1", "[", 
     RowBox[{"mu", ",", "u1", ",", "u2", ",", "u3"}], "]"}], "/.", "rul"}]}], 
  "]"}], "\[IndentingNewLine]", 
 RowBox[{"Print", "[", 
  RowBox[{
   RowBox[{"-", "kmm"}], ",", "\"\< \>\"", ",", 
   RowBox[{
    RowBox[{"f2", "[", 
     RowBox[{"mu", ",", "u1", ",", "u2", ",", "u3"}], "]"}], "/.", "rul"}]}], 
  "]"}], "\[IndentingNewLine]", 
 RowBox[{"Print", "[", 
  RowBox[{
   RowBox[{"-", "kfm"}], ",", "\"\< \>\"", ",", 
   RowBox[{
    RowBox[{"f3", "[", 
     RowBox[{"mu", ",", "u1", ",", "u2", ",", "u3"}], "]"}], "/.", "rul"}]}], 
  "]"}]}], "Input",
 CellChangeTimes->{{3.769568655125936*^9, 3.76956874250834*^9}, {
  3.769744720881854*^9, 3.769744801057969*^9}}],

Cell[CellGroupData[{

Cell[BoxData[
 InterpretationBox[
  RowBox[{
   RowBox[{"-", "1.`"}], "\[InvisibleSpace]", "\<\" \"\>", 
   "\[InvisibleSpace]", 
   RowBox[{"-", "0.9999999999999998`"}]}],
  SequenceForm[-1., " ", -0.9999999999999998],
  Editable->False]], "Print",
 CellChangeTimes->{{3.769568716625655*^9, 3.769568744328288*^9}, {
   3.769744761985914*^9, 3.769744807777978*^9}, 3.7700834861758275`*^9, 
   3.770085996492346*^9, 3.7700867083443427`*^9, 3.7700947504151697`*^9, 
   3.7700963204183726`*^9, 3.7700966449748273`*^9, 3.770108844258391*^9}],

Cell[BoxData[
 InterpretationBox[
  RowBox[{
   RowBox[{"-", "1.2857142857142858`"}], "\[InvisibleSpace]", "\<\" \"\>", 
   "\[InvisibleSpace]", 
   RowBox[{"-", "1.2857142857142856`"}]}],
  SequenceForm[-1.2857142857142858`, " ", -1.2857142857142856`],
  Editable->False]], "Print",
 CellChangeTimes->{{3.769568716625655*^9, 3.769568744328288*^9}, {
   3.769744761985914*^9, 3.769744807777978*^9}, 3.7700834861758275`*^9, 
   3.770085996492346*^9, 3.7700867083443427`*^9, 3.7700947504151697`*^9, 
   3.7700963204183726`*^9, 3.7700966449748273`*^9, 3.7701088442683907`*^9}],

Cell[BoxData[
 InterpretationBox[
  RowBox[{
   RowBox[{"-", "0.14285714285714285`"}], "\[InvisibleSpace]", "\<\" \"\>", 
   "\[InvisibleSpace]", 
   RowBox[{"-", "0.1428571428571428`"}]}],
  SequenceForm[-0.14285714285714285`, " ", -0.1428571428571428],
  Editable->False]], "Print",
 CellChangeTimes->{{3.769568716625655*^9, 3.769568744328288*^9}, {
   3.769744761985914*^9, 3.769744807777978*^9}, 3.7700834861758275`*^9, 
   3.770085996492346*^9, 3.7700867083443427`*^9, 3.7700947504151697`*^9, 
   3.7700963204183726`*^9, 3.7700966449748273`*^9, 3.7701088442683907`*^9}],

Cell[BoxData[
 InterpretationBox[
  RowBox[{
   RowBox[{"-", "2.857142857142857`"}], "\[InvisibleSpace]", "\<\" \"\>", 
   "\[InvisibleSpace]", 
   RowBox[{"-", "2.8571428571428577`"}]}],
  SequenceForm[-2.857142857142857, " ", -2.8571428571428577`],
  Editable->False]], "Print",
 CellChangeTimes->{{3.769568716625655*^9, 3.769568744328288*^9}, {
   3.769744761985914*^9, 3.769744807777978*^9}, 3.7700834861758275`*^9, 
   3.770085996492346*^9, 3.7700867083443427`*^9, 3.7700947504151697`*^9, 
   3.7700963204183726`*^9, 3.7700966449748273`*^9, 3.7701088442683907`*^9}]
}, Open  ]]
}, Open  ]],

Cell[CellGroupData[{

Cell[BoxData[{
 RowBox[{
  RowBox[{"hesi", "=", 
   RowBox[{
    RowBox[{"{", 
     RowBox[{
      RowBox[{"{", 
       RowBox[{
        RowBox[{"D", "[", 
         RowBox[{
          RowBox[{"dmu", "[", 
           RowBox[{"mu", ",", "u1", ",", "u2", ",", "u3"}], "]"}], ",", 
          "mu"}], "]"}], ",", 
        RowBox[{"D", "[", 
         RowBox[{
          RowBox[{"dmu", "[", 
           RowBox[{"mu", ",", "u1", ",", "u2", ",", "u3"}], "]"}], ",", 
          "u1"}], "]"}], ",", 
        RowBox[{"D", "[", 
         RowBox[{
          RowBox[{"dmu", "[", 
           RowBox[{"mu", ",", "u1", ",", "u2", ",", "u3"}], "]"}], ",", 
          "u2"}], "]"}], ",", 
        RowBox[{"D", "[", 
         RowBox[{
          RowBox[{"dmu", "[", 
           RowBox[{"mu", ",", "u1", ",", "u2", ",", "u3"}], "]"}], ",", 
          "u3"}], "]"}]}], "}"}], ",", 
      RowBox[{"{", 
       RowBox[{
        RowBox[{"D", "[", 
         RowBox[{
          RowBox[{"f1", "[", 
           RowBox[{"mu", ",", "u1", ",", "u2", ",", "u3"}], "]"}], ",", 
          "mu"}], "]"}], ",", 
        RowBox[{"D", "[", 
         RowBox[{
          RowBox[{"f1", "[", 
           RowBox[{"mu", ",", "u1", ",", "u2", ",", "u3"}], "]"}], ",", 
          "u1"}], "]"}], ",", 
        RowBox[{"D", "[", 
         RowBox[{
          RowBox[{"f1", "[", 
           RowBox[{"mu", ",", "u1", ",", "u2", ",", "u3"}], "]"}], ",", 
          "u2"}], "]"}], ",", 
        RowBox[{"D", "[", 
         RowBox[{
          RowBox[{"f1", "[", 
           RowBox[{"mu", ",", "u1", ",", "u2", ",", "u3"}], "]"}], ",", 
          "u3"}], "]"}]}], "}"}], ",", 
      RowBox[{"{", 
       RowBox[{
        RowBox[{"D", "[", 
         RowBox[{
          RowBox[{"f2", "[", 
           RowBox[{"mu", ",", "u1", ",", "u2", ",", "u3"}], "]"}], ",", 
          "mu"}], "]"}], ",", 
        RowBox[{"D", "[", 
         RowBox[{
          RowBox[{"f2", "[", 
           RowBox[{"mu", ",", "u1", ",", "u2", ",", "u3"}], "]"}], ",", 
          "u1"}], "]"}], ",", 
        RowBox[{"D", "[", 
         RowBox[{
          RowBox[{"f2", "[", 
           RowBox[{"mu", ",", "u1", ",", "u2", ",", "u3"}], "]"}], ",", 
          "u2"}], "]"}], ",", 
        RowBox[{"D", "[", 
         RowBox[{
          RowBox[{"f2", "[", 
           RowBox[{"mu", ",", "u1", ",", "u2", ",", "u3"}], "]"}], ",", 
          "u3"}], "]"}]}], "}"}], ",", 
      RowBox[{"{", 
       RowBox[{
        RowBox[{"D", "[", 
         RowBox[{
          RowBox[{"f3", "[", 
           RowBox[{"mu", ",", "u1", ",", "u2", ",", "u3"}], "]"}], ",", 
          "mu"}], "]"}], ",", 
        RowBox[{"D", "[", 
         RowBox[{
          RowBox[{"f3", "[", 
           RowBox[{"mu", ",", "u1", ",", "u2", ",", "u3"}], "]"}], ",", 
          "u1"}], "]"}], ",", 
        RowBox[{"D", "[", 
         RowBox[{
          RowBox[{"f3", "[", 
           RowBox[{"mu", ",", "u1", ",", "u2", ",", "u3"}], "]"}], ",", 
          "u2"}], "]"}], ",", 
        RowBox[{"D", "[", 
         RowBox[{
          RowBox[{"f3", "[", 
           RowBox[{"mu", ",", "u1", ",", "u2", ",", "u3"}], "]"}], ",", 
          "u3"}], "]"}]}], "}"}]}], "}"}], " ", "/.", " ", "rul"}]}], 
  ";"}], "\[IndentingNewLine]", 
 RowBox[{"hesi", " ", "//", " ", "MatrixForm"}]}], "Input",
 CellChangeTimes->{{3.769745663443178*^9, 3.7697456717131896`*^9}, {
   3.769745854037445*^9, 3.76974585756745*^9}, {3.769745922752542*^9, 
   3.769745938264564*^9}, {3.7697460020766535`*^9, 3.769746003117655*^9}, {
   3.769746123201823*^9, 3.769746320524101*^9}, {3.769746352815146*^9, 
   3.7697464002972126`*^9}, {3.7700860219623814`*^9, 
   3.7700860392324057`*^9}, {3.770086073413453*^9, 3.7700861520845633`*^9}, 
   3.7700948031762433`*^9}],

Cell[BoxData[
 TagBox[
  RowBox[{"(", "\[NoBreak]", GridBox[{
     {"0.6146226573242368`", 
      RowBox[{"-", "0.4842237726330588`"}], 
      RowBox[{"-", "0.02261205700811511`"}], 
      RowBox[{"-", "0.6624458778101405`"}]},
     {
      RowBox[{"-", "0.4842237726330588`"}], "0.6231257777128985`", 
      RowBox[{"-", "0.00004600777414381918`"}], "0.4201706484427308`"},
     {
      RowBox[{"-", "0.02261205700811511`"}], 
      RowBox[{"-", "0.00004600777414381918`"}], "0.12244897959183669`", 
      "0.010984089803356134`"},
     {
      RowBox[{"-", "0.6624458778101405`"}], "0.4201706484427308`", 
      "0.010984089803356134`", "0.9680821097411485`"}
    },
    GridBoxAlignment->{
     "Columns" -> {{Center}}, "ColumnsIndexed" -> {}, "Rows" -> {{Baseline}}, 
      "RowsIndexed" -> {}},
    GridBoxSpacings->{"Columns" -> {
        Offset[0.27999999999999997`], {
         Offset[0.7]}, 
        Offset[0.27999999999999997`]}, "ColumnsIndexed" -> {}, "Rows" -> {
        Offset[0.2], {
         Offset[0.4]}, 
        Offset[0.2]}, "RowsIndexed" -> {}}], "\[NoBreak]", ")"}],
  Function[BoxForm`e$, 
   MatrixForm[BoxForm`e$]]]], "Output",
 CellChangeTimes->{3.770094804806246*^9, 3.7700953069369507`*^9, 
  3.770096327058382*^9, 3.7701088500683985`*^9}]
}, Open  ]],

Cell[CellGroupData[{

Cell[BoxData[{
 RowBox[{
  RowBox[{"dpara2", "=", 
   RowBox[{"Inverse", "[", 
    RowBox[{"md", "*", "hesi"}], "]"}]}], ";"}], "\[IndentingNewLine]", 
 RowBox[{"MatrixForm", "[", "%", "]"}], "\[IndentingNewLine]", 
 RowBox[{"Eigenvalues", "[", "dpara2", "]"}], "\[IndentingNewLine]", 
 RowBox[{"Sqrt", "[", 
  RowBox[{"Diagonal", "[", "dpara2", "]"}], "]"}]}], "Input",
 CellChangeTimes->{{3.769745865131461*^9, 3.7697458883154936`*^9}, {
   3.7697459635345993`*^9, 3.7697459914366384`*^9}, {3.7697464124382296`*^9, 
   3.769746414578233*^9}, {3.7697466051725*^9, 3.7697466154135146`*^9}, 
   3.7700862083746424`*^9, {3.7700948272862773`*^9, 3.7700948276562777`*^9}}],

Cell[BoxData[
 TagBox[
  RowBox[{"(", "\[NoBreak]", GridBox[{
     {"2.009241127474351`", "0.8997939686606626`", "0.28336234429565205`", 
      "0.9811502559037198`"},
     {"0.8997939686606627`", "0.7272062789214311`", "0.13965664002271608`", 
      "0.2985078101001829`"},
     {"0.283362344295652`", "0.13965664002271602`", "1.2083198260070689`", 
      "0.11957694627629281`"},
     {"0.9811502559037197`", "0.2985078101001828`", "0.11957694627629281`", 
      "0.6880391803952488`"}
    },
    GridBoxAlignment->{
     "Columns" -> {{Center}}, "ColumnsIndexed" -> {}, "Rows" -> {{Baseline}}, 
      "RowsIndexed" -> {}},
    GridBoxSpacings->{"Columns" -> {
        Offset[0.27999999999999997`], {
         Offset[0.7]}, 
        Offset[0.27999999999999997`]}, "ColumnsIndexed" -> {}, "Rows" -> {
        Offset[0.2], {
         Offset[0.4]}, 
        Offset[0.2]}, "RowsIndexed" -> {}}], "\[NoBreak]", ")"}],
  Function[BoxForm`e$, 
   MatrixForm[BoxForm`e$]]]], "Output",
 CellChangeTimes->{3.77009482914628*^9, 3.7700953113669567`*^9, 
  3.770096339108399*^9, 3.7701088564284077`*^9}],

Cell[BoxData[
 RowBox[{"{", 
  RowBox[{
  "2.9933226937891724`", ",", "1.1452135361634426`", ",", 
   "0.4154277326776564`", ",", "0.07884245016782554`"}], "}"}]], "Output",
 CellChangeTimes->{3.77009482914628*^9, 3.7700953113669567`*^9, 
  3.770096339108399*^9, 3.770108856438408*^9}],

Cell[BoxData[
 RowBox[{"{", 
  RowBox[{
  "1.4174770289053544`", ",", "0.8527639057332522`", ",", 
   "1.099236019245671`", ",", "0.8294812718773394`"}], "}"}]], "Output",
 CellChangeTimes->{3.77009482914628*^9, 3.7700953113669567`*^9, 
  3.770096339108399*^9, 3.770108856438408*^9}]
}, Open  ]]
},
WindowSize->{740, 713},
WindowMargins->{{117, Automatic}, {Automatic, 76}},
FrontEndVersion->"8.0 for Microsoft Windows (64-bit) (March 21, 2011)",
StyleDefinitions->"Default.nb"
]
(* End of Notebook Content *)

(* Internal cache information *)
(*CellTagsOutline
CellTagsIndex->{
 "Info3770379594-4168848"->{
  Cell[1845, 57, 218, 4, 40, "Print",
   CellTags->"Info3770379594-4168848"],
  Cell[2066, 63, 228, 4, 40, "Print",
   CellTags->"Info3770379594-4168848"],
  Cell[2297, 69, 336, 6, 58, "Print",
   CellTags->"Info3770379594-4168848"],
  Cell[2636, 77, 375, 6, 58, "Print",
   CellTags->"Info3770379594-4168848"]}
 }
*)
(*CellTagsIndex
CellTagsIndex->{
 {"Info3770379594-4168848", 77398, 2283}
 }
*)
(*NotebookFileOutline
Notebook[{
Cell[557, 20, 140, 3, 31, "Input"],
Cell[CellGroupData[{
Cell[722, 27, 1098, 26, 92, "Input"],
Cell[CellGroupData[{
Cell[1845, 57, 218, 4, 40, "Print",
 CellTags->"Info3770379594-4168848"],
Cell[2066, 63, 228, 4, 40, "Print",
 CellTags->"Info3770379594-4168848"],
Cell[2297, 69, 336, 6, 58, "Print",
 CellTags->"Info3770379594-4168848"],
Cell[2636, 77, 375, 6, 58, "Print",
 CellTags->"Info3770379594-4168848"]
}, Open  ]]
}, Open  ]],
Cell[3038, 87, 791, 22, 72, "Input"],
Cell[CellGroupData[{
Cell[3854, 113, 761, 14, 152, "Input"],
Cell[4618, 129, 1455, 38, 50, "Output"],
Cell[6076, 169, 834, 20, 30, "Output"],
Cell[6913, 191, 441, 8, 30, "Output"],
Cell[7357, 201, 1250, 36, 237, "Output"],
Cell[8610, 239, 442, 8, 30, "Output"],
Cell[9055, 249, 1052, 27, 102, "Output"]
}, Open  ]],
Cell[CellGroupData[{
Cell[10144, 281, 760, 15, 92, "Input"],
Cell[10907, 298, 401, 8, 30, "Output"],
Cell[11311, 308, 390, 8, 30, "Output"],
Cell[11704, 318, 342, 6, 30, "Output"]
}, Open  ]],
Cell[CellGroupData[{
Cell[12083, 329, 613, 14, 31, "Input"],
Cell[12699, 345, 8146, 253, 278, "Output"]
}, Open  ]],
Cell[CellGroupData[{
Cell[20882, 603, 164, 4, 52, "Input"],
Cell[21049, 609, 14384, 437, 319, "Output"],
Cell[35436, 1048, 339, 7, 30, "Output"]
}, Open  ]],
Cell[CellGroupData[{
Cell[35812, 1060, 839, 19, 172, "Input"],
Cell[36654, 1081, 260, 4, 30, "Output"],
Cell[36917, 1087, 241, 3, 30, "Output"],
Cell[37161, 1092, 240, 3, 23, "Print"],
Cell[37404, 1097, 262, 4, 30, "Output"],
Cell[37669, 1103, 240, 3, 30, "Output"],
Cell[37912, 1108, 239, 3, 23, "Print"]
}, Open  ]],
Cell[38166, 1114, 1112, 29, 72, "Input"],
Cell[39281, 1145, 7167, 222, 172, "Input"],
Cell[CellGroupData[{
Cell[46473, 1371, 736, 22, 52, "Input"],
Cell[47212, 1395, 6850, 224, 126, "Output"]
}, Open  ]],
Cell[CellGroupData[{
Cell[54099, 1624, 7485, 234, 192, "Input"],
Cell[61587, 1860, 271, 4, 30, "Output"],
Cell[61861, 1866, 191, 3, 23, "Print"]
}, Open  ]],
Cell[62067, 1872, 663, 14, 31, "Input"],
Cell[62733, 1888, 1302, 35, 92, "Input"],
Cell[CellGroupData[{
Cell[64060, 1927, 1374, 36, 72, "Input"],
Cell[65437, 1965, 853, 15, 30, "Output"]
}, Open  ]],
Cell[CellGroupData[{
Cell[66327, 1985, 1056, 30, 92, "Input"],
Cell[CellGroupData[{
Cell[67408, 2019, 537, 11, 23, "Print"],
Cell[67948, 2032, 573, 11, 23, "Print"],
Cell[68524, 2045, 574, 11, 23, "Print"],
Cell[69101, 2058, 570, 11, 23, "Print"]
}, Open  ]]
}, Open  ]],
Cell[CellGroupData[{
Cell[69720, 2075, 3711, 102, 172, "Input"],
Cell[73434, 2179, 1267, 31, 72, "Output"]
}, Open  ]],
Cell[CellGroupData[{
Cell[74738, 2215, 668, 12, 92, "Input"],
Cell[75409, 2229, 1092, 25, 72, "Output"],
Cell[76504, 2256, 285, 6, 30, "Output"],
Cell[76792, 2264, 283, 6, 30, "Output"]
}, Open  ]]
}
]
*)

(* End of internal cache information *)
