# Supplementary material for: Social tolerance in Octopus laqueus—A maximum entropy model
Source: PLoS One. 2020 Jun 10;15(6):e0233834. doi: 10.1371/journal.pone.0233834 (PMC7286511; doi:10.1371/journal.pone.0233834)
Supplement: S14 File — (NB) [file pone.0233834.s020.nb]

(* Content-type: application/vnd.wolfram.mathematica *)

(*** Wolfram Notebook File ***)
(* http://www.wolfram.com/nb *)

(* CreatedBy='Mathematica 8.0' *)

(*CacheID: 234*)
(* Internal cache information:
NotebookFileLineBreakTest
NotebookFileLineBreakTest
NotebookDataPosition[       157,          7]
NotebookDataLength[     76373,       2312]
NotebookOptionsPosition[     73309,       2210]
NotebookOutlinePosition[     74038,       2237]
CellTagsIndexPosition[     73952,       2232]
WindowFrame->Normal*)

(* Beginning of Notebook Content *)
Notebook[{
Cell[BoxData[
 RowBox[{
  RowBox[{"Exit", "[", "]"}], ";"}]], "Input",
 CellChangeTimes->{{3.7700888942894125`*^9, 3.7700888970594163`*^9}}],

Cell[CellGroupData[{

Cell[BoxData[{
 RowBox[{
  RowBox[{
   RowBox[{
   "dirPC", "=", 
    "\"\<D:\\\\PLOSONE-resubmission\\\\resubmission2-2019-09-24\\\\2020-01-07\
\\\\scripts\>\""}], ";"}], " ", " "}], "\[IndentingNewLine]", 
 RowBox[{
  RowBox[{
  "dirMac", "=", 
   "\"\<//Users//reuven-pnini//Desktop//plosone_revision2//nbook2\>\""}], 
  ";"}], "\[IndentingNewLine]", 
 RowBox[{
  RowBox[{
   RowBox[{"SetDirectory", "[", "dirPC", "]"}], ";"}], 
  RowBox[{"(*", " ", 
   RowBox[{"Directory", "[", "]"}], " ", "*)"}]}], "\[IndentingNewLine]", 
 RowBox[{"NotebookEvaluate", "[", 
  RowBox[{"FileNameJoin", "[", 
   RowBox[{"{", 
    RowBox[{"dirPC", ",", "\"\<OCTinJAR.nb\>\""}], "}"}], "]"}], 
  "]"}]}], "Input",
 CellChangeTimes->{{3.6909409179247103`*^9, 3.690941051861074*^9}, {
   3.706247153399541*^9, 3.706247156442164*^9}, {3.70624719704671*^9, 
   3.706247357903541*^9}, {3.706247389004558*^9, 3.706247432538026*^9}, {
   3.706247578664474*^9, 3.706247722183442*^9}, {3.7700888671293745`*^9, 
   3.7700888898494062`*^9}, 3.7700889999105606`*^9, 3.770166704188458*^9, 
   3.7879785681442575`*^9}],

Cell[CellGroupData[{

Cell[BoxData[
 StyleBox["\<\"cfg[k,n] gives all configurations for k identical animals in n \
pots.\"\>", "MSG"]], "Print", "PrintUsage",
 CellChangeTimes->{3.7700949923365088`*^9},
 CellTags->"Info3770127392-8047136"],

Cell[BoxData[
 StyleBox["\<\"degen[cfg] calculate the multinomial degeneracies of the \
configuration matrix.\"\>", "MSG"]], "Print", "PrintUsage",
 CellChangeTimes->{3.7700949923625097`*^9},
 CellTags->"Info3770127392-8047136"],

Cell[BoxData[
 StyleBox["\<\"h1[cfg,t,\[Mu],u,i] calculate the  one-particle energy vector \
of the configuration-matrix cfg as a function of (\[Mu],u) for 1<=i\
\[LessEqual]num[cfg].  t=1 if n0  is included in cfg.\"\>", "MSG"]], "Print", \
"PrintUsage",
 CellChangeTimes->{3.7700949923925095`*^9},
 CellTags->"Info3770127392-8047136"],

Cell[BoxData[
 StyleBox["\<\"h2[c1,t1,c2,t2,\[Mu],uff,umm,ufm,i,j] calculate the  \
two-particle energy matrix of c1\[CircleTimes]c2\\nas a function of \
(\[Mu],uff,umm,ufm) for 1<=i\[LessEqual]num[c1],1<=j<=num[c2]. t1=1(t2=1) if \
n0 is included in c1(c2).\"\>", "MSG"]], "Print", "PrintUsage",
 CellChangeTimes->{3.77009499242251*^9},
 CellTags->"Info3770127392-8047136"]
}, Open  ]]
}, Open  ]],

Cell[BoxData[{
 RowBox[{
  RowBox[{"kmu", "=", "6"}], ";", 
  RowBox[{"kff", "=", "3"}], ";", 
  RowBox[{"kmm", "=", "6"}], ";", 
  RowBox[{"kfm", "=", "23"}], ";", 
  RowBox[{"md", "=", "7"}], ";"}], "\[IndentingNewLine]", 
 RowBox[{
  RowBox[{"kmu", "=", 
   RowBox[{"N", "[", 
    RowBox[{"kmu", "/", "md"}], "]"}]}], ";", " ", 
  RowBox[{"kff", "=", 
   RowBox[{"N", "[", 
    RowBox[{"kff", "/", "md"}], "]"}]}], ";", 
  RowBox[{"kmm", "=", 
   RowBox[{"N", "[", 
    RowBox[{"kmm", "/", "md"}], "]"}]}], ";", 
  RowBox[{"kfm", "=", 
   RowBox[{"N", "[", 
    RowBox[{"kfm", "/", "md"}], "]"}]}], ";"}]}], "Input",
 CellChangeTimes->{{3.7700889580705023`*^9, 3.7700889774705296`*^9}, {
  3.770094557312899*^9, 3.7700945636929083`*^9}}],

Cell[CellGroupData[{

Cell[BoxData[{
 RowBox[{"c3", "=", 
  RowBox[{"cfg", "[", 
   RowBox[{"3", ",", "3"}], "]"}]}], "\[IndentingNewLine]", 
 RowBox[{"Dimensions", "[", "c3", "]"}], "\[IndentingNewLine]", 
 RowBox[{"MatrixForm", "[", "c3", "]"}]}], "Input",
 CellChangeTimes->{{3.770089021641591*^9, 3.770089057201641*^9}, {
  3.770093653266631*^9, 3.7700936593566394`*^9}, {3.7700937446577587`*^9, 
  3.770093753267771*^9}}],

Cell[BoxData[
 RowBox[{"{", 
  RowBox[{
   RowBox[{"{", 
    RowBox[{"0", ",", "0", ",", "3"}], "}"}], ",", 
   RowBox[{"{", 
    RowBox[{"0", ",", "1", ",", "2"}], "}"}], ",", 
   RowBox[{"{", 
    RowBox[{"0", ",", "2", ",", "1"}], "}"}], ",", 
   RowBox[{"{", 
    RowBox[{"0", ",", "3", ",", "0"}], "}"}], ",", 
   RowBox[{"{", 
    RowBox[{"1", ",", "0", ",", "2"}], "}"}], ",", 
   RowBox[{"{", 
    RowBox[{"1", ",", "1", ",", "1"}], "}"}], ",", 
   RowBox[{"{", 
    RowBox[{"1", ",", "2", ",", "0"}], "}"}], ",", 
   RowBox[{"{", 
    RowBox[{"2", ",", "0", ",", "1"}], "}"}], ",", 
   RowBox[{"{", 
    RowBox[{"2", ",", "1", ",", "0"}], "}"}], ",", 
   RowBox[{"{", 
    RowBox[{"3", ",", "0", ",", "0"}], "}"}]}], "}"}]], "Output",
 CellChangeTimes->{3.7700936139255753`*^9, 3.7700936606466413`*^9, 
  3.770093753817772*^9, 3.7700939399810324`*^9, 3.7700945327398634`*^9, 
  3.7700945684129143`*^9, 3.770094998202518*^9}],

Cell[BoxData[
 RowBox[{"{", 
  RowBox[{"10", ",", "3"}], "}"}]], "Output",
 CellChangeTimes->{3.7700936139255753`*^9, 3.7700936606466413`*^9, 
  3.770093753817772*^9, 3.7700939399810324`*^9, 3.7700945327398634`*^9, 
  3.7700945684129143`*^9, 3.770094998202518*^9}],

Cell[BoxData[
 TagBox[
  RowBox[{"(", "\[NoBreak]", GridBox[{
     {"0", "0", "3"},
     {"0", "1", "2"},
     {"0", "2", "1"},
     {"0", "3", "0"},
     {"1", "0", "2"},
     {"1", "1", "1"},
     {"1", "2", "0"},
     {"2", "0", "1"},
     {"2", "1", "0"},
     {"3", "0", "0"}
    },
    GridBoxAlignment->{
     "Columns" -> {{Center}}, "ColumnsIndexed" -> {}, "Rows" -> {{Baseline}}, 
      "RowsIndexed" -> {}},
    GridBoxSpacings->{"Columns" -> {
        Offset[0.27999999999999997`], {
         Offset[0.7]}, 
        Offset[0.27999999999999997`]}, "ColumnsIndexed" -> {}, "Rows" -> {
        Offset[0.2], {
         Offset[0.4]}, 
        Offset[0.2]}, "RowsIndexed" -> {}}], "\[NoBreak]", ")"}],
  Function[BoxForm`e$, 
   MatrixForm[BoxForm`e$]]]], "Output",
 CellChangeTimes->{3.7700936139255753`*^9, 3.7700936606466413`*^9, 
  3.770093753817772*^9, 3.7700939399810324`*^9, 3.7700945327398634`*^9, 
  3.7700945684129143`*^9, 3.770094998202518*^9}]
}, Open  ]],

Cell[CellGroupData[{

Cell[BoxData[{
 RowBox[{"h2", "[", 
  RowBox[{
  "c3", ",", "1", ",", "c3", ",", "1", ",", "m", ",", "v1", ",", "v2", ",", 
   "v3", ",", "1", ",", "1"}], "]"}], "\[IndentingNewLine]", 
 RowBox[{"h2", "[", 
  RowBox[{
  "c3", ",", "1", ",", "c3", ",", "1", ",", "m", ",", "v1", ",", "v2", ",", 
   "v3", ",", "1", ",", "2"}], "]"}], "\[IndentingNewLine]", 
 RowBox[{"h2", "[", 
  RowBox[{
  "c3", ",", "1", ",", "c3", ",", "1", ",", "m", ",", "v1", ",", "v2", ",", 
   "v3", ",", "10", ",", "1"}], "]"}], "\[IndentingNewLine]"}], "Input",
 CellChangeTimes->{{3.7700937093967094`*^9, 3.7700937925278263`*^9}, {
  3.7700938293588777`*^9, 3.7700938398588924`*^9}}],

Cell[BoxData[
 RowBox[{
  RowBox[{"3", " ", "v1"}], "+", 
  RowBox[{"3", " ", "v2"}], "+", 
  RowBox[{"9", " ", "v3"}]}]], "Output",
 CellChangeTimes->{
  3.7700937196467237`*^9, {3.770093771937797*^9, 3.770093793807828*^9}, 
   3.7700939497670465`*^9, 3.770094573132921*^9, 3.770095008462532*^9}],

Cell[BoxData[
 RowBox[{
  RowBox[{"3", " ", "v1"}], "+", "v2", "+", 
  RowBox[{"6", " ", "v3"}]}]], "Output",
 CellChangeTimes->{
  3.7700937196467237`*^9, {3.770093771937797*^9, 3.770093793807828*^9}, 
   3.7700939497670465`*^9, 3.770094573132921*^9, 3.770095008462532*^9}],

Cell[BoxData[
 RowBox[{
  RowBox[{"3", " ", "m"}], "+", 
  RowBox[{"3", " ", "v2"}]}]], "Output",
 CellChangeTimes->{
  3.7700937196467237`*^9, {3.770093771937797*^9, 3.770093793807828*^9}, 
   3.7700939497670465`*^9, 3.770094573132921*^9, 3.770095008462532*^9}]
}, Open  ]],

Cell[CellGroupData[{

Cell[BoxData[
 RowBox[{"H", "=", 
  RowBox[{"Table", "[", 
   RowBox[{
    RowBox[{"h2", "[", 
     RowBox[{
     "c3", ",", "1", ",", "c3", ",", "1", ",", "m", ",", "v1", ",", "v2", ",",
       "v3", ",", "i", ",", "j"}], "]"}], ",", 
    RowBox[{"{", 
     RowBox[{"i", ",", "1", ",", "10"}], "}"}], ",", 
    RowBox[{"{", 
     RowBox[{"j", ",", "1", ",", "10"}], "}"}]}], "]"}]}]], "Input",
 CellChangeTimes->{{3.7700938456789007`*^9, 3.770093864078926*^9}, {
  3.770093967157071*^9, 3.7700939790280876`*^9}}],

Cell[BoxData[
 RowBox[{"{", 
  RowBox[{
   RowBox[{"{", 
    RowBox[{
     RowBox[{
      RowBox[{"3", " ", "v1"}], "+", 
      RowBox[{"3", " ", "v2"}], "+", 
      RowBox[{"9", " ", "v3"}]}], ",", 
     RowBox[{
      RowBox[{"3", " ", "v1"}], "+", "v2", "+", 
      RowBox[{"6", " ", "v3"}]}], ",", 
     RowBox[{
      RowBox[{"3", " ", "v1"}], "+", "v2", "+", 
      RowBox[{"3", " ", "v3"}]}], ",", 
     RowBox[{
      RowBox[{"3", " ", "v1"}], "+", 
      RowBox[{"3", " ", "v2"}]}], ",", 
     RowBox[{"m", "+", 
      RowBox[{"3", " ", "v1"}], "+", "v2", "+", 
      RowBox[{"6", " ", "v3"}]}], ",", 
     RowBox[{"m", "+", 
      RowBox[{"3", " ", "v1"}], "+", 
      RowBox[{"3", " ", "v3"}]}], ",", 
     RowBox[{"m", "+", 
      RowBox[{"3", " ", "v1"}], "+", "v2"}], ",", 
     RowBox[{
      RowBox[{"2", " ", "m"}], "+", 
      RowBox[{"3", " ", "v1"}], "+", 
      RowBox[{"3", " ", "v3"}]}], ",", 
     RowBox[{
      RowBox[{"2", " ", "m"}], "+", 
      RowBox[{"3", " ", "v1"}]}], ",", 
     RowBox[{
      RowBox[{"3", " ", "m"}], "+", 
      RowBox[{"3", " ", "v1"}]}]}], "}"}], ",", 
   RowBox[{"{", 
    RowBox[{
     RowBox[{"v1", "+", 
      RowBox[{"3", " ", "v2"}], "+", 
      RowBox[{"6", " ", "v3"}]}], ",", 
     RowBox[{"v1", "+", "v2", "+", 
      RowBox[{"5", " ", "v3"}]}], ",", 
     RowBox[{"v1", "+", "v2", "+", 
      RowBox[{"4", " ", "v3"}]}], ",", 
     RowBox[{"v1", "+", 
      RowBox[{"3", " ", "v2"}], "+", 
      RowBox[{"3", " ", "v3"}]}], ",", 
     RowBox[{"m", "+", "v1", "+", "v2", "+", 
      RowBox[{"4", " ", "v3"}]}], ",", 
     RowBox[{"m", "+", "v1", "+", 
      RowBox[{"3", " ", "v3"}]}], ",", 
     RowBox[{"m", "+", "v1", "+", "v2", "+", 
      RowBox[{"2", " ", "v3"}]}], ",", 
     RowBox[{
      RowBox[{"2", " ", "m"}], "+", "v1", "+", 
      RowBox[{"2", " ", "v3"}]}], ",", 
     RowBox[{
      RowBox[{"2", " ", "m"}], "+", "v1", "+", "v3"}], ",", 
     RowBox[{
      RowBox[{"3", " ", "m"}], "+", "v1"}]}], "}"}], ",", 
   RowBox[{"{", 
    RowBox[{
     RowBox[{"v1", "+", 
      RowBox[{"3", " ", "v2"}], "+", 
      RowBox[{"3", " ", "v3"}]}], ",", 
     RowBox[{"v1", "+", "v2", "+", 
      RowBox[{"4", " ", "v3"}]}], ",", 
     RowBox[{"v1", "+", "v2", "+", 
      RowBox[{"5", " ", "v3"}]}], ",", 
     RowBox[{"v1", "+", 
      RowBox[{"3", " ", "v2"}], "+", 
      RowBox[{"6", " ", "v3"}]}], ",", 
     RowBox[{"m", "+", "v1", "+", "v2", "+", 
      RowBox[{"2", " ", "v3"}]}], ",", 
     RowBox[{"m", "+", "v1", "+", 
      RowBox[{"3", " ", "v3"}]}], ",", 
     RowBox[{"m", "+", "v1", "+", "v2", "+", 
      RowBox[{"4", " ", "v3"}]}], ",", 
     RowBox[{
      RowBox[{"2", " ", "m"}], "+", "v1", "+", "v3"}], ",", 
     RowBox[{
      RowBox[{"2", " ", "m"}], "+", "v1", "+", 
      RowBox[{"2", " ", "v3"}]}], ",", 
     RowBox[{
      RowBox[{"3", " ", "m"}], "+", "v1"}]}], "}"}], ",", 
   RowBox[{"{", 
    RowBox[{
     RowBox[{
      RowBox[{"3", " ", "v1"}], "+", 
      RowBox[{"3", " ", "v2"}]}], ",", 
     RowBox[{
      RowBox[{"3", " ", "v1"}], "+", "v2", "+", 
      RowBox[{"3", " ", "v3"}]}], ",", 
     RowBox[{
      RowBox[{"3", " ", "v1"}], "+", "v2", "+", 
      RowBox[{"6", " ", "v3"}]}], ",", 
     RowBox[{
      RowBox[{"3", " ", "v1"}], "+", 
      RowBox[{"3", " ", "v2"}], "+", 
      RowBox[{"9", " ", "v3"}]}], ",", 
     RowBox[{"m", "+", 
      RowBox[{"3", " ", "v1"}], "+", "v2"}], ",", 
     RowBox[{"m", "+", 
      RowBox[{"3", " ", "v1"}], "+", 
      RowBox[{"3", " ", "v3"}]}], ",", 
     RowBox[{"m", "+", 
      RowBox[{"3", " ", "v1"}], "+", "v2", "+", 
      RowBox[{"6", " ", "v3"}]}], ",", 
     RowBox[{
      RowBox[{"2", " ", "m"}], "+", 
      RowBox[{"3", " ", "v1"}]}], ",", 
     RowBox[{
      RowBox[{"2", " ", "m"}], "+", 
      RowBox[{"3", " ", "v1"}], "+", 
      RowBox[{"3", " ", "v3"}]}], ",", 
     RowBox[{
      RowBox[{"3", " ", "m"}], "+", 
      RowBox[{"3", " ", "v1"}]}]}], "}"}], ",", 
   RowBox[{"{", 
    RowBox[{
     RowBox[{"m", "+", "v1", "+", 
      RowBox[{"3", " ", "v2"}], "+", 
      RowBox[{"6", " ", "v3"}]}], ",", 
     RowBox[{"m", "+", "v1", "+", "v2", "+", 
      RowBox[{"4", " ", "v3"}]}], ",", 
     RowBox[{"m", "+", "v1", "+", "v2", "+", 
      RowBox[{"2", " ", "v3"}]}], ",", 
     RowBox[{"m", "+", "v1", "+", 
      RowBox[{"3", " ", "v2"}]}], ",", 
     RowBox[{
      RowBox[{"2", " ", "m"}], "+", "v1", "+", "v2", "+", 
      RowBox[{"4", " ", "v3"}]}], ",", 
     RowBox[{
      RowBox[{"2", " ", "m"}], "+", "v1", "+", 
      RowBox[{"2", " ", "v3"}]}], ",", 
     RowBox[{
      RowBox[{"2", " ", "m"}], "+", "v1", "+", "v2"}], ",", 
     RowBox[{
      RowBox[{"3", " ", "m"}], "+", "v1", "+", 
      RowBox[{"2", " ", "v3"}]}], ",", 
     RowBox[{
      RowBox[{"3", " ", "m"}], "+", "v1"}], ",", 
     RowBox[{
      RowBox[{"4", " ", "m"}], "+", "v1"}]}], "}"}], ",", 
   RowBox[{"{", 
    RowBox[{
     RowBox[{"m", "+", 
      RowBox[{"3", " ", "v2"}], "+", 
      RowBox[{"3", " ", "v3"}]}], ",", 
     RowBox[{"m", "+", "v2", "+", 
      RowBox[{"3", " ", "v3"}]}], ",", 
     RowBox[{"m", "+", "v2", "+", 
      RowBox[{"3", " ", "v3"}]}], ",", 
     RowBox[{"m", "+", 
      RowBox[{"3", " ", "v2"}], "+", 
      RowBox[{"3", " ", "v3"}]}], ",", 
     RowBox[{
      RowBox[{"2", " ", "m"}], "+", "v2", "+", 
      RowBox[{"2", " ", "v3"}]}], ",", 
     RowBox[{
      RowBox[{"2", " ", "m"}], "+", 
      RowBox[{"2", " ", "v3"}]}], ",", 
     RowBox[{
      RowBox[{"2", " ", "m"}], "+", "v2", "+", 
      RowBox[{"2", " ", "v3"}]}], ",", 
     RowBox[{
      RowBox[{"3", " ", "m"}], "+", "v3"}], ",", 
     RowBox[{
      RowBox[{"3", " ", "m"}], "+", "v3"}], ",", 
     RowBox[{"4", " ", "m"}]}], "}"}], ",", 
   RowBox[{"{", 
    RowBox[{
     RowBox[{"m", "+", "v1", "+", 
      RowBox[{"3", " ", "v2"}]}], ",", 
     RowBox[{"m", "+", "v1", "+", "v2", "+", 
      RowBox[{"2", " ", "v3"}]}], ",", 
     RowBox[{"m", "+", "v1", "+", "v2", "+", 
      RowBox[{"4", " ", "v3"}]}], ",", 
     RowBox[{"m", "+", "v1", "+", 
      RowBox[{"3", " ", "v2"}], "+", 
      RowBox[{"6", " ", "v3"}]}], ",", 
     RowBox[{
      RowBox[{"2", " ", "m"}], "+", "v1", "+", "v2"}], ",", 
     RowBox[{
      RowBox[{"2", " ", "m"}], "+", "v1", "+", 
      RowBox[{"2", " ", "v3"}]}], ",", 
     RowBox[{
      RowBox[{"2", " ", "m"}], "+", "v1", "+", "v2", "+", 
      RowBox[{"4", " ", "v3"}]}], ",", 
     RowBox[{
      RowBox[{"3", " ", "m"}], "+", "v1"}], ",", 
     RowBox[{
      RowBox[{"3", " ", "m"}], "+", "v1", "+", 
      RowBox[{"2", " ", "v3"}]}], ",", 
     RowBox[{
      RowBox[{"4", " ", "m"}], "+", "v1"}]}], "}"}], ",", 
   RowBox[{"{", 
    RowBox[{
     RowBox[{
      RowBox[{"2", " ", "m"}], "+", 
      RowBox[{"3", " ", "v2"}], "+", 
      RowBox[{"3", " ", "v3"}]}], ",", 
     RowBox[{
      RowBox[{"2", " ", "m"}], "+", "v2", "+", 
      RowBox[{"2", " ", "v3"}]}], ",", 
     RowBox[{
      RowBox[{"2", " ", "m"}], "+", "v2", "+", "v3"}], ",", 
     RowBox[{
      RowBox[{"2", " ", "m"}], "+", 
      RowBox[{"3", " ", "v2"}]}], ",", 
     RowBox[{
      RowBox[{"3", " ", "m"}], "+", "v2", "+", 
      RowBox[{"2", " ", "v3"}]}], ",", 
     RowBox[{
      RowBox[{"3", " ", "m"}], "+", "v3"}], ",", 
     RowBox[{
      RowBox[{"3", " ", "m"}], "+", "v2"}], ",", 
     RowBox[{
      RowBox[{"4", " ", "m"}], "+", "v3"}], ",", 
     RowBox[{"4", " ", "m"}], ",", 
     RowBox[{"5", " ", "m"}]}], "}"}], ",", 
   RowBox[{"{", 
    RowBox[{
     RowBox[{
      RowBox[{"2", " ", "m"}], "+", 
      RowBox[{"3", " ", "v2"}]}], ",", 
     RowBox[{
      RowBox[{"2", " ", "m"}], "+", "v2", "+", "v3"}], ",", 
     RowBox[{
      RowBox[{"2", " ", "m"}], "+", "v2", "+", 
      RowBox[{"2", " ", "v3"}]}], ",", 
     RowBox[{
      RowBox[{"2", " ", "m"}], "+", 
      RowBox[{"3", " ", "v2"}], "+", 
      RowBox[{"3", " ", "v3"}]}], ",", 
     RowBox[{
      RowBox[{"3", " ", "m"}], "+", "v2"}], ",", 
     RowBox[{
      RowBox[{"3", " ", "m"}], "+", "v3"}], ",", 
     RowBox[{
      RowBox[{"3", " ", "m"}], "+", "v2", "+", 
      RowBox[{"2", " ", "v3"}]}], ",", 
     RowBox[{"4", " ", "m"}], ",", 
     RowBox[{
      RowBox[{"4", " ", "m"}], "+", "v3"}], ",", 
     RowBox[{"5", " ", "m"}]}], "}"}], ",", 
   RowBox[{"{", 
    RowBox[{
     RowBox[{
      RowBox[{"3", " ", "m"}], "+", 
      RowBox[{"3", " ", "v2"}]}], ",", 
     RowBox[{
      RowBox[{"3", " ", "m"}], "+", "v2"}], ",", 
     RowBox[{
      RowBox[{"3", " ", "m"}], "+", "v2"}], ",", 
     RowBox[{
      RowBox[{"3", " ", "m"}], "+", 
      RowBox[{"3", " ", "v2"}]}], ",", 
     RowBox[{
      RowBox[{"4", " ", "m"}], "+", "v2"}], ",", 
     RowBox[{"4", " ", "m"}], ",", 
     RowBox[{
      RowBox[{"4", " ", "m"}], "+", "v2"}], ",", 
     RowBox[{"5", " ", "m"}], ",", 
     RowBox[{"5", " ", "m"}], ",", 
     RowBox[{"6", " ", "m"}]}], "}"}]}], "}"}]], "Output",
 CellChangeTimes->{{3.7700939547970533`*^9, 3.770093982928093*^9}, 
   3.770094578312928*^9, 3.7700950129425383`*^9}]
}, Open  ]],

Cell[CellGroupData[{

Cell[BoxData[{
 RowBox[{"p", "=", 
  RowBox[{"Exp", "[", 
   RowBox[{"-", "H"}], "]"}]}], "\[IndentingNewLine]", 
 RowBox[{"Dimensions", "[", "p", "]"}]}], "Input"],

Cell[BoxData[
 RowBox[{"{", 
  RowBox[{
   RowBox[{"{", 
    RowBox[{
     SuperscriptBox["\[ExponentialE]", 
      RowBox[{
       RowBox[{
        RowBox[{"-", "3"}], " ", "v1"}], "-", 
       RowBox[{"3", " ", "v2"}], "-", 
       RowBox[{"9", " ", "v3"}]}]], ",", 
     SuperscriptBox["\[ExponentialE]", 
      RowBox[{
       RowBox[{
        RowBox[{"-", "3"}], " ", "v1"}], "-", "v2", "-", 
       RowBox[{"6", " ", "v3"}]}]], ",", 
     SuperscriptBox["\[ExponentialE]", 
      RowBox[{
       RowBox[{
        RowBox[{"-", "3"}], " ", "v1"}], "-", "v2", "-", 
       RowBox[{"3", " ", "v3"}]}]], ",", 
     SuperscriptBox["\[ExponentialE]", 
      RowBox[{
       RowBox[{
        RowBox[{"-", "3"}], " ", "v1"}], "-", 
       RowBox[{"3", " ", "v2"}]}]], ",", 
     SuperscriptBox["\[ExponentialE]", 
      RowBox[{
       RowBox[{"-", "m"}], "-", 
       RowBox[{"3", " ", "v1"}], "-", "v2", "-", 
       RowBox[{"6", " ", "v3"}]}]], ",", 
     SuperscriptBox["\[ExponentialE]", 
      RowBox[{
       RowBox[{"-", "m"}], "-", 
       RowBox[{"3", " ", "v1"}], "-", 
       RowBox[{"3", " ", "v3"}]}]], ",", 
     SuperscriptBox["\[ExponentialE]", 
      RowBox[{
       RowBox[{"-", "m"}], "-", 
       RowBox[{"3", " ", "v1"}], "-", "v2"}]], ",", 
     SuperscriptBox["\[ExponentialE]", 
      RowBox[{
       RowBox[{
        RowBox[{"-", "2"}], " ", "m"}], "-", 
       RowBox[{"3", " ", "v1"}], "-", 
       RowBox[{"3", " ", "v3"}]}]], ",", 
     SuperscriptBox["\[ExponentialE]", 
      RowBox[{
       RowBox[{
        RowBox[{"-", "2"}], " ", "m"}], "-", 
       RowBox[{"3", " ", "v1"}]}]], ",", 
     SuperscriptBox["\[ExponentialE]", 
      RowBox[{
       RowBox[{
        RowBox[{"-", "3"}], " ", "m"}], "-", 
       RowBox[{"3", " ", "v1"}]}]]}], "}"}], ",", 
   RowBox[{"{", 
    RowBox[{
     SuperscriptBox["\[ExponentialE]", 
      RowBox[{
       RowBox[{"-", "v1"}], "-", 
       RowBox[{"3", " ", "v2"}], "-", 
       RowBox[{"6", " ", "v3"}]}]], ",", 
     SuperscriptBox["\[ExponentialE]", 
      RowBox[{
       RowBox[{"-", "v1"}], "-", "v2", "-", 
       RowBox[{"5", " ", "v3"}]}]], ",", 
     SuperscriptBox["\[ExponentialE]", 
      RowBox[{
       RowBox[{"-", "v1"}], "-", "v2", "-", 
       RowBox[{"4", " ", "v3"}]}]], ",", 
     SuperscriptBox["\[ExponentialE]", 
      RowBox[{
       RowBox[{"-", "v1"}], "-", 
       RowBox[{"3", " ", "v2"}], "-", 
       RowBox[{"3", " ", "v3"}]}]], ",", 
     SuperscriptBox["\[ExponentialE]", 
      RowBox[{
       RowBox[{"-", "m"}], "-", "v1", "-", "v2", "-", 
       RowBox[{"4", " ", "v3"}]}]], ",", 
     SuperscriptBox["\[ExponentialE]", 
      RowBox[{
       RowBox[{"-", "m"}], "-", "v1", "-", 
       RowBox[{"3", " ", "v3"}]}]], ",", 
     SuperscriptBox["\[ExponentialE]", 
      RowBox[{
       RowBox[{"-", "m"}], "-", "v1", "-", "v2", "-", 
       RowBox[{"2", " ", "v3"}]}]], ",", 
     SuperscriptBox["\[ExponentialE]", 
      RowBox[{
       RowBox[{
        RowBox[{"-", "2"}], " ", "m"}], "-", "v1", "-", 
       RowBox[{"2", " ", "v3"}]}]], ",", 
     SuperscriptBox["\[ExponentialE]", 
      RowBox[{
       RowBox[{
        RowBox[{"-", "2"}], " ", "m"}], "-", "v1", "-", "v3"}]], ",", 
     SuperscriptBox["\[ExponentialE]", 
      RowBox[{
       RowBox[{
        RowBox[{"-", "3"}], " ", "m"}], "-", "v1"}]]}], "}"}], ",", 
   RowBox[{"{", 
    RowBox[{
     SuperscriptBox["\[ExponentialE]", 
      RowBox[{
       RowBox[{"-", "v1"}], "-", 
       RowBox[{"3", " ", "v2"}], "-", 
       RowBox[{"3", " ", "v3"}]}]], ",", 
     SuperscriptBox["\[ExponentialE]", 
      RowBox[{
       RowBox[{"-", "v1"}], "-", "v2", "-", 
       RowBox[{"4", " ", "v3"}]}]], ",", 
     SuperscriptBox["\[ExponentialE]", 
      RowBox[{
       RowBox[{"-", "v1"}], "-", "v2", "-", 
       RowBox[{"5", " ", "v3"}]}]], ",", 
     SuperscriptBox["\[ExponentialE]", 
      RowBox[{
       RowBox[{"-", "v1"}], "-", 
       RowBox[{"3", " ", "v2"}], "-", 
       RowBox[{"6", " ", "v3"}]}]], ",", 
     SuperscriptBox["\[ExponentialE]", 
      RowBox[{
       RowBox[{"-", "m"}], "-", "v1", "-", "v2", "-", 
       RowBox[{"2", " ", "v3"}]}]], ",", 
     SuperscriptBox["\[ExponentialE]", 
      RowBox[{
       RowBox[{"-", "m"}], "-", "v1", "-", 
       RowBox[{"3", " ", "v3"}]}]], ",", 
     SuperscriptBox["\[ExponentialE]", 
      RowBox[{
       RowBox[{"-", "m"}], "-", "v1", "-", "v2", "-", 
       RowBox[{"4", " ", "v3"}]}]], ",", 
     SuperscriptBox["\[ExponentialE]", 
      RowBox[{
       RowBox[{
        RowBox[{"-", "2"}], " ", "m"}], "-", "v1", "-", "v3"}]], ",", 
     SuperscriptBox["\[ExponentialE]", 
      RowBox[{
       RowBox[{
        RowBox[{"-", "2"}], " ", "m"}], "-", "v1", "-", 
       RowBox[{"2", " ", "v3"}]}]], ",", 
     SuperscriptBox["\[ExponentialE]", 
      RowBox[{
       RowBox[{
        RowBox[{"-", "3"}], " ", "m"}], "-", "v1"}]]}], "}"}], ",", 
   RowBox[{"{", 
    RowBox[{
     SuperscriptBox["\[ExponentialE]", 
      RowBox[{
       RowBox[{
        RowBox[{"-", "3"}], " ", "v1"}], "-", 
       RowBox[{"3", " ", "v2"}]}]], ",", 
     SuperscriptBox["\[ExponentialE]", 
      RowBox[{
       RowBox[{
        RowBox[{"-", "3"}], " ", "v1"}], "-", "v2", "-", 
       RowBox[{"3", " ", "v3"}]}]], ",", 
     SuperscriptBox["\[ExponentialE]", 
      RowBox[{
       RowBox[{
        RowBox[{"-", "3"}], " ", "v1"}], "-", "v2", "-", 
       RowBox[{"6", " ", "v3"}]}]], ",", 
     SuperscriptBox["\[ExponentialE]", 
      RowBox[{
       RowBox[{
        RowBox[{"-", "3"}], " ", "v1"}], "-", 
       RowBox[{"3", " ", "v2"}], "-", 
       RowBox[{"9", " ", "v3"}]}]], ",", 
     SuperscriptBox["\[ExponentialE]", 
      RowBox[{
       RowBox[{"-", "m"}], "-", 
       RowBox[{"3", " ", "v1"}], "-", "v2"}]], ",", 
     SuperscriptBox["\[ExponentialE]", 
      RowBox[{
       RowBox[{"-", "m"}], "-", 
       RowBox[{"3", " ", "v1"}], "-", 
       RowBox[{"3", " ", "v3"}]}]], ",", 
     SuperscriptBox["\[ExponentialE]", 
      RowBox[{
       RowBox[{"-", "m"}], "-", 
       RowBox[{"3", " ", "v1"}], "-", "v2", "-", 
       RowBox[{"6", " ", "v3"}]}]], ",", 
     SuperscriptBox["\[ExponentialE]", 
      RowBox[{
       RowBox[{
        RowBox[{"-", "2"}], " ", "m"}], "-", 
       RowBox[{"3", " ", "v1"}]}]], ",", 
     SuperscriptBox["\[ExponentialE]", 
      RowBox[{
       RowBox[{
        RowBox[{"-", "2"}], " ", "m"}], "-", 
       RowBox[{"3", " ", "v1"}], "-", 
       RowBox[{"3", " ", "v3"}]}]], ",", 
     SuperscriptBox["\[ExponentialE]", 
      RowBox[{
       RowBox[{
        RowBox[{"-", "3"}], " ", "m"}], "-", 
       RowBox[{"3", " ", "v1"}]}]]}], "}"}], ",", 
   RowBox[{"{", 
    RowBox[{
     SuperscriptBox["\[ExponentialE]", 
      RowBox[{
       RowBox[{"-", "m"}], "-", "v1", "-", 
       RowBox[{"3", " ", "v2"}], "-", 
       RowBox[{"6", " ", "v3"}]}]], ",", 
     SuperscriptBox["\[ExponentialE]", 
      RowBox[{
       RowBox[{"-", "m"}], "-", "v1", "-", "v2", "-", 
       RowBox[{"4", " ", "v3"}]}]], ",", 
     SuperscriptBox["\[ExponentialE]", 
      RowBox[{
       RowBox[{"-", "m"}], "-", "v1", "-", "v2", "-", 
       RowBox[{"2", " ", "v3"}]}]], ",", 
     SuperscriptBox["\[ExponentialE]", 
      RowBox[{
       RowBox[{"-", "m"}], "-", "v1", "-", 
       RowBox[{"3", " ", "v2"}]}]], ",", 
     SuperscriptBox["\[ExponentialE]", 
      RowBox[{
       RowBox[{
        RowBox[{"-", "2"}], " ", "m"}], "-", "v1", "-", "v2", "-", 
       RowBox[{"4", " ", "v3"}]}]], ",", 
     SuperscriptBox["\[ExponentialE]", 
      RowBox[{
       RowBox[{
        RowBox[{"-", "2"}], " ", "m"}], "-", "v1", "-", 
       RowBox[{"2", " ", "v3"}]}]], ",", 
     SuperscriptBox["\[ExponentialE]", 
      RowBox[{
       RowBox[{
        RowBox[{"-", "2"}], " ", "m"}], "-", "v1", "-", "v2"}]], ",", 
     SuperscriptBox["\[ExponentialE]", 
      RowBox[{
       RowBox[{
        RowBox[{"-", "3"}], " ", "m"}], "-", "v1", "-", 
       RowBox[{"2", " ", "v3"}]}]], ",", 
     SuperscriptBox["\[ExponentialE]", 
      RowBox[{
       RowBox[{
        RowBox[{"-", "3"}], " ", "m"}], "-", "v1"}]], ",", 
     SuperscriptBox["\[ExponentialE]", 
      RowBox[{
       RowBox[{
        RowBox[{"-", "4"}], " ", "m"}], "-", "v1"}]]}], "}"}], ",", 
   RowBox[{"{", 
    RowBox[{
     SuperscriptBox["\[ExponentialE]", 
      RowBox[{
       RowBox[{"-", "m"}], "-", 
       RowBox[{"3", " ", "v2"}], "-", 
       RowBox[{"3", " ", "v3"}]}]], ",", 
     SuperscriptBox["\[ExponentialE]", 
      RowBox[{
       RowBox[{"-", "m"}], "-", "v2", "-", 
       RowBox[{"3", " ", "v3"}]}]], ",", 
     SuperscriptBox["\[ExponentialE]", 
      RowBox[{
       RowBox[{"-", "m"}], "-", "v2", "-", 
       RowBox[{"3", " ", "v3"}]}]], ",", 
     SuperscriptBox["\[ExponentialE]", 
      RowBox[{
       RowBox[{"-", "m"}], "-", 
       RowBox[{"3", " ", "v2"}], "-", 
       RowBox[{"3", " ", "v3"}]}]], ",", 
     SuperscriptBox["\[ExponentialE]", 
      RowBox[{
       RowBox[{
        RowBox[{"-", "2"}], " ", "m"}], "-", "v2", "-", 
       RowBox[{"2", " ", "v3"}]}]], ",", 
     SuperscriptBox["\[ExponentialE]", 
      RowBox[{
       RowBox[{
        RowBox[{"-", "2"}], " ", "m"}], "-", 
       RowBox[{"2", " ", "v3"}]}]], ",", 
     SuperscriptBox["\[ExponentialE]", 
      RowBox[{
       RowBox[{
        RowBox[{"-", "2"}], " ", "m"}], "-", "v2", "-", 
       RowBox[{"2", " ", "v3"}]}]], ",", 
     SuperscriptBox["\[ExponentialE]", 
      RowBox[{
       RowBox[{
        RowBox[{"-", "3"}], " ", "m"}], "-", "v3"}]], ",", 
     SuperscriptBox["\[ExponentialE]", 
      RowBox[{
       RowBox[{
        RowBox[{"-", "3"}], " ", "m"}], "-", "v3"}]], ",", 
     SuperscriptBox["\[ExponentialE]", 
      RowBox[{
       RowBox[{"-", "4"}], " ", "m"}]]}], "}"}], ",", 
   RowBox[{"{", 
    RowBox[{
     SuperscriptBox["\[ExponentialE]", 
      RowBox[{
       RowBox[{"-", "m"}], "-", "v1", "-", 
       RowBox[{"3", " ", "v2"}]}]], ",", 
     SuperscriptBox["\[ExponentialE]", 
      RowBox[{
       RowBox[{"-", "m"}], "-", "v1", "-", "v2", "-", 
       RowBox[{"2", " ", "v3"}]}]], ",", 
     SuperscriptBox["\[ExponentialE]", 
      RowBox[{
       RowBox[{"-", "m"}], "-", "v1", "-", "v2", "-", 
       RowBox[{"4", " ", "v3"}]}]], ",", 
     SuperscriptBox["\[ExponentialE]", 
      RowBox[{
       RowBox[{"-", "m"}], "-", "v1", "-", 
       RowBox[{"3", " ", "v2"}], "-", 
       RowBox[{"6", " ", "v3"}]}]], ",", 
     SuperscriptBox["\[ExponentialE]", 
      RowBox[{
       RowBox[{
        RowBox[{"-", "2"}], " ", "m"}], "-", "v1", "-", "v2"}]], ",", 
     SuperscriptBox["\[ExponentialE]", 
      RowBox[{
       RowBox[{
        RowBox[{"-", "2"}], " ", "m"}], "-", "v1", "-", 
       RowBox[{"2", " ", "v3"}]}]], ",", 
     SuperscriptBox["\[ExponentialE]", 
      RowBox[{
       RowBox[{
        RowBox[{"-", "2"}], " ", "m"}], "-", "v1", "-", "v2", "-", 
       RowBox[{"4", " ", "v3"}]}]], ",", 
     SuperscriptBox["\[ExponentialE]", 
      RowBox[{
       RowBox[{
        RowBox[{"-", "3"}], " ", "m"}], "-", "v1"}]], ",", 
     SuperscriptBox["\[ExponentialE]", 
      RowBox[{
       RowBox[{
        RowBox[{"-", "3"}], " ", "m"}], "-", "v1", "-", 
       RowBox[{"2", " ", "v3"}]}]], ",", 
     SuperscriptBox["\[ExponentialE]", 
      RowBox[{
       RowBox[{
        RowBox[{"-", "4"}], " ", "m"}], "-", "v1"}]]}], "}"}], ",", 
   RowBox[{"{", 
    RowBox[{
     SuperscriptBox["\[ExponentialE]", 
      RowBox[{
       RowBox[{
        RowBox[{"-", "2"}], " ", "m"}], "-", 
       RowBox[{"3", " ", "v2"}], "-", 
       RowBox[{"3", " ", "v3"}]}]], ",", 
     SuperscriptBox["\[ExponentialE]", 
      RowBox[{
       RowBox[{
        RowBox[{"-", "2"}], " ", "m"}], "-", "v2", "-", 
       RowBox[{"2", " ", "v3"}]}]], ",", 
     SuperscriptBox["\[ExponentialE]", 
      RowBox[{
       RowBox[{
        RowBox[{"-", "2"}], " ", "m"}], "-", "v2", "-", "v3"}]], ",", 
     SuperscriptBox["\[ExponentialE]", 
      RowBox[{
       RowBox[{
        RowBox[{"-", "2"}], " ", "m"}], "-", 
       RowBox[{"3", " ", "v2"}]}]], ",", 
     SuperscriptBox["\[ExponentialE]", 
      RowBox[{
       RowBox[{
        RowBox[{"-", "3"}], " ", "m"}], "-", "v2", "-", 
       RowBox[{"2", " ", "v3"}]}]], ",", 
     SuperscriptBox["\[ExponentialE]", 
      RowBox[{
       RowBox[{
        RowBox[{"-", "3"}], " ", "m"}], "-", "v3"}]], ",", 
     SuperscriptBox["\[ExponentialE]", 
      RowBox[{
       RowBox[{
        RowBox[{"-", "3"}], " ", "m"}], "-", "v2"}]], ",", 
     SuperscriptBox["\[ExponentialE]", 
      RowBox[{
       RowBox[{
        RowBox[{"-", "4"}], " ", "m"}], "-", "v3"}]], ",", 
     SuperscriptBox["\[ExponentialE]", 
      RowBox[{
       RowBox[{"-", "4"}], " ", "m"}]], ",", 
     SuperscriptBox["\[ExponentialE]", 
      RowBox[{
       RowBox[{"-", "5"}], " ", "m"}]]}], "}"}], ",", 
   RowBox[{"{", 
    RowBox[{
     SuperscriptBox["\[ExponentialE]", 
      RowBox[{
       RowBox[{
        RowBox[{"-", "2"}], " ", "m"}], "-", 
       RowBox[{"3", " ", "v2"}]}]], ",", 
     SuperscriptBox["\[ExponentialE]", 
      RowBox[{
       RowBox[{
        RowBox[{"-", "2"}], " ", "m"}], "-", "v2", "-", "v3"}]], ",", 
     SuperscriptBox["\[ExponentialE]", 
      RowBox[{
       RowBox[{
        RowBox[{"-", "2"}], " ", "m"}], "-", "v2", "-", 
       RowBox[{"2", " ", "v3"}]}]], ",", 
     SuperscriptBox["\[ExponentialE]", 
      RowBox[{
       RowBox[{
        RowBox[{"-", "2"}], " ", "m"}], "-", 
       RowBox[{"3", " ", "v2"}], "-", 
       RowBox[{"3", " ", "v3"}]}]], ",", 
     SuperscriptBox["\[ExponentialE]", 
      RowBox[{
       RowBox[{
        RowBox[{"-", "3"}], " ", "m"}], "-", "v2"}]], ",", 
     SuperscriptBox["\[ExponentialE]", 
      RowBox[{
       RowBox[{
        RowBox[{"-", "3"}], " ", "m"}], "-", "v3"}]], ",", 
     SuperscriptBox["\[ExponentialE]", 
      RowBox[{
       RowBox[{
        RowBox[{"-", "3"}], " ", "m"}], "-", "v2", "-", 
       RowBox[{"2", " ", "v3"}]}]], ",", 
     SuperscriptBox["\[ExponentialE]", 
      RowBox[{
       RowBox[{"-", "4"}], " ", "m"}]], ",", 
     SuperscriptBox["\[ExponentialE]", 
      RowBox[{
       RowBox[{
        RowBox[{"-", "4"}], " ", "m"}], "-", "v3"}]], ",", 
     SuperscriptBox["\[ExponentialE]", 
      RowBox[{
       RowBox[{"-", "5"}], " ", "m"}]]}], "}"}], ",", 
   RowBox[{"{", 
    RowBox[{
     SuperscriptBox["\[ExponentialE]", 
      RowBox[{
       RowBox[{
        RowBox[{"-", "3"}], " ", "m"}], "-", 
       RowBox[{"3", " ", "v2"}]}]], ",", 
     SuperscriptBox["\[ExponentialE]", 
      RowBox[{
       RowBox[{
        RowBox[{"-", "3"}], " ", "m"}], "-", "v2"}]], ",", 
     SuperscriptBox["\[ExponentialE]", 
      RowBox[{
       RowBox[{
        RowBox[{"-", "3"}], " ", "m"}], "-", "v2"}]], ",", 
     SuperscriptBox["\[ExponentialE]", 
      RowBox[{
       RowBox[{
        RowBox[{"-", "3"}], " ", "m"}], "-", 
       RowBox[{"3", " ", "v2"}]}]], ",", 
     SuperscriptBox["\[ExponentialE]", 
      RowBox[{
       RowBox[{
        RowBox[{"-", "4"}], " ", "m"}], "-", "v2"}]], ",", 
     SuperscriptBox["\[ExponentialE]", 
      RowBox[{
       RowBox[{"-", "4"}], " ", "m"}]], ",", 
     SuperscriptBox["\[ExponentialE]", 
      RowBox[{
       RowBox[{
        RowBox[{"-", "4"}], " ", "m"}], "-", "v2"}]], ",", 
     SuperscriptBox["\[ExponentialE]", 
      RowBox[{
       RowBox[{"-", "5"}], " ", "m"}]], ",", 
     SuperscriptBox["\[ExponentialE]", 
      RowBox[{
       RowBox[{"-", "5"}], " ", "m"}]], ",", 
     SuperscriptBox["\[ExponentialE]", 
      RowBox[{
       RowBox[{"-", "6"}], " ", "m"}]]}], "}"}]}], "}"}]], "Output",
 CellChangeTimes->{3.7700940361781673`*^9, 3.770094583282935*^9, 
  3.770095017352545*^9}],

Cell[BoxData[
 RowBox[{"{", 
  RowBox[{"10", ",", "10"}], "}"}]], "Output",
 CellChangeTimes->{3.7700940361781673`*^9, 3.770094583282935*^9, 
  3.770095017352545*^9}]
}, Open  ]],

Cell[CellGroupData[{

Cell[BoxData[{
 RowBox[{
  RowBox[{"g1", "=", 
   RowBox[{"degen", "[", "c3", "]"}]}], ";"}], "\[IndentingNewLine]", 
 RowBox[{"Dimensions", "[", "g1", "]"}], "\[IndentingNewLine]", 
 RowBox[{"Apply", "[", 
  RowBox[{"Plus", ",", "g1"}], "]"}], "\[IndentingNewLine]", 
 RowBox[{"Print", "[", 
  RowBox[{"3", "^", "3"}], "]"}], "\[IndentingNewLine]", 
 RowBox[{
  RowBox[{"g2", "=", 
   RowBox[{"degen", "[", "c3", "]"}]}], ";"}]}], "Input",
 CellChangeTimes->{{3.770094056560196*^9, 3.7700940740602207`*^9}}],

Cell[BoxData[
 RowBox[{"{", "10", "}"}]], "Output",
 CellChangeTimes->{3.7700940767302246`*^9, 3.7700945869329405`*^9, 
  3.7700950220225515`*^9}],

Cell[BoxData["27"], "Output",
 CellChangeTimes->{3.7700940767302246`*^9, 3.7700945869329405`*^9, 
  3.7700950220325513`*^9}],

Cell[BoxData["27"], "Print",
 CellChangeTimes->{3.770094076750224*^9, 3.7700945869329405`*^9, 
  3.7700950220325513`*^9}]
}, Open  ]],

Cell[BoxData[
 RowBox[{
  RowBox[{"(*", " ", 
   RowBox[{
    RowBox[{"indist", " ", "g1"}], "=", 
    RowBox[{"g2", "=", "1"}]}], " ", "*)"}], 
  RowBox[{"(*", " ", 
   RowBox[{"un", "-", 
    RowBox[{"comment", " ", "for", " ", "indist"}]}], " ", "*)"}], 
  "\[IndentingNewLine]", 
  RowBox[{"(*", " ", 
   RowBox[{
    RowBox[{"g1", "=", 
     RowBox[{"Table", "[", 
      RowBox[{"1", ",", 
       RowBox[{"{", 
        RowBox[{"i", ",", "1", ",", "10"}], "}"}]}], "]"}]}], ";", " ", 
    "\[IndentingNewLine]", 
    RowBox[{"g2", "=", 
     RowBox[{"Table", "[", 
      RowBox[{"1", ",", 
       RowBox[{"{", 
        RowBox[{"j", ",", "1", ",", "10"}], "}"}]}], "]"}]}], ";"}], " ", 
   "*)"}]}]], "Input",
 CellChangeTimes->{
  3.770085723445963*^9, {3.7700857624370174`*^9, 3.7700857633170185`*^9}, {
   3.770086345058834*^9, 3.7700863911998987`*^9}, {3.7700941047502637`*^9, 
   3.7700941608623424`*^9}, {3.7700949709404783`*^9, 3.770094975800485*^9}}],

Cell[BoxData[
 RowBox[{
  RowBox[{"(*", " ", "indist", " ", "*)"}], "\[IndentingNewLine]", 
  RowBox[{"(*", " ", 
   RowBox[{
    SuperscriptBox["\[ExponentialE]", 
     RowBox[{
      RowBox[{"-", "6"}], " ", "m"}]], "+", 
    RowBox[{"4", " ", 
     SuperscriptBox["\[ExponentialE]", 
      RowBox[{
       RowBox[{"-", "5"}], " ", "m"}]]}], "+", 
    RowBox[{"4", " ", 
     SuperscriptBox["\[ExponentialE]", 
      RowBox[{
       RowBox[{"-", "4"}], " ", "m"}]]}], "+", 
    RowBox[{"2", " ", 
     SuperscriptBox["\[ExponentialE]", 
      RowBox[{
       RowBox[{
        RowBox[{"-", "3"}], " ", "m"}], "-", 
       RowBox[{"3", " ", "v1"}]}]]}], "+", 
    RowBox[{"2", " ", 
     SuperscriptBox["\[ExponentialE]", 
      RowBox[{
       RowBox[{
        RowBox[{"-", "2"}], " ", "m"}], "-", 
       RowBox[{"3", " ", "v1"}]}]]}], "+", 
    RowBox[{"2", " ", 
     SuperscriptBox["\[ExponentialE]", 
      RowBox[{
       RowBox[{
        RowBox[{"-", "4"}], " ", "m"}], "-", "v1"}]]}], "+", 
    RowBox[{"4", " ", 
     SuperscriptBox["\[ExponentialE]", 
      RowBox[{
       RowBox[{
        RowBox[{"-", "3"}], " ", "m"}], "-", "v1"}]]}], "+", 
    RowBox[{"2", " ", 
     SuperscriptBox["\[ExponentialE]", 
      RowBox[{
       RowBox[{
        RowBox[{"-", "3"}], " ", "m"}], "-", 
       RowBox[{"3", " ", "v2"}]}]]}], "+", 
    RowBox[{"2", " ", 
     SuperscriptBox["\[ExponentialE]", 
      RowBox[{
       RowBox[{
        RowBox[{"-", "2"}], " ", "m"}], "-", 
       RowBox[{"3", " ", "v2"}]}]]}], "+", 
    RowBox[{"2", " ", 
     SuperscriptBox["\[ExponentialE]", 
      RowBox[{
       RowBox[{
        RowBox[{"-", "3"}], " ", "v1"}], "-", 
       RowBox[{"3", " ", "v2"}]}]]}], "+", 
    RowBox[{"2", " ", 
     SuperscriptBox["\[ExponentialE]", 
      RowBox[{
       RowBox[{"-", "m"}], "-", "v1", "-", 
       RowBox[{"3", " ", "v2"}]}]]}], "+", 
    RowBox[{"2", " ", 
     SuperscriptBox["\[ExponentialE]", 
      RowBox[{
       RowBox[{
        RowBox[{"-", "4"}], " ", "m"}], "-", "v2"}]]}], "+", 
    RowBox[{"4", " ", 
     SuperscriptBox["\[ExponentialE]", 
      RowBox[{
       RowBox[{
        RowBox[{"-", "3"}], " ", "m"}], "-", "v2"}]]}], "+", 
    RowBox[{"2", " ", 
     SuperscriptBox["\[ExponentialE]", 
      RowBox[{
       RowBox[{"-", "m"}], "-", 
       RowBox[{"3", " ", "v1"}], "-", "v2"}]]}], "+", 
    RowBox[{"2", " ", 
     SuperscriptBox["\[ExponentialE]", 
      RowBox[{
       RowBox[{
        RowBox[{"-", "2"}], " ", "m"}], "-", "v1", "-", "v2"}]]}], "+", 
    RowBox[{"2", " ", 
     SuperscriptBox["\[ExponentialE]", 
      RowBox[{
       RowBox[{
        RowBox[{"-", "3"}], " ", "v1"}], "-", 
       RowBox[{"3", " ", "v2"}], "-", 
       RowBox[{"9", " ", "v3"}]}]]}], "+", 
    RowBox[{"2", " ", 
     SuperscriptBox["\[ExponentialE]", 
      RowBox[{
       RowBox[{"-", "v1"}], "-", 
       RowBox[{"3", " ", "v2"}], "-", 
       RowBox[{"6", " ", "v3"}]}]]}], "+", 
    RowBox[{"2", " ", 
     SuperscriptBox["\[ExponentialE]", 
      RowBox[{
       RowBox[{"-", "m"}], "-", "v1", "-", 
       RowBox[{"3", " ", "v2"}], "-", 
       RowBox[{"6", " ", "v3"}]}]]}], "+", 
    RowBox[{"2", " ", 
     SuperscriptBox["\[ExponentialE]", 
      RowBox[{
       RowBox[{
        RowBox[{"-", "3"}], " ", "v1"}], "-", "v2", "-", 
       RowBox[{"6", " ", "v3"}]}]]}], "+", 
    RowBox[{"2", " ", 
     SuperscriptBox["\[ExponentialE]", 
      RowBox[{
       RowBox[{"-", "m"}], "-", 
       RowBox[{"3", " ", "v1"}], "-", "v2", "-", 
       RowBox[{"6", " ", "v3"}]}]]}], "+", 
    RowBox[{"2", " ", 
     SuperscriptBox["\[ExponentialE]", 
      RowBox[{
       RowBox[{"-", "v1"}], "-", "v2", "-", 
       RowBox[{"5", " ", "v3"}]}]]}], "+", 
    RowBox[{"2", " ", 
     SuperscriptBox["\[ExponentialE]", 
      RowBox[{
       RowBox[{"-", "v1"}], "-", "v2", "-", 
       RowBox[{"4", " ", "v3"}]}]]}], "+", 
    RowBox[{"2", " ", 
     SuperscriptBox["\[ExponentialE]", 
      RowBox[{
       RowBox[{
        RowBox[{"-", "2"}], " ", "m"}], "-", "v1", "-", "v2", "-", 
       RowBox[{"4", " ", "v3"}]}]]}], "+", 
    RowBox[{"4", " ", 
     SuperscriptBox["\[ExponentialE]", 
      RowBox[{
       RowBox[{"-", "m"}], "-", "v1", "-", "v2", "-", 
       RowBox[{"4", " ", "v3"}]}]]}], "+", 
    RowBox[{"2", " ", 
     SuperscriptBox["\[ExponentialE]", 
      RowBox[{
       RowBox[{
        RowBox[{"-", "2"}], " ", "m"}], "-", 
       RowBox[{"3", " ", "v1"}], "-", 
       RowBox[{"3", " ", "v3"}]}]]}], "+", 
    RowBox[{"2", " ", 
     SuperscriptBox["\[ExponentialE]", 
      RowBox[{
       RowBox[{"-", "m"}], "-", 
       RowBox[{"3", " ", "v1"}], "-", 
       RowBox[{"3", " ", "v3"}]}]]}], "+", 
    RowBox[{"2", " ", 
     SuperscriptBox["\[ExponentialE]", 
      RowBox[{
       RowBox[{"-", "m"}], "-", "v1", "-", 
       RowBox[{"3", " ", "v3"}]}]]}], "+", 
    RowBox[{"2", " ", 
     SuperscriptBox["\[ExponentialE]", 
      RowBox[{
       RowBox[{
        RowBox[{"-", "2"}], " ", "m"}], "-", 
       RowBox[{"3", " ", "v2"}], "-", 
       RowBox[{"3", " ", "v3"}]}]]}], "+", 
    RowBox[{"2", " ", 
     SuperscriptBox["\[ExponentialE]", 
      RowBox[{
       RowBox[{"-", "m"}], "-", 
       RowBox[{"3", " ", "v2"}], "-", 
       RowBox[{"3", " ", "v3"}]}]]}], "+", 
    RowBox[{"2", " ", 
     SuperscriptBox["\[ExponentialE]", 
      RowBox[{
       RowBox[{"-", "v1"}], "-", 
       RowBox[{"3", " ", "v2"}], "-", 
       RowBox[{"3", " ", "v3"}]}]]}], "+", 
    RowBox[{"2", " ", 
     SuperscriptBox["\[ExponentialE]", 
      RowBox[{
       RowBox[{"-", "m"}], "-", "v2", "-", 
       RowBox[{"3", " ", "v3"}]}]]}], "+", 
    RowBox[{"2", " ", 
     SuperscriptBox["\[ExponentialE]", 
      RowBox[{
       RowBox[{
        RowBox[{"-", "3"}], " ", "v1"}], "-", "v2", "-", 
       RowBox[{"3", " ", "v3"}]}]]}], "+", 
    SuperscriptBox["\[ExponentialE]", 
     RowBox[{
      RowBox[{
       RowBox[{"-", "2"}], " ", "m"}], "-", 
      RowBox[{"2", " ", "v3"}]}]], "+", 
    RowBox[{"2", " ", 
     SuperscriptBox["\[ExponentialE]", 
      RowBox[{
       RowBox[{
        RowBox[{"-", "3"}], " ", "m"}], "-", "v1", "-", 
       RowBox[{"2", " ", "v3"}]}]]}], "+", 
    RowBox[{"4", " ", 
     SuperscriptBox["\[ExponentialE]", 
      RowBox[{
       RowBox[{
        RowBox[{"-", "2"}], " ", "m"}], "-", "v1", "-", 
       RowBox[{"2", " ", "v3"}]}]]}], "+", 
    RowBox[{"2", " ", 
     SuperscriptBox["\[ExponentialE]", 
      RowBox[{
       RowBox[{
        RowBox[{"-", "3"}], " ", "m"}], "-", "v2", "-", 
       RowBox[{"2", " ", "v3"}]}]]}], "+", 
    RowBox[{"4", " ", 
     SuperscriptBox["\[ExponentialE]", 
      RowBox[{
       RowBox[{
        RowBox[{"-", "2"}], " ", "m"}], "-", "v2", "-", 
       RowBox[{"2", " ", "v3"}]}]]}], "+", 
    RowBox[{"4", " ", 
     SuperscriptBox["\[ExponentialE]", 
      RowBox[{
       RowBox[{"-", "m"}], "-", "v1", "-", "v2", "-", 
       RowBox[{"2", " ", "v3"}]}]]}], "+", 
    RowBox[{"2", " ", 
     SuperscriptBox["\[ExponentialE]", 
      RowBox[{
       RowBox[{
        RowBox[{"-", "4"}], " ", "m"}], "-", "v3"}]]}], "+", 
    RowBox[{"4", " ", 
     SuperscriptBox["\[ExponentialE]", 
      RowBox[{
       RowBox[{
        RowBox[{"-", "3"}], " ", "m"}], "-", "v3"}]]}], "+", 
    RowBox[{"2", " ", 
     SuperscriptBox["\[ExponentialE]", 
      RowBox[{
       RowBox[{
        RowBox[{"-", "2"}], " ", "m"}], "-", "v1", "-", "v3"}]]}], "+", 
    RowBox[{"2", " ", 
     SuperscriptBox["\[ExponentialE]", 
      RowBox[{
       RowBox[{
        RowBox[{"-", "2"}], " ", "m"}], "-", "v2", "-", "v3"}]]}]}], " ", 
   "*)"}]}]], "Input",
 CellChangeTimes->{{3.770095046312585*^9, 3.7700950828036366`*^9}}],

Cell[CellGroupData[{

Cell[BoxData[
 RowBox[{
  RowBox[{"pred", "=", 
   RowBox[{"Table", "[", 
    RowBox[{
     RowBox[{
      RowBox[{"p", "[", 
       RowBox[{"[", 
        RowBox[{"i", ",", "j"}], "]"}], "]"}], " ", 
      RowBox[{"g1", "[", 
       RowBox[{"[", "i", "]"}], "]"}], " ", 
      RowBox[{"g2", "[", 
       RowBox[{"[", "j", "]"}], "]"}]}], ",", 
     RowBox[{"{", 
      RowBox[{"i", ",", "1", ",", "10"}], "}"}], ",", 
     RowBox[{"{", 
      RowBox[{"j", ",", "1", ",", "10"}], "}"}]}], "]"}]}], ";", 
  "\[IndentingNewLine]", 
  RowBox[{"zred", "=", 
   RowBox[{"Apply", "[", 
    RowBox[{"Plus", ",", 
     RowBox[{"Flatten", "[", "pred", "]"}]}], "]"}]}]}]], "Input"],

Cell[BoxData[
 RowBox[{
  SuperscriptBox["\[ExponentialE]", 
   RowBox[{
    RowBox[{"-", "6"}], " ", "m"}]], "+", 
  RowBox[{"12", " ", 
   SuperscriptBox["\[ExponentialE]", 
    RowBox[{
     RowBox[{"-", "5"}], " ", "m"}]]}], "+", 
  RowBox[{"30", " ", 
   SuperscriptBox["\[ExponentialE]", 
    RowBox[{
     RowBox[{"-", "4"}], " ", "m"}]]}], "+", 
  RowBox[{"2", " ", 
   SuperscriptBox["\[ExponentialE]", 
    RowBox[{
     RowBox[{
      RowBox[{"-", "3"}], " ", "m"}], "-", 
     RowBox[{"3", " ", "v1"}]}]]}], "+", 
  RowBox[{"6", " ", 
   SuperscriptBox["\[ExponentialE]", 
    RowBox[{
     RowBox[{
      RowBox[{"-", "2"}], " ", "m"}], "-", 
     RowBox[{"3", " ", "v1"}]}]]}], "+", 
  RowBox[{"6", " ", 
   SuperscriptBox["\[ExponentialE]", 
    RowBox[{
     RowBox[{
      RowBox[{"-", "4"}], " ", "m"}], "-", "v1"}]]}], "+", 
  RowBox[{"24", " ", 
   SuperscriptBox["\[ExponentialE]", 
    RowBox[{
     RowBox[{
      RowBox[{"-", "3"}], " ", "m"}], "-", "v1"}]]}], "+", 
  RowBox[{"2", " ", 
   SuperscriptBox["\[ExponentialE]", 
    RowBox[{
     RowBox[{
      RowBox[{"-", "3"}], " ", "m"}], "-", 
     RowBox[{"3", " ", "v2"}]}]]}], "+", 
  RowBox[{"6", " ", 
   SuperscriptBox["\[ExponentialE]", 
    RowBox[{
     RowBox[{
      RowBox[{"-", "2"}], " ", "m"}], "-", 
     RowBox[{"3", " ", "v2"}]}]]}], "+", 
  RowBox[{"2", " ", 
   SuperscriptBox["\[ExponentialE]", 
    RowBox[{
     RowBox[{
      RowBox[{"-", "3"}], " ", "v1"}], "-", 
     RowBox[{"3", " ", "v2"}]}]]}], "+", 
  RowBox[{"6", " ", 
   SuperscriptBox["\[ExponentialE]", 
    RowBox[{
     RowBox[{"-", "m"}], "-", "v1", "-", 
     RowBox[{"3", " ", "v2"}]}]]}], "+", 
  RowBox[{"6", " ", 
   SuperscriptBox["\[ExponentialE]", 
    RowBox[{
     RowBox[{
      RowBox[{"-", "4"}], " ", "m"}], "-", "v2"}]]}], "+", 
  RowBox[{"24", " ", 
   SuperscriptBox["\[ExponentialE]", 
    RowBox[{
     RowBox[{
      RowBox[{"-", "3"}], " ", "m"}], "-", "v2"}]]}], "+", 
  RowBox[{"6", " ", 
   SuperscriptBox["\[ExponentialE]", 
    RowBox[{
     RowBox[{"-", "m"}], "-", 
     RowBox[{"3", " ", "v1"}], "-", "v2"}]]}], "+", 
  RowBox[{"18", " ", 
   SuperscriptBox["\[ExponentialE]", 
    RowBox[{
     RowBox[{
      RowBox[{"-", "2"}], " ", "m"}], "-", "v1", "-", "v2"}]]}], "+", 
  RowBox[{"2", " ", 
   SuperscriptBox["\[ExponentialE]", 
    RowBox[{
     RowBox[{
      RowBox[{"-", "3"}], " ", "v1"}], "-", 
     RowBox[{"3", " ", "v2"}], "-", 
     RowBox[{"9", " ", "v3"}]}]]}], "+", 
  RowBox[{"6", " ", 
   SuperscriptBox["\[ExponentialE]", 
    RowBox[{
     RowBox[{"-", "v1"}], "-", 
     RowBox[{"3", " ", "v2"}], "-", 
     RowBox[{"6", " ", "v3"}]}]]}], "+", 
  RowBox[{"6", " ", 
   SuperscriptBox["\[ExponentialE]", 
    RowBox[{
     RowBox[{"-", "m"}], "-", "v1", "-", 
     RowBox[{"3", " ", "v2"}], "-", 
     RowBox[{"6", " ", "v3"}]}]]}], "+", 
  RowBox[{"6", " ", 
   SuperscriptBox["\[ExponentialE]", 
    RowBox[{
     RowBox[{
      RowBox[{"-", "3"}], " ", "v1"}], "-", "v2", "-", 
     RowBox[{"6", " ", "v3"}]}]]}], "+", 
  RowBox[{"6", " ", 
   SuperscriptBox["\[ExponentialE]", 
    RowBox[{
     RowBox[{"-", "m"}], "-", 
     RowBox[{"3", " ", "v1"}], "-", "v2", "-", 
     RowBox[{"6", " ", "v3"}]}]]}], "+", 
  RowBox[{"18", " ", 
   SuperscriptBox["\[ExponentialE]", 
    RowBox[{
     RowBox[{"-", "v1"}], "-", "v2", "-", 
     RowBox[{"5", " ", "v3"}]}]]}], "+", 
  RowBox[{"18", " ", 
   SuperscriptBox["\[ExponentialE]", 
    RowBox[{
     RowBox[{"-", "v1"}], "-", "v2", "-", 
     RowBox[{"4", " ", "v3"}]}]]}], "+", 
  RowBox[{"18", " ", 
   SuperscriptBox["\[ExponentialE]", 
    RowBox[{
     RowBox[{
      RowBox[{"-", "2"}], " ", "m"}], "-", "v1", "-", "v2", "-", 
     RowBox[{"4", " ", "v3"}]}]]}], "+", 
  RowBox[{"36", " ", 
   SuperscriptBox["\[ExponentialE]", 
    RowBox[{
     RowBox[{"-", "m"}], "-", "v1", "-", "v2", "-", 
     RowBox[{"4", " ", "v3"}]}]]}], "+", 
  RowBox[{"6", " ", 
   SuperscriptBox["\[ExponentialE]", 
    RowBox[{
     RowBox[{
      RowBox[{"-", "2"}], " ", "m"}], "-", 
     RowBox[{"3", " ", "v1"}], "-", 
     RowBox[{"3", " ", "v3"}]}]]}], "+", 
  RowBox[{"12", " ", 
   SuperscriptBox["\[ExponentialE]", 
    RowBox[{
     RowBox[{"-", "m"}], "-", 
     RowBox[{"3", " ", "v1"}], "-", 
     RowBox[{"3", " ", "v3"}]}]]}], "+", 
  RowBox[{"36", " ", 
   SuperscriptBox["\[ExponentialE]", 
    RowBox[{
     RowBox[{"-", "m"}], "-", "v1", "-", 
     RowBox[{"3", " ", "v3"}]}]]}], "+", 
  RowBox[{"6", " ", 
   SuperscriptBox["\[ExponentialE]", 
    RowBox[{
     RowBox[{
      RowBox[{"-", "2"}], " ", "m"}], "-", 
     RowBox[{"3", " ", "v2"}], "-", 
     RowBox[{"3", " ", "v3"}]}]]}], "+", 
  RowBox[{"12", " ", 
   SuperscriptBox["\[ExponentialE]", 
    RowBox[{
     RowBox[{"-", "m"}], "-", 
     RowBox[{"3", " ", "v2"}], "-", 
     RowBox[{"3", " ", "v3"}]}]]}], "+", 
  RowBox[{"6", " ", 
   SuperscriptBox["\[ExponentialE]", 
    RowBox[{
     RowBox[{"-", "v1"}], "-", 
     RowBox[{"3", " ", "v2"}], "-", 
     RowBox[{"3", " ", "v3"}]}]]}], "+", 
  RowBox[{"36", " ", 
   SuperscriptBox["\[ExponentialE]", 
    RowBox[{
     RowBox[{"-", "m"}], "-", "v2", "-", 
     RowBox[{"3", " ", "v3"}]}]]}], "+", 
  RowBox[{"6", " ", 
   SuperscriptBox["\[ExponentialE]", 
    RowBox[{
     RowBox[{
      RowBox[{"-", "3"}], " ", "v1"}], "-", "v2", "-", 
     RowBox[{"3", " ", "v3"}]}]]}], "+", 
  RowBox[{"36", " ", 
   SuperscriptBox["\[ExponentialE]", 
    RowBox[{
     RowBox[{
      RowBox[{"-", "2"}], " ", "m"}], "-", 
     RowBox[{"2", " ", "v3"}]}]]}], "+", 
  RowBox[{"18", " ", 
   SuperscriptBox["\[ExponentialE]", 
    RowBox[{
     RowBox[{
      RowBox[{"-", "3"}], " ", "m"}], "-", "v1", "-", 
     RowBox[{"2", " ", "v3"}]}]]}], "+", 
  RowBox[{"54", " ", 
   SuperscriptBox["\[ExponentialE]", 
    RowBox[{
     RowBox[{
      RowBox[{"-", "2"}], " ", "m"}], "-", "v1", "-", 
     RowBox[{"2", " ", "v3"}]}]]}], "+", 
  RowBox[{"18", " ", 
   SuperscriptBox["\[ExponentialE]", 
    RowBox[{
     RowBox[{
      RowBox[{"-", "3"}], " ", "m"}], "-", "v2", "-", 
     RowBox[{"2", " ", "v3"}]}]]}], "+", 
  RowBox[{"54", " ", 
   SuperscriptBox["\[ExponentialE]", 
    RowBox[{
     RowBox[{
      RowBox[{"-", "2"}], " ", "m"}], "-", "v2", "-", 
     RowBox[{"2", " ", "v3"}]}]]}], "+", 
  RowBox[{"36", " ", 
   SuperscriptBox["\[ExponentialE]", 
    RowBox[{
     RowBox[{"-", "m"}], "-", "v1", "-", "v2", "-", 
     RowBox[{"2", " ", "v3"}]}]]}], "+", 
  RowBox[{"18", " ", 
   SuperscriptBox["\[ExponentialE]", 
    RowBox[{
     RowBox[{
      RowBox[{"-", "4"}], " ", "m"}], "-", "v3"}]]}], "+", 
  RowBox[{"72", " ", 
   SuperscriptBox["\[ExponentialE]", 
    RowBox[{
     RowBox[{
      RowBox[{"-", "3"}], " ", "m"}], "-", "v3"}]]}], "+", 
  RowBox[{"18", " ", 
   SuperscriptBox["\[ExponentialE]", 
    RowBox[{
     RowBox[{
      RowBox[{"-", "2"}], " ", "m"}], "-", "v1", "-", "v3"}]]}], "+", 
  RowBox[{"18", " ", 
   SuperscriptBox["\[ExponentialE]", 
    RowBox[{
     RowBox[{
      RowBox[{"-", "2"}], " ", "m"}], "-", "v2", "-", "v3"}]]}]}]], "Output",
 CellChangeTimes->{3.7700950900636463`*^9}]
}, Open  ]],

Cell[CellGroupData[{

Cell[BoxData[{
 RowBox[{
  RowBox[{"Z7", "[", 
   RowBox[{"m_", ",", "v1_", ",", "v2_", ",", "v3_"}], "]"}], ":=", 
  RowBox[{
   SuperscriptBox["\[ExponentialE]", 
    RowBox[{
     RowBox[{"-", "6"}], " ", "m"}]], "+", 
   RowBox[{"12", " ", 
    SuperscriptBox["\[ExponentialE]", 
     RowBox[{
      RowBox[{"-", "5"}], " ", "m"}]]}], "+", 
   RowBox[{"30", " ", 
    SuperscriptBox["\[ExponentialE]", 
     RowBox[{
      RowBox[{"-", "4"}], " ", "m"}]]}], "+", 
   RowBox[{"2", " ", 
    SuperscriptBox["\[ExponentialE]", 
     RowBox[{
      RowBox[{
       RowBox[{"-", "3"}], " ", "m"}], "-", 
      RowBox[{"3", " ", "v1"}]}]]}], "+", 
   RowBox[{"6", " ", 
    SuperscriptBox["\[ExponentialE]", 
     RowBox[{
      RowBox[{
       RowBox[{"-", "2"}], " ", "m"}], "-", 
      RowBox[{"3", " ", "v1"}]}]]}], "+", 
   RowBox[{"6", " ", 
    SuperscriptBox["\[ExponentialE]", 
     RowBox[{
      RowBox[{
       RowBox[{"-", "4"}], " ", "m"}], "-", "v1"}]]}], "+", 
   RowBox[{"24", " ", 
    SuperscriptBox["\[ExponentialE]", 
     RowBox[{
      RowBox[{
       RowBox[{"-", "3"}], " ", "m"}], "-", "v1"}]]}], "+", 
   RowBox[{"2", " ", 
    SuperscriptBox["\[ExponentialE]", 
     RowBox[{
      RowBox[{
       RowBox[{"-", "3"}], " ", "m"}], "-", 
      RowBox[{"3", " ", "v2"}]}]]}], "+", 
   RowBox[{"6", " ", 
    SuperscriptBox["\[ExponentialE]", 
     RowBox[{
      RowBox[{
       RowBox[{"-", "2"}], " ", "m"}], "-", 
      RowBox[{"3", " ", "v2"}]}]]}], "+", 
   RowBox[{"2", " ", 
    SuperscriptBox["\[ExponentialE]", 
     RowBox[{
      RowBox[{
       RowBox[{"-", "3"}], " ", "v1"}], "-", 
      RowBox[{"3", " ", "v2"}]}]]}], "+", 
   RowBox[{"6", " ", 
    SuperscriptBox["\[ExponentialE]", 
     RowBox[{
      RowBox[{"-", "m"}], "-", "v1", "-", 
      RowBox[{"3", " ", "v2"}]}]]}], "+", 
   RowBox[{"6", " ", 
    SuperscriptBox["\[ExponentialE]", 
     RowBox[{
      RowBox[{
       RowBox[{"-", "4"}], " ", "m"}], "-", "v2"}]]}], "+", 
   RowBox[{"24", " ", 
    SuperscriptBox["\[ExponentialE]", 
     RowBox[{
      RowBox[{
       RowBox[{"-", "3"}], " ", "m"}], "-", "v2"}]]}], "+", 
   RowBox[{"6", " ", 
    SuperscriptBox["\[ExponentialE]", 
     RowBox[{
      RowBox[{"-", "m"}], "-", 
      RowBox[{"3", " ", "v1"}], "-", "v2"}]]}], "+", 
   RowBox[{"18", " ", 
    SuperscriptBox["\[ExponentialE]", 
     RowBox[{
      RowBox[{
       RowBox[{"-", "2"}], " ", "m"}], "-", "v1", "-", "v2"}]]}], "+", 
   RowBox[{"2", " ", 
    SuperscriptBox["\[ExponentialE]", 
     RowBox[{
      RowBox[{
       RowBox[{"-", "3"}], " ", "v1"}], "-", 
      RowBox[{"3", " ", "v2"}], "-", 
      RowBox[{"9", " ", "v3"}]}]]}], "+", 
   RowBox[{"6", " ", 
    SuperscriptBox["\[ExponentialE]", 
     RowBox[{
      RowBox[{"-", "v1"}], "-", 
      RowBox[{"3", " ", "v2"}], "-", 
      RowBox[{"6", " ", "v3"}]}]]}], "+", 
   RowBox[{"6", " ", 
    SuperscriptBox["\[ExponentialE]", 
     RowBox[{
      RowBox[{"-", "m"}], "-", "v1", "-", 
      RowBox[{"3", " ", "v2"}], "-", 
      RowBox[{"6", " ", "v3"}]}]]}], "+", 
   RowBox[{"6", " ", 
    SuperscriptBox["\[ExponentialE]", 
     RowBox[{
      RowBox[{
       RowBox[{"-", "3"}], " ", "v1"}], "-", "v2", "-", 
      RowBox[{"6", " ", "v3"}]}]]}], "+", 
   RowBox[{"6", " ", 
    SuperscriptBox["\[ExponentialE]", 
     RowBox[{
      RowBox[{"-", "m"}], "-", 
      RowBox[{"3", " ", "v1"}], "-", "v2", "-", 
      RowBox[{"6", " ", "v3"}]}]]}], "+", 
   RowBox[{"18", " ", 
    SuperscriptBox["\[ExponentialE]", 
     RowBox[{
      RowBox[{"-", "v1"}], "-", "v2", "-", 
      RowBox[{"5", " ", "v3"}]}]]}], "+", 
   RowBox[{"18", " ", 
    SuperscriptBox["\[ExponentialE]", 
     RowBox[{
      RowBox[{"-", "v1"}], "-", "v2", "-", 
      RowBox[{"4", " ", "v3"}]}]]}], "+", 
   RowBox[{"18", " ", 
    SuperscriptBox["\[ExponentialE]", 
     RowBox[{
      RowBox[{
       RowBox[{"-", "2"}], " ", "m"}], "-", "v1", "-", "v2", "-", 
      RowBox[{"4", " ", "v3"}]}]]}], "+", 
   RowBox[{"36", " ", 
    SuperscriptBox["\[ExponentialE]", 
     RowBox[{
      RowBox[{"-", "m"}], "-", "v1", "-", "v2", "-", 
      RowBox[{"4", " ", "v3"}]}]]}], "+", 
   RowBox[{"6", " ", 
    SuperscriptBox["\[ExponentialE]", 
     RowBox[{
      RowBox[{
       RowBox[{"-", "2"}], " ", "m"}], "-", 
      RowBox[{"3", " ", "v1"}], "-", 
      RowBox[{"3", " ", "v3"}]}]]}], "+", 
   RowBox[{"12", " ", 
    SuperscriptBox["\[ExponentialE]", 
     RowBox[{
      RowBox[{"-", "m"}], "-", 
      RowBox[{"3", " ", "v1"}], "-", 
      RowBox[{"3", " ", "v3"}]}]]}], "+", 
   RowBox[{"36", " ", 
    SuperscriptBox["\[ExponentialE]", 
     RowBox[{
      RowBox[{"-", "m"}], "-", "v1", "-", 
      RowBox[{"3", " ", "v3"}]}]]}], "+", 
   RowBox[{"6", " ", 
    SuperscriptBox["\[ExponentialE]", 
     RowBox[{
      RowBox[{
       RowBox[{"-", "2"}], " ", "m"}], "-", 
      RowBox[{"3", " ", "v2"}], "-", 
      RowBox[{"3", " ", "v3"}]}]]}], "+", 
   RowBox[{"12", " ", 
    SuperscriptBox["\[ExponentialE]", 
     RowBox[{
      RowBox[{"-", "m"}], "-", 
      RowBox[{"3", " ", "v2"}], "-", 
      RowBox[{"3", " ", "v3"}]}]]}], "+", 
   RowBox[{"6", " ", 
    SuperscriptBox["\[ExponentialE]", 
     RowBox[{
      RowBox[{"-", "v1"}], "-", 
      RowBox[{"3", " ", "v2"}], "-", 
      RowBox[{"3", " ", "v3"}]}]]}], "+", 
   RowBox[{"36", " ", 
    SuperscriptBox["\[ExponentialE]", 
     RowBox[{
      RowBox[{"-", "m"}], "-", "v2", "-", 
      RowBox[{"3", " ", "v3"}]}]]}], "+", 
   RowBox[{"6", " ", 
    SuperscriptBox["\[ExponentialE]", 
     RowBox[{
      RowBox[{
       RowBox[{"-", "3"}], " ", "v1"}], "-", "v2", "-", 
      RowBox[{"3", " ", "v3"}]}]]}], "+", 
   RowBox[{"36", " ", 
    SuperscriptBox["\[ExponentialE]", 
     RowBox[{
      RowBox[{
       RowBox[{"-", "2"}], " ", "m"}], "-", 
      RowBox[{"2", " ", "v3"}]}]]}], "+", 
   RowBox[{"18", " ", 
    SuperscriptBox["\[ExponentialE]", 
     RowBox[{
      RowBox[{
       RowBox[{"-", "3"}], " ", "m"}], "-", "v1", "-", 
      RowBox[{"2", " ", "v3"}]}]]}], "+", 
   RowBox[{"54", " ", 
    SuperscriptBox["\[ExponentialE]", 
     RowBox[{
      RowBox[{
       RowBox[{"-", "2"}], " ", "m"}], "-", "v1", "-", 
      RowBox[{"2", " ", "v3"}]}]]}], "+", 
   RowBox[{"18", " ", 
    SuperscriptBox["\[ExponentialE]", 
     RowBox[{
      RowBox[{
       RowBox[{"-", "3"}], " ", "m"}], "-", "v2", "-", 
      RowBox[{"2", " ", "v3"}]}]]}], "+", 
   RowBox[{"54", " ", 
    SuperscriptBox["\[ExponentialE]", 
     RowBox[{
      RowBox[{
       RowBox[{"-", "2"}], " ", "m"}], "-", "v2", "-", 
      RowBox[{"2", " ", "v3"}]}]]}], "+", 
   RowBox[{"36", " ", 
    SuperscriptBox["\[ExponentialE]", 
     RowBox[{
      RowBox[{"-", "m"}], "-", "v1", "-", "v2", "-", 
      RowBox[{"2", " ", "v3"}]}]]}], "+", 
   RowBox[{"18", " ", 
    SuperscriptBox["\[ExponentialE]", 
     RowBox[{
      RowBox[{
       RowBox[{"-", "4"}], " ", "m"}], "-", "v3"}]]}], "+", 
   RowBox[{"72", " ", 
    SuperscriptBox["\[ExponentialE]", 
     RowBox[{
      RowBox[{
       RowBox[{"-", "3"}], " ", "m"}], "-", "v3"}]]}], "+", 
   RowBox[{"18", " ", 
    SuperscriptBox["\[ExponentialE]", 
     RowBox[{
      RowBox[{
       RowBox[{"-", "2"}], " ", "m"}], "-", "v1", "-", "v3"}]]}], "+", 
   RowBox[{"18", " ", 
    SuperscriptBox["\[ExponentialE]", 
     RowBox[{
      RowBox[{
       RowBox[{"-", "2"}], " ", "m"}], "-", "v2", "-", 
      "v3"}]]}]}]}], "\[IndentingNewLine]", 
 RowBox[{"Z7", "[", 
  RowBox[{"0", ",", "0", ",", "0", ",", "0"}], "]"}], "\[IndentingNewLine]", 
 RowBox[{"Print", "[", 
  RowBox[{
   RowBox[{"3", "^", "3"}], "*", 
   RowBox[{"3", "^", "3"}]}], "]"}]}], "Input",
 CellChangeTimes->{{3.7700941767323647`*^9, 3.770094214232417*^9}, {
  3.770094614662979*^9, 3.770094615622981*^9}, {3.770095101663663*^9, 
  3.7700951771047688`*^9}}],

Cell[BoxData["729"], "Output",
 CellChangeTimes->{
  3.7700946167629824`*^9, 3.770095123803694*^9, {3.7700951733647633`*^9, 
   3.770095177784769*^9}}],

Cell[BoxData["729"], "Print",
 CellChangeTimes->{3.770095177784769*^9}]
}, Open  ]],

Cell[BoxData[
 RowBox[{
  RowBox[{"F", "[", 
   RowBox[{"mu_", ",", "u1_", ",", "u2_", ",", "u3_"}], "]"}], ":=", 
  RowBox[{"Log", "[", 
   RowBox[{"Z7", "[", 
    RowBox[{"mu", ",", "u1", ",", "u2", ",", "u3"}], "]"}], "]"}], 
  RowBox[{"(*", 
   RowBox[{",", 
    RowBox[{"minus", " ", "free"}], ",", "energy", ","}], "*)"}]}]], "Input",
 CellChangeTimes->{{3.7695685550267553`*^9, 3.769568555256482*^9}, {
   3.76974429717126*^9, 3.7697443020722675`*^9}, {3.769744359203347*^9, 
   3.7697443790963755`*^9}, 3.7700850521400213`*^9, {3.7700859566612897`*^9, 
   3.7700859608512955`*^9}, {3.770094625742995*^9, 3.7700946525740323`*^9}}],

Cell[BoxData[{
 RowBox[{
  RowBox[{"dmu", "[", 
   RowBox[{"mu_", ",", "u1_", ",", "u2_", ",", "u3_"}], "]"}], ":=", 
  RowBox[{"D", "[", 
   RowBox[{
    RowBox[{"F", "[", 
     RowBox[{"mu", ",", "u1", ",", "u2", ",", "u3"}], "]"}], ",", "mu"}], 
   "]"}]}], "\[IndentingNewLine]", 
 RowBox[{
  RowBox[{"f1", "[", 
   RowBox[{"mu_", ",", "u1_", ",", "u2_", ",", "u3_"}], "]"}], ":=", 
  RowBox[{"D", "[", 
   RowBox[{
    RowBox[{"F", "[", 
     RowBox[{"mu", ",", "u1", ",", "u2", ",", "u3"}], "]"}], ",", "u1"}], 
   "]"}]}], "\[IndentingNewLine]", 
 RowBox[{
  RowBox[{"f2", "[", 
   RowBox[{"mu_", ",", "u1_", ",", "u2_", ",", "u3_"}], "]"}], ":=", 
  RowBox[{"D", "[", 
   RowBox[{
    RowBox[{"F", "[", 
     RowBox[{"mu", ",", "u1", ",", "u2", ",", "u3"}], "]"}], ",", "u2"}], 
   "]"}]}], "\[IndentingNewLine]", 
 RowBox[{
  RowBox[{"f3", "[", 
   RowBox[{"mu_", ",", "u1_", ",", "u2_", ",", "u3_"}], "]"}], ":=", 
  RowBox[{"D", "[", 
   RowBox[{
    RowBox[{"F", "[", 
     RowBox[{"mu", ",", "u1", ",", "u2", ",", "u3"}], "]"}], ",", "u3"}], 
   "]"}]}]}], "Input",
 CellChangeTimes->{{3.7697443083732758`*^9, 3.769744315783286*^9}, {
  3.7697443458433285`*^9, 3.7697443473233304`*^9}, {3.7697443882963877`*^9, 
  3.7697445028375483`*^9}, {3.7697446432707453`*^9, 3.7697446445207467`*^9}}],

Cell[CellGroupData[{

Cell[BoxData[
 RowBox[{"rul", "=", 
  RowBox[{"FindRoot", "[", 
   RowBox[{
    RowBox[{"{", " ", 
     RowBox[{
      RowBox[{
       RowBox[{"dmu", "[", 
        RowBox[{"mu", ",", "u1", ",", "u2", ",", "u3"}], "]"}], "==", 
       RowBox[{"-", "kmu"}]}], ",", 
      RowBox[{
       RowBox[{"f1", "[", 
        RowBox[{"mu", ",", "u1", ",", "u2", ",", "u3"}], "]"}], "==", 
       RowBox[{"-", "kff"}]}], ",", 
      RowBox[{
       RowBox[{"f2", "[", 
        RowBox[{"mu", ",", "u1", ",", "u2", ",", "u3"}], "]"}], "==", 
       RowBox[{"-", "kmm"}]}], ",", 
      RowBox[{
       RowBox[{"f3", "[", 
        RowBox[{"mu", ",", "u1", ",", "u2", ",", "u3"}], "]"}], "\[Equal]", 
       RowBox[{"-", "kfm"}]}]}], "}"}], ",", 
    RowBox[{"{", 
     RowBox[{
      RowBox[{"{", 
       RowBox[{"mu", ",", "1"}], "}"}], ",", 
      RowBox[{"{", 
       RowBox[{"u1", ",", "0"}], "}"}], ",", 
      RowBox[{"{", 
       RowBox[{"u2", ",", "0"}], "}"}], ",", 
      RowBox[{"{", 
       RowBox[{"u3", ",", "0"}], "}"}]}], "}"}]}], "]"}]}]], "Input",
 CellChangeTimes->{{3.7697443265333014`*^9, 3.7697443424233236`*^9}, {
  3.769744537378597*^9, 3.7697445559696226`*^9}, {3.7700858593691535`*^9, 
  3.7700859279912496`*^9}, {3.770094469068774*^9, 3.7700944940898094`*^9}, {
  3.7700947172941227`*^9, 3.7700947265551357`*^9}}],

Cell[BoxData[
 RowBox[{"{", 
  RowBox[{
   RowBox[{"mu", "\[Rule]", "2.8676777430382243`"}], ",", 
   RowBox[{"u1", "\[Rule]", "3.1505624500500353`"}], ",", 
   RowBox[{"u2", "\[Rule]", "1.346976365200067`"}], ",", 
   RowBox[{"u3", "\[Rule]", "0.004971546947955299`"}]}], "}"}]], "Output",
 CellChangeTimes->{
  3.76956860258251*^9, 3.769744562309632*^9, 3.7697446569507647`*^9, 
   3.7700834578757877`*^9, 3.7700858512491417`*^9, 3.770085930081252*^9, 
   3.7700859706913095`*^9, 3.770086554972128*^9, {3.7700945077898283`*^9, 
   3.7700945160198402`*^9}, {3.7700946364640102`*^9, 3.7700946618440456`*^9}, 
   3.7700947277451377`*^9, 3.770095191974789*^9}]
}, Open  ]],

Cell[CellGroupData[{

Cell[BoxData[{
 RowBox[{"Print", "[", 
  RowBox[{
   RowBox[{"-", "kmu"}], ",", "\"\< \>\"", ",", 
   RowBox[{
    RowBox[{"dmu", "[", 
     RowBox[{"mu", ",", "u1", ",", "u2", ",", "u3"}], "]"}], " ", "/.", " ", 
    "rul"}]}], "]"}], "\[IndentingNewLine]", 
 RowBox[{"Print", "[", 
  RowBox[{
   RowBox[{"-", "kff"}], ",", "\"\< \>\"", ",", 
   RowBox[{
    RowBox[{"f1", "[", 
     RowBox[{"mu", ",", "u1", ",", "u2", ",", "u3"}], "]"}], "/.", "rul"}]}], 
  "]"}], "\[IndentingNewLine]", 
 RowBox[{"Print", "[", 
  RowBox[{
   RowBox[{"-", "kmm"}], ",", "\"\< \>\"", ",", 
   RowBox[{
    RowBox[{"f2", "[", 
     RowBox[{"mu", ",", "u1", ",", "u2", ",", "u3"}], "]"}], "/.", "rul"}]}], 
  "]"}], "\[IndentingNewLine]", 
 RowBox[{"Print", "[", 
  RowBox[{
   RowBox[{"-", "kfm"}], ",", "\"\< \>\"", ",", 
   RowBox[{
    RowBox[{"f3", "[", 
     RowBox[{"mu", ",", "u1", ",", "u2", ",", "u3"}], "]"}], "/.", "rul"}]}], 
  "]"}]}], "Input",
 CellChangeTimes->{{3.769568655125936*^9, 3.76956874250834*^9}, {
  3.769744720881854*^9, 3.769744801057969*^9}}],

Cell[CellGroupData[{

Cell[BoxData[
 InterpretationBox[
  RowBox[{
   RowBox[{"-", "0.8571428571428571`"}], "\[InvisibleSpace]", "\<\" \"\>", 
   "\[InvisibleSpace]", 
   RowBox[{"-", "0.8571428571428573`"}]}],
  SequenceForm[-0.8571428571428571, " ", -0.8571428571428573],
  Editable->False]], "Print",
 CellChangeTimes->{{3.769568716625655*^9, 3.769568744328288*^9}, {
   3.769744761985914*^9, 3.769744807777978*^9}, 3.7700834861758275`*^9, 
   3.770085996492346*^9, 3.7700867083443427`*^9, 3.7700947504151697`*^9}],

Cell[BoxData[
 InterpretationBox[
  RowBox[{
   RowBox[{"-", "0.42857142857142855`"}], "\[InvisibleSpace]", "\<\" \"\>", 
   "\[InvisibleSpace]", 
   RowBox[{"-", "0.42857142857142866`"}]}],
  SequenceForm[-0.42857142857142855`, " ", -0.42857142857142866`],
  Editable->False]], "Print",
 CellChangeTimes->{{3.769568716625655*^9, 3.769568744328288*^9}, {
   3.769744761985914*^9, 3.769744807777978*^9}, 3.7700834861758275`*^9, 
   3.770085996492346*^9, 3.7700867083443427`*^9, 3.77009475042517*^9}],

Cell[BoxData[
 InterpretationBox[
  RowBox[{
   RowBox[{"-", "0.8571428571428571`"}], "\[InvisibleSpace]", "\<\" \"\>", 
   "\[InvisibleSpace]", 
   RowBox[{"-", "0.8571428571428573`"}]}],
  SequenceForm[-0.8571428571428571, " ", -0.8571428571428573],
  Editable->False]], "Print",
 CellChangeTimes->{{3.769568716625655*^9, 3.769568744328288*^9}, {
   3.769744761985914*^9, 3.769744807777978*^9}, 3.7700834861758275`*^9, 
   3.770085996492346*^9, 3.7700867083443427`*^9, 3.77009475042517*^9}],

Cell[BoxData[
 InterpretationBox[
  RowBox[{
   RowBox[{"-", "3.2857142857142856`"}], "\[InvisibleSpace]", "\<\" \"\>", 
   "\[InvisibleSpace]", 
   RowBox[{"-", "3.285714285714286`"}]}],
  SequenceForm[-3.2857142857142856`, " ", -3.285714285714286],
  Editable->False]], "Print",
 CellChangeTimes->{{3.769568716625655*^9, 3.769568744328288*^9}, {
   3.769744761985914*^9, 3.769744807777978*^9}, 3.7700834861758275`*^9, 
   3.770085996492346*^9, 3.7700867083443427`*^9, 3.7700947504351697`*^9}]
}, Open  ]]
}, Open  ]],

Cell[CellGroupData[{

Cell[BoxData[{
 RowBox[{
  RowBox[{"hesi", "=", 
   RowBox[{
    RowBox[{"{", 
     RowBox[{
      RowBox[{"{", 
       RowBox[{
        RowBox[{"D", "[", 
         RowBox[{
          RowBox[{"dmu", "[", 
           RowBox[{"mu", ",", "u1", ",", "u2", ",", "u3"}], "]"}], ",", 
          "mu"}], "]"}], ",", 
        RowBox[{"D", "[", 
         RowBox[{
          RowBox[{"dmu", "[", 
           RowBox[{"mu", ",", "u1", ",", "u2", ",", "u3"}], "]"}], ",", 
          "u1"}], "]"}], ",", 
        RowBox[{"D", "[", 
         RowBox[{
          RowBox[{"dmu", "[", 
           RowBox[{"mu", ",", "u1", ",", "u2", ",", "u3"}], "]"}], ",", 
          "u2"}], "]"}], ",", 
        RowBox[{"D", "[", 
         RowBox[{
          RowBox[{"dmu", "[", 
           RowBox[{"mu", ",", "u1", ",", "u2", ",", "u3"}], "]"}], ",", 
          "u3"}], "]"}]}], "}"}], ",", 
      RowBox[{"{", 
       RowBox[{
        RowBox[{"D", "[", 
         RowBox[{
          RowBox[{"f1", "[", 
           RowBox[{"mu", ",", "u1", ",", "u2", ",", "u3"}], "]"}], ",", 
          "mu"}], "]"}], ",", 
        RowBox[{"D", "[", 
         RowBox[{
          RowBox[{"f1", "[", 
           RowBox[{"mu", ",", "u1", ",", "u2", ",", "u3"}], "]"}], ",", 
          "u1"}], "]"}], ",", 
        RowBox[{"D", "[", 
         RowBox[{
          RowBox[{"f1", "[", 
           RowBox[{"mu", ",", "u1", ",", "u2", ",", "u3"}], "]"}], ",", 
          "u2"}], "]"}], ",", 
        RowBox[{"D", "[", 
         RowBox[{
          RowBox[{"f1", "[", 
           RowBox[{"mu", ",", "u1", ",", "u2", ",", "u3"}], "]"}], ",", 
          "u3"}], "]"}]}], "}"}], ",", 
      RowBox[{"{", 
       RowBox[{
        RowBox[{"D", "[", 
         RowBox[{
          RowBox[{"f2", "[", 
           RowBox[{"mu", ",", "u1", ",", "u2", ",", "u3"}], "]"}], ",", 
          "mu"}], "]"}], ",", 
        RowBox[{"D", "[", 
         RowBox[{
          RowBox[{"f2", "[", 
           RowBox[{"mu", ",", "u1", ",", "u2", ",", "u3"}], "]"}], ",", 
          "u1"}], "]"}], ",", 
        RowBox[{"D", "[", 
         RowBox[{
          RowBox[{"f2", "[", 
           RowBox[{"mu", ",", "u1", ",", "u2", ",", "u3"}], "]"}], ",", 
          "u2"}], "]"}], ",", 
        RowBox[{"D", "[", 
         RowBox[{
          RowBox[{"f2", "[", 
           RowBox[{"mu", ",", "u1", ",", "u2", ",", "u3"}], "]"}], ",", 
          "u3"}], "]"}]}], "}"}], ",", 
      RowBox[{"{", 
       RowBox[{
        RowBox[{"D", "[", 
         RowBox[{
          RowBox[{"f3", "[", 
           RowBox[{"mu", ",", "u1", ",", "u2", ",", "u3"}], "]"}], ",", 
          "mu"}], "]"}], ",", 
        RowBox[{"D", "[", 
         RowBox[{
          RowBox[{"f3", "[", 
           RowBox[{"mu", ",", "u1", ",", "u2", ",", "u3"}], "]"}], ",", 
          "u1"}], "]"}], ",", 
        RowBox[{"D", "[", 
         RowBox[{
          RowBox[{"f3", "[", 
           RowBox[{"mu", ",", "u1", ",", "u2", ",", "u3"}], "]"}], ",", 
          "u2"}], "]"}], ",", 
        RowBox[{"D", "[", 
         RowBox[{
          RowBox[{"f3", "[", 
           RowBox[{"mu", ",", "u1", ",", "u2", ",", "u3"}], "]"}], ",", 
          "u3"}], "]"}]}], "}"}]}], "}"}], " ", "/.", " ", "rul"}]}], 
  ";"}], "\[IndentingNewLine]", 
 RowBox[{"hesi", " ", "//", " ", "MatrixForm"}]}], "Input",
 CellChangeTimes->{{3.769745663443178*^9, 3.7697456717131896`*^9}, {
   3.769745854037445*^9, 3.76974585756745*^9}, {3.769745922752542*^9, 
   3.769745938264564*^9}, {3.7697460020766535`*^9, 3.769746003117655*^9}, {
   3.769746123201823*^9, 3.769746320524101*^9}, {3.769746352815146*^9, 
   3.7697464002972126`*^9}, {3.7700860219623814`*^9, 
   3.7700860392324057`*^9}, {3.770086073413453*^9, 3.7700861520845633`*^9}, 
   3.7700948031762433`*^9}],

Cell[BoxData[
 TagBox[
  RowBox[{"(", "\[NoBreak]", GridBox[{
     {"0.49441901517113473`", 
      RowBox[{"-", "0.2452703058485705`"}], 
      RowBox[{"-", "0.1539208076883749`"}], 
      RowBox[{"-", "0.6454089147785043`"}]},
     {
      RowBox[{"-", "0.2452703058485705`"}], "0.24638253171238858`", 
      RowBox[{"-", "0.00009357907519641495`"}], "0.33927101937372717`"},
     {
      RowBox[{"-", "0.1539208076883749`"}], 
      RowBox[{"-", "0.00009357907519641495`"}], "0.22549992429783317`", 
      "0.18237031077863008`"},
     {
      RowBox[{"-", "0.6454089147785043`"}], "0.33927101937372717`", 
      "0.18237031077863008`", "1.0077050044083542`"}
    },
    GridBoxAlignment->{
     "Columns" -> {{Center}}, "ColumnsIndexed" -> {}, "Rows" -> {{Baseline}}, 
      "RowsIndexed" -> {}},
    GridBoxSpacings->{"Columns" -> {
        Offset[0.27999999999999997`], {
         Offset[0.7]}, 
        Offset[0.27999999999999997`]}, "ColumnsIndexed" -> {}, "Rows" -> {
        Offset[0.2], {
         Offset[0.4]}, 
        Offset[0.2]}, "RowsIndexed" -> {}}], "\[NoBreak]", ")"}],
  Function[BoxForm`e$, 
   MatrixForm[BoxForm`e$]]]], "Output",
 CellChangeTimes->{3.770094804806246*^9, 3.7700953069369507`*^9}]
}, Open  ]],

Cell[CellGroupData[{

Cell[BoxData[{
 RowBox[{
  RowBox[{"dpara2", "=", 
   RowBox[{"Inverse", "[", 
    RowBox[{"md", "*", "hesi"}], "]"}]}], ";"}], "\[IndentingNewLine]", 
 RowBox[{"MatrixForm", "[", "%", "]"}], "\[IndentingNewLine]", 
 RowBox[{"Eigenvalues", "[", "dpara2", "]"}], "\[IndentingNewLine]", 
 RowBox[{"Sqrt", "[", 
  RowBox[{"Diagonal", "[", "dpara2", "]"}], "]"}]}], "Input",
 CellChangeTimes->{{3.769745865131461*^9, 3.7697458883154936`*^9}, {
   3.7697459635345993`*^9, 3.7697459914366384`*^9}, {3.7697464124382296`*^9, 
   3.769746414578233*^9}, {3.7697466051725*^9, 3.7697466154135146`*^9}, 
   3.7700862083746424`*^9, {3.7700948272862773`*^9, 3.7700948276562777`*^9}}],

Cell[BoxData[
 TagBox[
  RowBox[{"(", "\[NoBreak]", GridBox[{
     {"2.3892331751946823`", "0.8458640037277818`", "0.7309119629391858`", 
      "1.1131815374723724`"},
     {"0.8458640037277827`", "1.569151937480339`", "0.6643736753755786`", 
      RowBox[{"-", "0.10677891036139586`"}]},
     {"0.7309119629391861`", "0.6643736753755786`", "1.0953062175250303`", 
      "0.046226849343681264`"},
     {"1.113181537472372`", 
      RowBox[{"-", "0.10677891036139625`"}], "0.04622684934368103`", 
      "0.8823127918427603`"}
    },
    GridBoxAlignment->{
     "Columns" -> {{Center}}, "ColumnsIndexed" -> {}, "Rows" -> {{Baseline}}, 
      "RowsIndexed" -> {}},
    GridBoxSpacings->{"Columns" -> {
        Offset[0.27999999999999997`], {
         Offset[0.7]}, 
        Offset[0.27999999999999997`]}, "ColumnsIndexed" -> {}, "Rows" -> {
        Offset[0.2], {
         Offset[0.4]}, 
        Offset[0.2]}, "RowsIndexed" -> {}}], "\[NoBreak]", ")"}],
  Function[BoxForm`e$, 
   MatrixForm[BoxForm`e$]]]], "Output",
 CellChangeTimes->{3.77009482914628*^9, 3.7700953113669567`*^9}],

Cell[BoxData[
 RowBox[{"{", 
  RowBox[{
  "3.6063900791496684`", ",", "1.6261803671728456`", ",", 
   "0.6149352363912275`", ",", "0.08849843932906978`"}], "}"}]], "Output",
 CellChangeTimes->{3.77009482914628*^9, 3.7700953113769565`*^9}],

Cell[BoxData[
 RowBox[{"{", 
  RowBox[{
  "1.5457144546114208`", ",", "1.252657949114737`", ",", 
   "1.0465687829880224`", ",", "0.9393150652697743`"}], "}"}]], "Output",
 CellChangeTimes->{3.77009482914628*^9, 3.7700953113769565`*^9}]
}, Open  ]]
},
WindowSize->{740, 713},
WindowMargins->{{93, Automatic}, {Automatic, 148}},
FrontEndVersion->"8.0 for Microsoft Windows (64-bit) (March 21, 2011)",
StyleDefinitions->"Default.nb"
]
(* End of Notebook Content *)

(* Internal cache information *)
(*CellTagsOutline
CellTagsIndex->{
 "Info3770127392-8047136"->{
  Cell[1836, 58, 218, 4, 40, "Print",
   CellTags->"Info3770127392-8047136"],
  Cell[2057, 64, 228, 4, 40, "Print",
   CellTags->"Info3770127392-8047136"],
  Cell[2288, 70, 336, 6, 58, "Print",
   CellTags->"Info3770127392-8047136"],
  Cell[2627, 78, 374, 6, 58, "Print",
   CellTags->"Info3770127392-8047136"]}
 }
*)
(*CellTagsIndex
CellTagsIndex->{
 {"Info3770127392-8047136", 73616, 2220}
 }
*)
(*NotebookFileOutline
Notebook[{
Cell[557, 20, 140, 3, 31, "Input"],
Cell[CellGroupData[{
Cell[722, 27, 1089, 27, 92, "Input"],
Cell[CellGroupData[{
Cell[1836, 58, 218, 4, 40, "Print",
 CellTags->"Info3770127392-8047136"],
Cell[2057, 64, 228, 4, 40, "Print",
 CellTags->"Info3770127392-8047136"],
Cell[2288, 70, 336, 6, 58, "Print",
 CellTags->"Info3770127392-8047136"],
Cell[2627, 78, 374, 6, 58, "Print",
 CellTags->"Info3770127392-8047136"]
}, Open  ]]
}, Open  ]],
Cell[3028, 88, 740, 21, 72, "Input"],
Cell[CellGroupData[{
Cell[3793, 113, 404, 8, 72, "Input"],
Cell[4200, 123, 933, 25, 50, "Output"],
Cell[5136, 150, 264, 5, 30, "Output"],
Cell[5403, 157, 961, 28, 162, "Output"]
}, Open  ]],
Cell[CellGroupData[{
Cell[6401, 190, 661, 14, 92, "Input"],
Cell[7065, 206, 297, 7, 30, "Output"],
Cell[7365, 215, 274, 6, 30, "Output"],
Cell[7642, 223, 262, 6, 30, "Output"]
}, Open  ]],
Cell[CellGroupData[{
Cell[7941, 234, 513, 13, 31, "Input"],
Cell[8457, 249, 8992, 268, 335, "Output"]
}, Open  ]],
Cell[CellGroupData[{
Cell[17486, 522, 164, 4, 52, "Input"],
Cell[17653, 528, 15668, 468, 319, "Output"],
Cell[33324, 998, 166, 4, 30, "Output"]
}, Open  ]],
Cell[CellGroupData[{
Cell[33527, 1007, 508, 12, 112, "Input"],
Cell[34038, 1021, 146, 3, 30, "Output"],
Cell[34187, 1026, 124, 2, 30, "Output"],
Cell[34314, 1030, 121, 2, 23, "Print"]
}, Open  ]],
Cell[34450, 1035, 961, 27, 72, "Input"],
Cell[35414, 1064, 7668, 236, 172, "Input"],
Cell[CellGroupData[{
Cell[43107, 1304, 671, 21, 52, "Input"],
Cell[43781, 1327, 7115, 233, 145, "Output"]
}, Open  ]],
Cell[CellGroupData[{
Cell[50933, 1565, 7811, 245, 192, "Input"],
Cell[58747, 1812, 151, 3, 30, "Output"],
Cell[58901, 1817, 71, 1, 23, "Print"]
}, Open  ]],
Cell[58987, 1821, 637, 13, 31, "Input"],
Cell[59627, 1836, 1302, 35, 92, "Input"],
Cell[CellGroupData[{
Cell[60954, 1875, 1323, 35, 72, "Input"],
Cell[62280, 1912, 658, 12, 30, "Output"]
}, Open  ]],
Cell[CellGroupData[{
Cell[62975, 1929, 1056, 30, 92, "Input"],
Cell[CellGroupData[{
Cell[64056, 1963, 495, 10, 23, "Print"],
Cell[64554, 1975, 498, 10, 23, "Print"],
Cell[65055, 1987, 492, 10, 23, "Print"],
Cell[65550, 1999, 494, 10, 23, "Print"]
}, Open  ]]
}, Open  ]],
Cell[CellGroupData[{
Cell[66093, 2015, 3711, 102, 172, "Input"],
Cell[69807, 2119, 1218, 30, 72, "Output"]
}, Open  ]],
Cell[CellGroupData[{
Cell[71062, 2154, 668, 12, 92, "Input"],
Cell[71733, 2168, 1080, 25, 72, "Output"],
Cell[72816, 2195, 238, 5, 30, "Output"],
Cell[73057, 2202, 236, 5, 30, "Output"]
}, Open  ]]
}
]
*)

(* End of internal cache information *)
