# Supplementary material for: Social tolerance in Octopus laqueus—A maximum entropy model
Source: PLoS One. 2020 Jun 10;15(6):e0233834. doi: 10.1371/journal.pone.0233834 (PMC7286511; doi:10.1371/journal.pone.0233834)
Supplement: S15 File — (NB) [file pone.0233834.s021.nb]

(* Content-type: application/vnd.wolfram.mathematica *)

(*** Wolfram Notebook File ***)
(* http://www.wolfram.com/nb *)

(* CreatedBy='Mathematica 8.0' *)

(*CacheID: 234*)
(* Internal cache information:
NotebookFileLineBreakTest
NotebookFileLineBreakTest
NotebookDataPosition[       157,          7]
NotebookDataLength[    230285,       6752]
NotebookOptionsPosition[    223388,       6539]
NotebookOutlinePosition[    224212,       6569]
CellTagsIndexPosition[    224082,       6563]
WindowFrame->Normal*)

(* Beginning of Notebook Content *)
Notebook[{
Cell[BoxData[
 RowBox[{"(*", " ", 
  RowBox[{"not", " ", "reduced"}], " ", "*)"}]], "Input",
 CellChangeTimes->{{3.7697629839994874`*^9, 3.769762995310503*^9}}],

Cell[BoxData[
 RowBox[{"Exit", "[", "]"}]], "Input",
 CellChangeTimes->{{3.769740217579521*^9, 3.769740221679527*^9}, {
  3.7697402529325705`*^9, 3.769740253102571*^9}, {3.7697630013505116`*^9, 
  3.7697630042305155`*^9}}],

Cell[CellGroupData[{

Cell[BoxData[{
 RowBox[{
  RowBox[{
   RowBox[{
   "dirPC", "=", 
    "\"\<D:\\\\PLOSONE-resubmission\\\\resubmission2-2019-09-24\\\\2020-01-07\
\\\\scripts\>\""}], ";"}], " "}], "\[IndentingNewLine]", 
 RowBox[{
  RowBox[{
  "dirMac", "=", 
   "\"\<//Users//reuven-pnini//Desktop//plosone_revision2//nbook2\>\""}], 
  ";"}], "\[IndentingNewLine]", 
 RowBox[{
  RowBox[{"SetDirectory", "[", "dirPC", "]"}], ";", 
  RowBox[{"(*", " ", 
   RowBox[{"Directory", "[", "]"}], " ", "*)"}], "\[IndentingNewLine]", 
  RowBox[{"NotebookEvaluate", "[", 
   RowBox[{"FileNameJoin", "[", 
    RowBox[{"{", 
     RowBox[{"dirPC", ",", "\"\<OCTinJAR.nb\>\""}], "}"}], "]"}], 
   "]"}]}]}], "Input",
 CellChangeTimes->{{3.76973773645671*^9, 3.769737746036723*^9}, {
   3.7697377809017735`*^9, 3.7697377989117985`*^9}, {3.7697378335118475`*^9, 
   3.7697378695838976`*^9}, {3.7697379168679657`*^9, 
   3.7697379267179794`*^9}, {3.769737981592057*^9, 3.769737993534074*^9}, {
   3.769738042854143*^9, 3.7697380984672213`*^9}, {3.7697385734368887`*^9, 
   3.7697386605100107`*^9}, {3.769739049592556*^9, 3.7697390899646125`*^9}, {
   3.7697391261846633`*^9, 3.769739150667698*^9}, {3.769739240280823*^9, 
   3.7697392790308776`*^9}, 3.769739317352931*^9, {3.7697401317474008`*^9, 
   3.769740141687415*^9}, {3.7697604792879314`*^9, 3.7697604835079374`*^9}, {
   3.770157268327732*^9, 3.7701572968533907`*^9}, {3.770157352468028*^9, 
   3.770157409065193*^9}, {3.770157573002653*^9, 3.770157583322216*^9}, {
   3.7701576252657967`*^9, 3.7701576466720743`*^9}, 3.770166748859333*^9, {
   3.7879625224188147`*^9, 3.7879626365829754`*^9}}],

Cell[CellGroupData[{

Cell[BoxData[
 StyleBox["\<\"cfg[k,n] gives all configurations for k identical animals in n \
pots.\"\>", "MSG"]], "Print", "PrintUsage",
 CellChangeTimes->{3.7879626391309843`*^9},
 CellTags->"Info3787995038-3531624"],

Cell[BoxData[
 StyleBox["\<\"degen[cfg] calculate the multinomial degeneracies of the \
configuration matrix.\"\>", "MSG"]], "Print", "PrintUsage",
 CellChangeTimes->{3.7879626391829853`*^9},
 CellTags->"Info3787995039-3531624"],

Cell[BoxData[
 StyleBox["\<\"h1[cfg,t,\[Mu],u,i] calculate the  one-particle energy vector \
of the configuration-matrix cfg as a function of (\[Mu],u) for 1<=i\
\[LessEqual]num[cfg].  t=1 if n0  is included in cfg.\"\>", "MSG"]], "Print", \
"PrintUsage",
 CellChangeTimes->{3.7879626392229853`*^9},
 CellTags->"Info3787995039-3531624"],

Cell[BoxData[
 StyleBox["\<\"h2[c1,t1,c2,t2,\[Mu],uff,umm,ufm,i,j] calculate the  \
two-particle energy matrix of c1\[CircleTimes]c2\\nas a function of \
(\[Mu],uff,umm,ufm) for 1<=i\[LessEqual]num[c1],1<=j<=num[c2]. t1=1(t2=1) if \
n0 is included in c1(c2).\"\>", "MSG"]], "Print", "PrintUsage",
 CellChangeTimes->{3.787962639252986*^9},
 CellTags->"Info3787995039-3531624"]
}, Open  ]]
}, Open  ]],

Cell[CellGroupData[{

Cell[BoxData[
 RowBox[{
  RowBox[{"(*", " ", "measurements", " ", "*)"}], "\[IndentingNewLine]", 
  RowBox[{
   RowBox[{
    RowBox[{"n0all", "=", 
     RowBox[{"{", 
      RowBox[{
      "0", ",", "0", ",", "0", ",", "0", ",", "0", ",", "1", ",", "6", ",", 
       "7"}], "}"}]}], ";"}], "\[IndentingNewLine]", 
   RowBox[{
    RowBox[{"kffall", "=", 
     RowBox[{"{", 
      RowBox[{
      "8", ",", "7", ",", "0", ",", "0", ",", "1", ",", "1", ",", "3", ",", 
       "9"}], "}"}]}], ";"}], "\[IndentingNewLine]", 
   RowBox[{
    RowBox[{"kmmall", "=", 
     RowBox[{"{", 
      RowBox[{
      "0", ",", "0", ",", "2", ",", "1", ",", "0", ",", "0", ",", "6", ",", 
       "1"}], "}"}]}], ";"}], "\[IndentingNewLine]", 
   RowBox[{
    RowBox[{"kfmall", "=", 
     RowBox[{"{", 
      RowBox[{
      "0", ",", "0", ",", "0", ",", "0", ",", "2", ",", "6", ",", "23", ",", 
       "20"}], "}"}]}], ";"}], "\[IndentingNewLine]", 
   RowBox[{
    RowBox[{"md", "=", 
     RowBox[{"{", 
      RowBox[{
      "5", ",", "5", ",", "5", ",", "5", ",", "6", ",", "5", ",", "7", ",", 
       "7"}], "}"}]}], ";"}], "\[IndentingNewLine]", 
   RowBox[{"Apply", "[", 
    RowBox[{"Plus", ",", "md"}], "]"}]}]}]], "Input",
 CellChangeTimes->{{3.769489534723485*^9, 3.769489562207057*^9}, {
  3.7694899489091754`*^9, 3.7694899492291937`*^9}, {3.769493363030452*^9, 
  3.7694933743090973`*^9}, {3.7694970116741424`*^9, 3.7694970264259863`*^9}, {
  3.769497185852105*^9, 3.769497213962713*^9}, {3.769547017618643*^9, 
  3.769547048733919*^9}, {3.7695471157628717`*^9, 3.769547146523278*^9}, {
  3.769547184392392*^9, 3.7695472754625673`*^9}}],

Cell[BoxData["45"], "Output",
 CellChangeTimes->{3.7694970278510675`*^9, 3.769497238535118*^9, 
  3.769547310202433*^9, 3.7695478889376917`*^9, 3.769550665107374*^9, 
  3.769760959710613*^9, 3.769762943186429*^9, 3.7697630146115303`*^9, 
  3.7701104071125803`*^9, 3.7701110919115396`*^9, 3.7701127242808266`*^9, 
  3.7701134804528856`*^9, 3.7701136335871015`*^9, 3.770114214287916*^9, 
  3.770114627105495*^9, 3.7701576929993153`*^9, 3.770157979791754*^9, 
  3.77015893461211*^9, 3.770159462243622*^9, 3.770159850096201*^9, 
  3.770161437676244*^9, 3.770161659696033*^9, 3.787962659909017*^9}]
}, Open  ]],

Cell[CellGroupData[{

Cell[BoxData[{
 RowBox[{"n0", "=", 
  RowBox[{"N", "[", 
   RowBox[{"Apply", "[", 
    RowBox[{"Plus", ",", "n0all"}], "]"}], "]"}]}], "\[IndentingNewLine]", 
 RowBox[{"kff", "=", 
  RowBox[{"N", "[", 
   RowBox[{"Apply", "[", 
    RowBox[{"Plus", ",", "kffall"}], "]"}], "]"}]}], "\[IndentingNewLine]", 
 RowBox[{"kmm", "=", 
  RowBox[{"N", "[", 
   RowBox[{"Apply", "[", 
    RowBox[{"Plus", ",", "kmmall"}], "]"}], "]"}]}], "\[IndentingNewLine]", 
 RowBox[{"kfm", "=", 
  RowBox[{"N", "[", 
   RowBox[{"Apply", "[", 
    RowBox[{"Plus", ",", "kfmall"}], "]"}], "]"}]}]}], "Input",
 CellChangeTimes->{{3.769493409755124*^9, 3.7694935009323397`*^9}, {
  3.769497219290017*^9, 3.7694972345058875`*^9}, {3.769547326517502*^9, 
  3.769547336082432*^9}}],

Cell[BoxData["14.`"], "Output",
 CellChangeTimes->{{3.769493423033884*^9, 3.7694934570678306`*^9}, 
   3.7694935022924175`*^9, 3.769493955266326*^9, 3.769496732814193*^9, {
   3.7694972353069334`*^9, 3.769497241294276*^9}, 3.769547338553296*^9, 
   3.7695478915367613`*^9, 3.7695506652241497`*^9, 3.7697609644506197`*^9, 
   3.7697629457774324`*^9, 3.7697630175615344`*^9, 3.7701104100525837`*^9, 
   3.7701110950315437`*^9, 3.770112727710831*^9, 3.770113484762892*^9, 
   3.770113636967106*^9, 3.77011421737792*^9, 3.7701146305655*^9, 
   3.770157695781354*^9, 3.7701579826248007`*^9, 3.770158936745844*^9, 
   3.7701594650101767`*^9, 3.770159853029954*^9, 3.770161440241664*^9, 
   3.7701616620290613`*^9, 3.78796269012906*^9}],

Cell[BoxData["29.`"], "Output",
 CellChangeTimes->{{3.769493423033884*^9, 3.7694934570678306`*^9}, 
   3.7694935022924175`*^9, 3.769493955266326*^9, 3.769496732814193*^9, {
   3.7694972353069334`*^9, 3.769497241294276*^9}, 3.769547338553296*^9, 
   3.7695478915367613`*^9, 3.7695506652241497`*^9, 3.7697609644506197`*^9, 
   3.7697629457774324`*^9, 3.7697630175615344`*^9, 3.7701104100525837`*^9, 
   3.7701110950315437`*^9, 3.770112727710831*^9, 3.770113484762892*^9, 
   3.770113636967106*^9, 3.77011421737792*^9, 3.7701146305655*^9, 
   3.770157695781354*^9, 3.7701579826248007`*^9, 3.770158936745844*^9, 
   3.7701594650101767`*^9, 3.770159853029954*^9, 3.770161440241664*^9, 
   3.7701616620290613`*^9, 3.78796269012906*^9}],

Cell[BoxData["10.`"], "Output",
 CellChangeTimes->{{3.769493423033884*^9, 3.7694934570678306`*^9}, 
   3.7694935022924175`*^9, 3.769493955266326*^9, 3.769496732814193*^9, {
   3.7694972353069334`*^9, 3.769497241294276*^9}, 3.769547338553296*^9, 
   3.7695478915367613`*^9, 3.7695506652241497`*^9, 3.7697609644506197`*^9, 
   3.7697629457774324`*^9, 3.7697630175615344`*^9, 3.7701104100525837`*^9, 
   3.7701110950315437`*^9, 3.770112727710831*^9, 3.770113484762892*^9, 
   3.770113636967106*^9, 3.77011421737792*^9, 3.7701146305655*^9, 
   3.770157695781354*^9, 3.7701579826248007`*^9, 3.770158936745844*^9, 
   3.7701594650101767`*^9, 3.770159853029954*^9, 3.770161440241664*^9, 
   3.7701616620290613`*^9, 3.78796269012906*^9}],

Cell[BoxData["51.`"], "Output",
 CellChangeTimes->{{3.769493423033884*^9, 3.7694934570678306`*^9}, 
   3.7694935022924175`*^9, 3.769493955266326*^9, 3.769496732814193*^9, {
   3.7694972353069334`*^9, 3.769497241294276*^9}, 3.769547338553296*^9, 
   3.7695478915367613`*^9, 3.7695506652241497`*^9, 3.7697609644506197`*^9, 
   3.7697629457774324`*^9, 3.7697630175615344`*^9, 3.7701104100525837`*^9, 
   3.7701110950315437`*^9, 3.770112727710831*^9, 3.770113484762892*^9, 
   3.770113636967106*^9, 3.77011421737792*^9, 3.7701146305655*^9, 
   3.770157695781354*^9, 3.7701579826248007`*^9, 3.770158936745844*^9, 
   3.7701594650101767`*^9, 3.770159853029954*^9, 3.770161440241664*^9, 
   3.7701616620290613`*^9, 3.78796269012906*^9}]
}, Open  ]],

Cell[CellGroupData[{

Cell[BoxData[{
 RowBox[{
  RowBox[{"c67", "=", 
   RowBox[{"cfg", "[", 
    RowBox[{"6", ",", "7"}], "]"}]}], ";"}], "\[IndentingNewLine]", 
 RowBox[{"Dimensions", "[", "c67", "]"}], "\[IndentingNewLine]", 
 RowBox[{
  RowBox[{"c56", "=", 
   RowBox[{"cfg", "[", 
    RowBox[{"5", ",", "6"}], "]"}]}], ";"}], "\[IndentingNewLine]", 
 RowBox[{"Dimensions", "[", "c56", "]"}], "\[IndentingNewLine]", 
 RowBox[{
  RowBox[{"c37", "=", 
   RowBox[{"cfg", "[", 
    RowBox[{"3", ",", "7"}], "]"}]}], ";"}], "\[IndentingNewLine]", 
 RowBox[{"Dimensions", "[", "c37", "]"}], "\[IndentingNewLine]", 
 RowBox[{
  RowBox[{"c33", "=", 
   RowBox[{"cfg", "[", 
    RowBox[{"3", ",", "3"}], "]"}]}], ";"}], "\[IndentingNewLine]", 
 RowBox[{"Dimensions", "[", "c33", "]"}], "\[IndentingNewLine]", 
 RowBox[{
  RowBox[{"c4", "=", 
   RowBox[{"cfg", "[", 
    RowBox[{"4", ",", "3"}], "]"}]}], ";"}], "\[IndentingNewLine]", 
 RowBox[{"Dimensions", "[", "c4", "]"}], "\[IndentingNewLine]", 
 RowBox[{
  RowBox[{"c2", "=", 
   RowBox[{"cfg", "[", 
    RowBox[{"2", ",", "3"}], "]"}]}], ";"}], "\[IndentingNewLine]", 
 RowBox[{"Dimensions", "[", "c2", "]"}]}], "Input",
 CellChangeTimes->{{3.7694913626420364`*^9, 3.769491364001114*^9}, {
   3.7694917708943872`*^9, 3.7694918364801383`*^9}, {3.7694923480774*^9, 
   3.769492349405476*^9}, {3.769547385091179*^9, 3.769547389113921*^9}, 
   3.7697605443070245`*^9, {3.769760586308084*^9, 3.7697607191922717`*^9}, {
   3.7697607820423603`*^9, 3.769760838835441*^9}, {3.7697608805655003`*^9, 
   3.769760891749516*^9}, 3.7697609233145604`*^9, {3.769760998579668*^9, 
   3.769761082118786*^9}, {3.7701111166215744`*^9, 3.7701112002726917`*^9}, {
   3.770111266713784*^9, 3.770111450106041*^9}, {3.770111552547185*^9, 
   3.7701115544471874`*^9}, {3.7701117627524796`*^9, 3.770111764602482*^9}, {
   3.770112738970847*^9, 3.7701127814419065`*^9}, {3.77011333348868*^9, 
   3.7701133340286803`*^9}, {3.7701135424439726`*^9, 
   3.7701135443339753`*^9}, {3.7701136110650687`*^9, 3.770113613355072*^9}, {
   3.770114398662175*^9, 3.770114430202219*^9}, 3.770156258508995*^9, {
   3.770156314100485*^9, 3.7701563426741056`*^9}, {3.770157039153893*^9, 
   3.770157046373768*^9}, {3.770157700373734*^9, 3.770157702292638*^9}, {
   3.770158948958352*^9, 3.770158993835293*^9}}],

Cell[BoxData[
 RowBox[{"{", 
  RowBox[{"924", ",", "7"}], "}"}]], "Output",
 CellChangeTimes->{3.77015771096531*^9, 3.7701579584883213`*^9, 
  3.770157994423036*^9, 3.770159020324429*^9, 3.770159477773765*^9, 
  3.7701598638726263`*^9, 3.770161450542472*^9, 3.77016167232475*^9}],

Cell[BoxData[
 RowBox[{"{", 
  RowBox[{"252", ",", "6"}], "}"}]], "Output",
 CellChangeTimes->{3.77015771096531*^9, 3.7701579584883213`*^9, 
  3.770157994423036*^9, 3.770159020324429*^9, 3.770159477773765*^9, 
  3.7701598638726263`*^9, 3.770161450542472*^9, 3.770161672705619*^9}],

Cell[BoxData[
 RowBox[{"{", 
  RowBox[{"84", ",", "7"}], "}"}]], "Output",
 CellChangeTimes->{3.77015771096531*^9, 3.7701579584883213`*^9, 
  3.770157994423036*^9, 3.770159020324429*^9, 3.770159477773765*^9, 
  3.7701598638726263`*^9, 3.770161450542472*^9, 3.7701616727340403`*^9}],

Cell[BoxData[
 RowBox[{"{", 
  RowBox[{"10", ",", "3"}], "}"}]], "Output",
 CellChangeTimes->{3.77015771096531*^9, 3.7701579584883213`*^9, 
  3.770157994423036*^9, 3.770159020324429*^9, 3.770159477773765*^9, 
  3.7701598638726263`*^9, 3.770161450542472*^9, 3.770161672735714*^9}],

Cell[BoxData[
 RowBox[{"{", 
  RowBox[{"15", ",", "3"}], "}"}]], "Output",
 CellChangeTimes->{3.77015771096531*^9, 3.7701579584883213`*^9, 
  3.770157994423036*^9, 3.770159020324429*^9, 3.770159477773765*^9, 
  3.7701598638726263`*^9, 3.770161450542472*^9, 3.770161672737001*^9}],

Cell[BoxData[
 RowBox[{"{", 
  RowBox[{"6", ",", "3"}], "}"}]], "Output",
 CellChangeTimes->{3.77015771096531*^9, 3.7701579584883213`*^9, 
  3.770157994423036*^9, 3.770159020324429*^9, 3.770159477773765*^9, 
  3.7701598638726263`*^9, 3.770161450542472*^9, 3.770161672738283*^9}]
}, Open  ]],

Cell[CellGroupData[{

Cell[BoxData[
 RowBox[{
  RowBox[{"(*", " ", "dist", " ", "*)"}], "\[IndentingNewLine]", 
  RowBox[{
   RowBox[{
    RowBox[{"g1", "=", 
     RowBox[{"degen", "[", "c67", "]"}]}], ";"}], " ", "\[IndentingNewLine]", 
   RowBox[{"Print", "[", 
    RowBox[{
     RowBox[{"7", "^", "6"}], ",", "\"\< \>\"", ",", 
     RowBox[{"Apply", "[", 
      RowBox[{"Plus", ",", "g1"}], "]"}]}], "]"}], "\[IndentingNewLine]", 
   RowBox[{
    RowBox[{"g2", "=", 
     RowBox[{"degen", "[", "c56", "]"}]}], ";"}], "\[IndentingNewLine]", 
   RowBox[{"Print", "[", 
    RowBox[{
     RowBox[{"6", "^", "5"}], ",", "\"\< \>\"", ",", 
     RowBox[{"Apply", "[", 
      RowBox[{"Plus", ",", "g2"}], "]"}]}], "]"}], "\[IndentingNewLine]", 
   RowBox[{
    RowBox[{"g3", "=", 
     RowBox[{"degen", "[", "c37", "]"}]}], ";"}], "\[IndentingNewLine]", 
   RowBox[{"Print", "[", 
    RowBox[{
     RowBox[{"7", "^", "3"}], ",", "\"\< \>\"", ",", 
     RowBox[{"Apply", "[", 
      RowBox[{"Plus", ",", "g3"}], "]"}]}], "]"}], "\[IndentingNewLine]", 
   RowBox[{
    RowBox[{"g4", "=", 
     RowBox[{"degen", "[", "c33", "]"}]}], ";"}], "\[IndentingNewLine]", 
   RowBox[{"Print", "[", 
    RowBox[{
     RowBox[{"3", "^", "3"}], ",", "\"\< \>\"", ",", 
     RowBox[{"Apply", "[", 
      RowBox[{"Plus", ",", "g4"}], "]"}]}], "]"}], "\[IndentingNewLine]", 
   RowBox[{
    RowBox[{"g5", "=", 
     RowBox[{"degen", "[", "c4", "]"}]}], ";"}], "\[IndentingNewLine]", 
   RowBox[{"Print", "[", 
    RowBox[{
     RowBox[{"3", "^", "4"}], ",", "\"\< \>\"", ",", 
     RowBox[{"Apply", "[", 
      RowBox[{"Plus", ",", "g5"}], "]"}]}], "]"}], "\[IndentingNewLine]", 
   RowBox[{
    RowBox[{"g6", "=", 
     RowBox[{"degen", "[", "c2", "]"}]}], ";"}], "\[IndentingNewLine]", 
   RowBox[{"Print", "[", 
    RowBox[{
     RowBox[{"3", "^", "2"}], ",", "\"\< \>\"", ",", 
     RowBox[{"Apply", "[", 
      RowBox[{"Plus", ",", "g6"}], "]"}]}], "]"}]}]}]], "Input",
 CellChangeTimes->{{3.770156387808031*^9, 3.770156389415703*^9}, {
   3.770156542658154*^9, 3.770156544145569*^9}, {3.770156704307781*^9, 
   3.770156707203491*^9}, {3.7701567732421494`*^9, 3.770156774728573*^9}, 
   3.770156807542886*^9, {3.770156964184453*^9, 3.770156975433075*^9}, {
   3.770157065568507*^9, 3.7701570822577868`*^9}, {3.770159147094487*^9, 
   3.770159333592223*^9}}],

Cell[CellGroupData[{

Cell[BoxData[
 InterpretationBox[
  RowBox[{
  "117649", "\[InvisibleSpace]", "\<\" \"\>", "\[InvisibleSpace]", "117649"}],
  SequenceForm[117649, " ", 117649],
  Editable->False]], "Print",
 CellChangeTimes->{{3.770159169649466*^9, 3.7701592028522797`*^9}, 
   3.770159337033154*^9, 3.7701594829280024`*^9, 3.770159874114728*^9, 
   3.7701614563435783`*^9, 3.770161674480941*^9}],

Cell[BoxData[
 InterpretationBox[
  RowBox[{
  "7776", "\[InvisibleSpace]", "\<\" \"\>", "\[InvisibleSpace]", "7776"}],
  SequenceForm[7776, " ", 7776],
  Editable->False]], "Print",
 CellChangeTimes->{{3.770159169649466*^9, 3.7701592028522797`*^9}, 
   3.770159337033154*^9, 3.7701594829280024`*^9, 3.770159874114728*^9, 
   3.7701614563435783`*^9, 3.770161674482666*^9}],

Cell[BoxData[
 InterpretationBox[
  RowBox[{
  "343", "\[InvisibleSpace]", "\<\" \"\>", "\[InvisibleSpace]", "343"}],
  SequenceForm[343, " ", 343],
  Editable->False]], "Print",
 CellChangeTimes->{{3.770159169649466*^9, 3.7701592028522797`*^9}, 
   3.770159337033154*^9, 3.7701594829280024`*^9, 3.770159874114728*^9, 
   3.7701614563435783`*^9, 3.7701616744844503`*^9}],

Cell[BoxData[
 InterpretationBox[
  RowBox[{"27", "\[InvisibleSpace]", "\<\" \"\>", "\[InvisibleSpace]", "27"}],
  SequenceForm[27, " ", 27],
  Editable->False]], "Print",
 CellChangeTimes->{{3.770159169649466*^9, 3.7701592028522797`*^9}, 
   3.770159337033154*^9, 3.7701594829280024`*^9, 3.770159874114728*^9, 
   3.7701614563435783`*^9, 3.770161674486149*^9}],

Cell[BoxData[
 InterpretationBox[
  RowBox[{"81", "\[InvisibleSpace]", "\<\" \"\>", "\[InvisibleSpace]", "81"}],
  SequenceForm[81, " ", 81],
  Editable->False]], "Print",
 CellChangeTimes->{{3.770159169649466*^9, 3.7701592028522797`*^9}, 
   3.770159337033154*^9, 3.7701594829280024`*^9, 3.770159874114728*^9, 
   3.7701614563435783`*^9, 3.770161674487788*^9}],

Cell[BoxData[
 InterpretationBox[
  RowBox[{"9", "\[InvisibleSpace]", "\<\" \"\>", "\[InvisibleSpace]", "9"}],
  SequenceForm[9, " ", 9],
  Editable->False]], "Print",
 CellChangeTimes->{{3.770159169649466*^9, 3.7701592028522797`*^9}, 
   3.770159337033154*^9, 3.7701594829280024`*^9, 3.770159874114728*^9, 
   3.7701614563435783`*^9, 3.770161674489338*^9}]
}, Open  ]]
}, Open  ]],

Cell[BoxData[
 RowBox[{"Clear", "[", 
  RowBox[{"c67", ",", "c56", ",", "c37", ",", "c33", ",", "c4", ",", "c2"}], 
  "]"}]], "Input",
 CellChangeTimes->{{3.770160129320612*^9, 3.7701601590942698`*^9}}],

Cell[BoxData[
 RowBox[{
  RowBox[{"(*", " ", 
   RowBox[{"indist", ",", "  ", "uncomment"}], " ", "*)"}], 
  "\[IndentingNewLine]", 
  RowBox[{"(*", " ", 
   RowBox[{
    RowBox[{
     RowBox[{"Clear", "[", 
      RowBox[{"g1", ",", "g2", ",", "g3", ",", "g4", ",", "g5", ",", "g6"}], 
      "]"}], "\[IndentingNewLine]", 
     RowBox[{"g1", "=", 
      RowBox[{"Table", "[", 
       RowBox[{"1", ",", 
        RowBox[{"{", 
         RowBox[{"i", ",", "1", ",", "924"}], "}"}]}], "]"}]}]}], ";", " ", 
    "\[IndentingNewLine]", 
    RowBox[{"g2", "=", 
     RowBox[{"Table", "[", 
      RowBox[{"1", ",", 
       RowBox[{"{", 
        RowBox[{"i", ",", "1", ",", "252"}], "}"}]}], "]"}]}], ";", 
    "\[IndentingNewLine]", 
    RowBox[{"g3", "=", 
     RowBox[{"Table", "[", 
      RowBox[{"1", ",", 
       RowBox[{"{", 
        RowBox[{"i", ",", "1", ",", "84"}], "}"}]}], "]"}]}], ";", " ", 
    "\[IndentingNewLine]", 
    RowBox[{"g4", "=", 
     RowBox[{"Table", "[", 
      RowBox[{"1", ",", 
       RowBox[{"{", 
        RowBox[{"i", ",", "1", ",", "10"}], "}"}]}], "]"}]}], ";", 
    "\[IndentingNewLine]", 
    RowBox[{"g5", "=", 
     RowBox[{"Table", "[", 
      RowBox[{"1", ",", 
       RowBox[{"{", 
        RowBox[{"i", ",", "1", ",", "15"}], "}"}]}], "]"}]}], ";", 
    "\[IndentingNewLine]", 
    RowBox[{"g6", "=", 
     RowBox[{"Table", "[", 
      RowBox[{"1", ",", 
       RowBox[{"{", 
        RowBox[{"i", ",", "1", ",", "6"}], "}"}]}], "]"}]}], ";"}], " ", 
   "*)"}]}]], "Input",
 CellChangeTimes->{{3.7701562898363247`*^9, 3.770156306419351*^9}, {
   3.770156398608386*^9, 3.770156429101775*^9}, {3.770156512107383*^9, 
   3.770156572264325*^9}, 3.770156659453759*^9, {3.7701567171244164`*^9, 
   3.770156726306939*^9}, {3.7701568702138147`*^9, 3.770156904572743*^9}, {
   3.770157090093473*^9, 3.770157132483803*^9}, {3.770158271777589*^9, 
   3.770158278399013*^9}, {3.77015903359514*^9, 3.770159098248506*^9}, {
   3.7701597677771597`*^9, 3.770159810148364*^9}, {3.7701610565907*^9, 
   3.770161061412265*^9}, {3.770161224280396*^9, 3.770161262142194*^9}, {
   3.770161641057116*^9, 3.770161645878644*^9}}],

Cell[CellGroupData[{

Cell[BoxData[
 RowBox[{"\[IndentingNewLine]", 
  RowBox[{
   RowBox[{"Print", "[", 
    RowBox[{
     RowBox[{"7", "^", "6"}], ",", "\"\< \>\"", ",", 
     RowBox[{"Apply", "[", 
      RowBox[{"Plus", ",", "g1"}], "]"}]}], "]"}], "\[IndentingNewLine]", 
   RowBox[{"Print", "[", 
    RowBox[{
     RowBox[{"6", "^", "5"}], ",", "\"\< \>\"", ",", 
     RowBox[{"Apply", "[", 
      RowBox[{"Plus", ",", "g2"}], "]"}]}], "]"}], "\[IndentingNewLine]", 
   RowBox[{"Print", "[", 
    RowBox[{
     RowBox[{"7", "^", "3"}], ",", "\"\< \>\"", ",", 
     RowBox[{"Apply", "[", 
      RowBox[{"Plus", ",", "g3"}], "]"}]}], "]"}], "\[IndentingNewLine]", 
   RowBox[{"Print", "[", 
    RowBox[{
     RowBox[{"3", "^", "3"}], ",", "\"\< \>\"", ",", 
     RowBox[{"Apply", "[", 
      RowBox[{"Plus", ",", "g4"}], "]"}]}], "]"}], "\[IndentingNewLine]", 
   RowBox[{"Print", "[", 
    RowBox[{
     RowBox[{"3", "^", "4"}], ",", "\"\< \>\"", ",", 
     RowBox[{"Apply", "[", 
      RowBox[{"Plus", ",", "g5"}], "]"}]}], "]"}], "\[IndentingNewLine]", 
   RowBox[{"Print", "[", 
    RowBox[{
     RowBox[{"3", "^", "2"}], ",", "\"\< \>\"", ",", 
     RowBox[{"Apply", "[", 
      RowBox[{"Plus", ",", "g6"}], "]"}]}], "]"}]}]}]], "Input",
 CellChangeTimes->{{3.770159370591404*^9, 3.770159392468369*^9}, 
   3.770159426826007*^9}],

Cell[CellGroupData[{

Cell[BoxData[
 InterpretationBox[
  RowBox[{
  "117649", "\[InvisibleSpace]", "\<\" \"\>", "\[InvisibleSpace]", "117649"}],
  SequenceForm[117649, " ", 117649],
  Editable->False]], "Print",
 CellChangeTimes->{3.7701593943205748`*^9, 3.770159489162718*^9, 
  3.7701598832660627`*^9, 3.7701614687614202`*^9, 3.77016168813032*^9}],

Cell[BoxData[
 InterpretationBox[
  RowBox[{
  "7776", "\[InvisibleSpace]", "\<\" \"\>", "\[InvisibleSpace]", "7776"}],
  SequenceForm[7776, " ", 7776],
  Editable->False]], "Print",
 CellChangeTimes->{3.7701593943205748`*^9, 3.770159489162718*^9, 
  3.7701598832660627`*^9, 3.7701614687614202`*^9, 3.770161688132249*^9}],

Cell[BoxData[
 InterpretationBox[
  RowBox[{
  "343", "\[InvisibleSpace]", "\<\" \"\>", "\[InvisibleSpace]", "343"}],
  SequenceForm[343, " ", 343],
  Editable->False]], "Print",
 CellChangeTimes->{3.7701593943205748`*^9, 3.770159489162718*^9, 
  3.7701598832660627`*^9, 3.7701614687614202`*^9, 3.7701616881337957`*^9}],

Cell[BoxData[
 InterpretationBox[
  RowBox[{"27", "\[InvisibleSpace]", "\<\" \"\>", "\[InvisibleSpace]", "27"}],
  SequenceForm[27, " ", 27],
  Editable->False]], "Print",
 CellChangeTimes->{3.7701593943205748`*^9, 3.770159489162718*^9, 
  3.7701598832660627`*^9, 3.7701614687614202`*^9, 3.770161688135339*^9}],

Cell[BoxData[
 InterpretationBox[
  RowBox[{"81", "\[InvisibleSpace]", "\<\" \"\>", "\[InvisibleSpace]", "81"}],
  SequenceForm[81, " ", 81],
  Editable->False]], "Print",
 CellChangeTimes->{3.7701593943205748`*^9, 3.770159489162718*^9, 
  3.7701598832660627`*^9, 3.7701614687614202`*^9, 3.770161688136725*^9}],

Cell[BoxData[
 InterpretationBox[
  RowBox[{"9", "\[InvisibleSpace]", "\<\" \"\>", "\[InvisibleSpace]", "9"}],
  SequenceForm[9, " ", 9],
  Editable->False]], "Print",
 CellChangeTimes->{3.7701593943205748`*^9, 3.770159489162718*^9, 
  3.7701598832660627`*^9, 3.7701614687614202`*^9, 3.770161688138118*^9}]
}, Open  ]]
}, Open  ]],

Cell[BoxData[
 RowBox[{"Clear", "[", 
  RowBox[{
  "Z", ",", "Z1", ",", "Z2", ",", "Z3", ",", "Z4", ",", "Z5", ",", "Z6", ",", 
   "Z7", ",", "Z8"}], "]"}]], "Input",
 CellChangeTimes->{{3.770161302428186*^9, 3.770161380271946*^9}}],

Cell[CellGroupData[{

Cell[BoxData[{
 RowBox[{
  RowBox[{"c67", "=", 
   RowBox[{"cfg", "[", 
    RowBox[{"6", ",", "7"}], "]"}]}], ";"}], "\[IndentingNewLine]", 
 RowBox[{"Dimensions", "[", "c67", "]"}], "\[IndentingNewLine]", 
 RowBox[{"Dimensions", "[", "g1", "]"}], "\[IndentingNewLine]", 
 RowBox[{"Apply", "[", 
  RowBox[{"Plus", ",", "g1"}], "]"}]}], "Input",
 CellChangeTimes->{{3.7701602135272837`*^9, 3.77016023921108*^9}, {
  3.7701604578616133`*^9, 3.770160498993312*^9}}],

Cell[BoxData[
 RowBox[{"{", 
  RowBox[{"924", ",", "7"}], "}"}]], "Output",
 CellChangeTimes->{3.7701602475337133`*^9, 3.770160509664185*^9, 
  3.770161485933983*^9, 3.7701617030817633`*^9}],

Cell[BoxData[
 RowBox[{"{", "924", "}"}]], "Output",
 CellChangeTimes->{3.7701602475337133`*^9, 3.770160509664185*^9, 
  3.770161485933983*^9, 3.770161703082831*^9}],

Cell[BoxData["117649"], "Output",
 CellChangeTimes->{3.7701602475337133`*^9, 3.770160509664185*^9, 
  3.770161485933983*^9, 3.770161703083639*^9}]
}, Open  ]],

Cell[CellGroupData[{

Cell[BoxData[{
 RowBox[{
  RowBox[{"H", "=", 
   RowBox[{"Table", "[", 
    RowBox[{
     RowBox[{"h1", "[", 
      RowBox[{"c67", ",", "1", ",", "m", ",", "u", ",", "i"}], "]"}], ",", 
     RowBox[{"{", 
      RowBox[{"i", ",", "1", ",", " ", "924"}], "}"}]}], "]"}]}], 
  ";"}], "\[IndentingNewLine]", 
 RowBox[{
  RowBox[{"p", "=", 
   RowBox[{"Exp", "[", 
    RowBox[{"-", "H"}], "]"}]}], ";"}], "\[IndentingNewLine]", 
 RowBox[{
  RowBox[{"pred", "=", 
   RowBox[{"Table", "[", 
    RowBox[{
     RowBox[{
      RowBox[{"p", "[", 
       RowBox[{"[", "i", "]"}], "]"}], " ", 
      RowBox[{"g1", "[", 
       RowBox[{"[", "i", "]"}], "]"}]}], ",", 
     RowBox[{"{", 
      RowBox[{"i", ",", "1", ",", "924"}], "}"}]}], "]"}]}], 
  ";"}], "\[IndentingNewLine]", 
 RowBox[{"zred", "=", 
  RowBox[{"Apply", "[", 
   RowBox[{"Plus", ",", 
    RowBox[{"Flatten", "[", "pred", "]"}]}], "]"}]}], "\[IndentingNewLine]", 
 RowBox[{
  RowBox[{"Z1", "[", 
   RowBox[{"m_", ",", "u_"}], "]"}], ":=", 
  RowBox[{"Evaluate", "[", "zred", "]"}]}], "\[IndentingNewLine]", 
 RowBox[{"Z1", "[", 
  RowBox[{"mu", ",", "v"}], "]"}], "\[IndentingNewLine]", 
 RowBox[{"Z1", "[", 
  RowBox[{"0", ",", "0"}], "]"}], "\[IndentingNewLine]", 
 RowBox[{"Print", "[", 
  RowBox[{"7", "^", "6"}], "]"}]}], "Input",
 CellChangeTimes->{{3.7694913626420364`*^9, 3.769491364001114*^9}, {
   3.7694917708943872`*^9, 3.7694918364801383`*^9}, {3.7694923480774*^9, 
   3.769492349405476*^9}, {3.769547385091179*^9, 3.769547389113921*^9}, 
   3.7697605443070245`*^9, {3.769760586308084*^9, 3.7697607191922717`*^9}, {
   3.7697607820423603`*^9, 3.769760838835441*^9}, {3.7697608805655003`*^9, 
   3.769760891749516*^9}, 3.7697609233145604`*^9, {3.769760998579668*^9, 
   3.769761082118786*^9}, {3.7701111166215744`*^9, 3.7701112002726917`*^9}, {
   3.770111266713784*^9, 3.770111450106041*^9}, {3.770111552547185*^9, 
   3.7701115544471874`*^9}, {3.7701117627524796`*^9, 3.770111764602482*^9}, {
   3.770112738970847*^9, 3.7701127637508817`*^9}, {3.7701128206719613`*^9, 
   3.7701128599830165`*^9}, 3.7701562530125027`*^9, 3.770159069506443*^9, 
   3.770160424784141*^9}],

Cell[BoxData[
 RowBox[{"720", "+", 
  SuperscriptBox["\[ExponentialE]", 
   RowBox[{
    RowBox[{"-", "6"}], " ", "m"}]], "+", 
  RowBox[{"36", " ", 
   SuperscriptBox["\[ExponentialE]", 
    RowBox[{
     RowBox[{"-", "5"}], " ", "m"}]]}], "+", 
  RowBox[{"450", " ", 
   SuperscriptBox["\[ExponentialE]", 
    RowBox[{
     RowBox[{"-", "4"}], " ", "m"}]]}], "+", 
  RowBox[{"2400", " ", 
   SuperscriptBox["\[ExponentialE]", 
    RowBox[{
     RowBox[{"-", "3"}], " ", "m"}]]}], "+", 
  RowBox[{"5400", " ", 
   SuperscriptBox["\[ExponentialE]", 
    RowBox[{
     RowBox[{"-", "2"}], " ", "m"}]]}], "+", 
  RowBox[{"4320", " ", 
   SuperscriptBox["\[ExponentialE]", 
    RowBox[{"-", "m"}]]}], "+", 
  RowBox[{"36", " ", 
   SuperscriptBox["\[ExponentialE]", 
    RowBox[{
     RowBox[{"-", "m"}], "-", 
     RowBox[{"10", " ", "u"}]}]]}], "+", 
  RowBox[{"90", " ", 
   SuperscriptBox["\[ExponentialE]", 
    RowBox[{
     RowBox[{
      RowBox[{"-", "2"}], " ", "m"}], "-", 
     RowBox[{"6", " ", "u"}]}]]}], "+", 
  RowBox[{"900", " ", 
   SuperscriptBox["\[ExponentialE]", 
    RowBox[{
     RowBox[{"-", "m"}], "-", 
     RowBox[{"6", " ", "u"}]}]]}], "+", 
  RowBox[{"1800", " ", 
   SuperscriptBox["\[ExponentialE]", 
    RowBox[{
     RowBox[{"-", "m"}], "-", 
     RowBox[{"4", " ", "u"}]}]]}], "+", 
  RowBox[{"120", " ", 
   SuperscriptBox["\[ExponentialE]", 
    RowBox[{
     RowBox[{
      RowBox[{"-", "3"}], " ", "m"}], "-", 
     RowBox[{"3", " ", "u"}]}]]}], "+", 
  RowBox[{"1800", " ", 
   SuperscriptBox["\[ExponentialE]", 
    RowBox[{
     RowBox[{
      RowBox[{"-", "2"}], " ", "m"}], "-", 
     RowBox[{"3", " ", "u"}]}]]}], "+", 
  RowBox[{"7200", " ", 
   SuperscriptBox["\[ExponentialE]", 
    RowBox[{
     RowBox[{"-", "m"}], "-", 
     RowBox[{"3", " ", "u"}]}]]}], "+", 
  RowBox[{"1350", " ", 
   SuperscriptBox["\[ExponentialE]", 
    RowBox[{
     RowBox[{
      RowBox[{"-", "2"}], " ", "m"}], "-", 
     RowBox[{"2", " ", "u"}]}]]}], "+", 
  RowBox[{"10800", " ", 
   SuperscriptBox["\[ExponentialE]", 
    RowBox[{
     RowBox[{"-", "m"}], "-", 
     RowBox[{"2", " ", "u"}]}]]}], "+", 
  RowBox[{"90", " ", 
   SuperscriptBox["\[ExponentialE]", 
    RowBox[{
     RowBox[{
      RowBox[{"-", "4"}], " ", "m"}], "-", "u"}]]}], "+", 
  RowBox[{"1800", " ", 
   SuperscriptBox["\[ExponentialE]", 
    RowBox[{
     RowBox[{
      RowBox[{"-", "3"}], " ", "m"}], "-", "u"}]]}], "+", 
  RowBox[{"10800", " ", 
   SuperscriptBox["\[ExponentialE]", 
    RowBox[{
     RowBox[{
      RowBox[{"-", "2"}], " ", "m"}], "-", "u"}]]}], "+", 
  RowBox[{"21600", " ", 
   SuperscriptBox["\[ExponentialE]", 
    RowBox[{
     RowBox[{"-", "m"}], "-", "u"}]]}], "+", 
  RowBox[{"6", " ", 
   SuperscriptBox["\[ExponentialE]", 
    RowBox[{
     RowBox[{"-", "15"}], " ", "u"}]]}], "+", 
  RowBox[{"180", " ", 
   SuperscriptBox["\[ExponentialE]", 
    RowBox[{
     RowBox[{"-", "10"}], " ", "u"}]]}], "+", 
  RowBox[{"450", " ", 
   SuperscriptBox["\[ExponentialE]", 
    RowBox[{
     RowBox[{"-", "7"}], " ", "u"}]]}], "+", 
  RowBox[{"2100", " ", 
   SuperscriptBox["\[ExponentialE]", 
    RowBox[{
     RowBox[{"-", "6"}], " ", "u"}]]}], "+", 
  RowBox[{"7200", " ", 
   SuperscriptBox["\[ExponentialE]", 
    RowBox[{
     RowBox[{"-", "4"}], " ", "u"}]]}], "+", 
  RowBox[{"9000", " ", 
   SuperscriptBox["\[ExponentialE]", 
    RowBox[{
     RowBox[{"-", "3"}], " ", "u"}]]}], "+", 
  RowBox[{"16200", " ", 
   SuperscriptBox["\[ExponentialE]", 
    RowBox[{
     RowBox[{"-", "2"}], " ", "u"}]]}], "+", 
  RowBox[{"10800", " ", 
   SuperscriptBox["\[ExponentialE]", 
    RowBox[{"-", "u"}]]}]}]], "Output",
 CellChangeTimes->{3.7701128623530197`*^9, 3.770113500432914*^9, 
  3.770113657447135*^9, 3.7701142307179394`*^9, 3.770114646095522*^9, 
  3.7701577509129*^9, 3.770157914462019*^9, 3.770158022201559*^9, 
  3.7701582905549393`*^9, 3.770159116526877*^9, 3.77015940065862*^9, 
  3.7701594407398443`*^9, 3.7701594960177813`*^9, 3.7701605183123302`*^9, 
  3.770161490999154*^9, 3.770161707666273*^9}],

Cell[BoxData[
 RowBox[{"720", "+", 
  SuperscriptBox["\[ExponentialE]", 
   RowBox[{
    RowBox[{"-", "6"}], " ", "mu"}]], "+", 
  RowBox[{"36", " ", 
   SuperscriptBox["\[ExponentialE]", 
    RowBox[{
     RowBox[{"-", "5"}], " ", "mu"}]]}], "+", 
  RowBox[{"450", " ", 
   SuperscriptBox["\[ExponentialE]", 
    RowBox[{
     RowBox[{"-", "4"}], " ", "mu"}]]}], "+", 
  RowBox[{"2400", " ", 
   SuperscriptBox["\[ExponentialE]", 
    RowBox[{
     RowBox[{"-", "3"}], " ", "mu"}]]}], "+", 
  RowBox[{"5400", " ", 
   SuperscriptBox["\[ExponentialE]", 
    RowBox[{
     RowBox[{"-", "2"}], " ", "mu"}]]}], "+", 
  RowBox[{"4320", " ", 
   SuperscriptBox["\[ExponentialE]", 
    RowBox[{"-", "mu"}]]}], "+", 
  RowBox[{"36", " ", 
   SuperscriptBox["\[ExponentialE]", 
    RowBox[{
     RowBox[{"-", "mu"}], "-", 
     RowBox[{"10", " ", "v"}]}]]}], "+", 
  RowBox[{"90", " ", 
   SuperscriptBox["\[ExponentialE]", 
    RowBox[{
     RowBox[{
      RowBox[{"-", "2"}], " ", "mu"}], "-", 
     RowBox[{"6", " ", "v"}]}]]}], "+", 
  RowBox[{"900", " ", 
   SuperscriptBox["\[ExponentialE]", 
    RowBox[{
     RowBox[{"-", "mu"}], "-", 
     RowBox[{"6", " ", "v"}]}]]}], "+", 
  RowBox[{"1800", " ", 
   SuperscriptBox["\[ExponentialE]", 
    RowBox[{
     RowBox[{"-", "mu"}], "-", 
     RowBox[{"4", " ", "v"}]}]]}], "+", 
  RowBox[{"120", " ", 
   SuperscriptBox["\[ExponentialE]", 
    RowBox[{
     RowBox[{
      RowBox[{"-", "3"}], " ", "mu"}], "-", 
     RowBox[{"3", " ", "v"}]}]]}], "+", 
  RowBox[{"1800", " ", 
   SuperscriptBox["\[ExponentialE]", 
    RowBox[{
     RowBox[{
      RowBox[{"-", "2"}], " ", "mu"}], "-", 
     RowBox[{"3", " ", "v"}]}]]}], "+", 
  RowBox[{"7200", " ", 
   SuperscriptBox["\[ExponentialE]", 
    RowBox[{
     RowBox[{"-", "mu"}], "-", 
     RowBox[{"3", " ", "v"}]}]]}], "+", 
  RowBox[{"1350", " ", 
   SuperscriptBox["\[ExponentialE]", 
    RowBox[{
     RowBox[{
      RowBox[{"-", "2"}], " ", "mu"}], "-", 
     RowBox[{"2", " ", "v"}]}]]}], "+", 
  RowBox[{"10800", " ", 
   SuperscriptBox["\[ExponentialE]", 
    RowBox[{
     RowBox[{"-", "mu"}], "-", 
     RowBox[{"2", " ", "v"}]}]]}], "+", 
  RowBox[{"90", " ", 
   SuperscriptBox["\[ExponentialE]", 
    RowBox[{
     RowBox[{
      RowBox[{"-", "4"}], " ", "mu"}], "-", "v"}]]}], "+", 
  RowBox[{"1800", " ", 
   SuperscriptBox["\[ExponentialE]", 
    RowBox[{
     RowBox[{
      RowBox[{"-", "3"}], " ", "mu"}], "-", "v"}]]}], "+", 
  RowBox[{"10800", " ", 
   SuperscriptBox["\[ExponentialE]", 
    RowBox[{
     RowBox[{
      RowBox[{"-", "2"}], " ", "mu"}], "-", "v"}]]}], "+", 
  RowBox[{"21600", " ", 
   SuperscriptBox["\[ExponentialE]", 
    RowBox[{
     RowBox[{"-", "mu"}], "-", "v"}]]}], "+", 
  RowBox[{"6", " ", 
   SuperscriptBox["\[ExponentialE]", 
    RowBox[{
     RowBox[{"-", "15"}], " ", "v"}]]}], "+", 
  RowBox[{"180", " ", 
   SuperscriptBox["\[ExponentialE]", 
    RowBox[{
     RowBox[{"-", "10"}], " ", "v"}]]}], "+", 
  RowBox[{"450", " ", 
   SuperscriptBox["\[ExponentialE]", 
    RowBox[{
     RowBox[{"-", "7"}], " ", "v"}]]}], "+", 
  RowBox[{"2100", " ", 
   SuperscriptBox["\[ExponentialE]", 
    RowBox[{
     RowBox[{"-", "6"}], " ", "v"}]]}], "+", 
  RowBox[{"7200", " ", 
   SuperscriptBox["\[ExponentialE]", 
    RowBox[{
     RowBox[{"-", "4"}], " ", "v"}]]}], "+", 
  RowBox[{"9000", " ", 
   SuperscriptBox["\[ExponentialE]", 
    RowBox[{
     RowBox[{"-", "3"}], " ", "v"}]]}], "+", 
  RowBox[{"16200", " ", 
   SuperscriptBox["\[ExponentialE]", 
    RowBox[{
     RowBox[{"-", "2"}], " ", "v"}]]}], "+", 
  RowBox[{"10800", " ", 
   SuperscriptBox["\[ExponentialE]", 
    RowBox[{"-", "v"}]]}]}]], "Output",
 CellChangeTimes->{3.7701128623530197`*^9, 3.770113500432914*^9, 
  3.770113657447135*^9, 3.7701142307179394`*^9, 3.770114646095522*^9, 
  3.7701577509129*^9, 3.770157914462019*^9, 3.770158022201559*^9, 
  3.7701582905549393`*^9, 3.770159116526877*^9, 3.77015940065862*^9, 
  3.7701594407398443`*^9, 3.7701594960177813`*^9, 3.7701605183123302`*^9, 
  3.770161490999154*^9, 3.7701617076681013`*^9}],

Cell[BoxData["117649"], "Output",
 CellChangeTimes->{3.7701128623530197`*^9, 3.770113500432914*^9, 
  3.770113657447135*^9, 3.7701142307179394`*^9, 3.770114646095522*^9, 
  3.7701577509129*^9, 3.770157914462019*^9, 3.770158022201559*^9, 
  3.7701582905549393`*^9, 3.770159116526877*^9, 3.77015940065862*^9, 
  3.7701594407398443`*^9, 3.7701594960177813`*^9, 3.7701605183123302`*^9, 
  3.770161490999154*^9, 3.770161707669327*^9}],

Cell[BoxData["117649"], "Print",
 CellChangeTimes->{3.77011286236302*^9, 3.770113500432914*^9, 
  3.770113657447135*^9, 3.770114230727939*^9, 3.7701146461055217`*^9, 
  3.7701577509176073`*^9, 3.770157914500836*^9, 3.770158022205851*^9, 
  3.770158290559042*^9, 3.770159117868882*^9, 3.770159402012293*^9, 
  3.7701594420736847`*^9, 3.770159497357678*^9, 3.770160518316555*^9, 
  3.7701614910047503`*^9, 3.770161707670292*^9}]
}, Open  ]],

Cell[CellGroupData[{

Cell[BoxData[{
 RowBox[{
  RowBox[{"Z2", "[", 
   RowBox[{"m_", ",", "u_"}], "]"}], ":=", 
  RowBox[{"Z1", "[", 
   RowBox[{"m", ",", "u"}], "]"}]}], "\[IndentingNewLine]", 
 RowBox[{"Z2", "[", 
  RowBox[{"mu", ",", "v"}], "]"}]}], "Input",
 CellChangeTimes->{{3.769547404330265*^9, 3.769547407928904*^9}, {
  3.769761111411827*^9, 3.76976114193487*^9}, {3.770111493366102*^9, 
  3.770111517607136*^9}}],

Cell[BoxData[
 RowBox[{"720", "+", 
  SuperscriptBox["\[ExponentialE]", 
   RowBox[{
    RowBox[{"-", "6"}], " ", "mu"}]], "+", 
  RowBox[{"36", " ", 
   SuperscriptBox["\[ExponentialE]", 
    RowBox[{
     RowBox[{"-", "5"}], " ", "mu"}]]}], "+", 
  RowBox[{"450", " ", 
   SuperscriptBox["\[ExponentialE]", 
    RowBox[{
     RowBox[{"-", "4"}], " ", "mu"}]]}], "+", 
  RowBox[{"2400", " ", 
   SuperscriptBox["\[ExponentialE]", 
    RowBox[{
     RowBox[{"-", "3"}], " ", "mu"}]]}], "+", 
  RowBox[{"5400", " ", 
   SuperscriptBox["\[ExponentialE]", 
    RowBox[{
     RowBox[{"-", "2"}], " ", "mu"}]]}], "+", 
  RowBox[{"4320", " ", 
   SuperscriptBox["\[ExponentialE]", 
    RowBox[{"-", "mu"}]]}], "+", 
  RowBox[{"36", " ", 
   SuperscriptBox["\[ExponentialE]", 
    RowBox[{
     RowBox[{"-", "mu"}], "-", 
     RowBox[{"10", " ", "v"}]}]]}], "+", 
  RowBox[{"90", " ", 
   SuperscriptBox["\[ExponentialE]", 
    RowBox[{
     RowBox[{
      RowBox[{"-", "2"}], " ", "mu"}], "-", 
     RowBox[{"6", " ", "v"}]}]]}], "+", 
  RowBox[{"900", " ", 
   SuperscriptBox["\[ExponentialE]", 
    RowBox[{
     RowBox[{"-", "mu"}], "-", 
     RowBox[{"6", " ", "v"}]}]]}], "+", 
  RowBox[{"1800", " ", 
   SuperscriptBox["\[ExponentialE]", 
    RowBox[{
     RowBox[{"-", "mu"}], "-", 
     RowBox[{"4", " ", "v"}]}]]}], "+", 
  RowBox[{"120", " ", 
   SuperscriptBox["\[ExponentialE]", 
    RowBox[{
     RowBox[{
      RowBox[{"-", "3"}], " ", "mu"}], "-", 
     RowBox[{"3", " ", "v"}]}]]}], "+", 
  RowBox[{"1800", " ", 
   SuperscriptBox["\[ExponentialE]", 
    RowBox[{
     RowBox[{
      RowBox[{"-", "2"}], " ", "mu"}], "-", 
     RowBox[{"3", " ", "v"}]}]]}], "+", 
  RowBox[{"7200", " ", 
   SuperscriptBox["\[ExponentialE]", 
    RowBox[{
     RowBox[{"-", "mu"}], "-", 
     RowBox[{"3", " ", "v"}]}]]}], "+", 
  RowBox[{"1350", " ", 
   SuperscriptBox["\[ExponentialE]", 
    RowBox[{
     RowBox[{
      RowBox[{"-", "2"}], " ", "mu"}], "-", 
     RowBox[{"2", " ", "v"}]}]]}], "+", 
  RowBox[{"10800", " ", 
   SuperscriptBox["\[ExponentialE]", 
    RowBox[{
     RowBox[{"-", "mu"}], "-", 
     RowBox[{"2", " ", "v"}]}]]}], "+", 
  RowBox[{"90", " ", 
   SuperscriptBox["\[ExponentialE]", 
    RowBox[{
     RowBox[{
      RowBox[{"-", "4"}], " ", "mu"}], "-", "v"}]]}], "+", 
  RowBox[{"1800", " ", 
   SuperscriptBox["\[ExponentialE]", 
    RowBox[{
     RowBox[{
      RowBox[{"-", "3"}], " ", "mu"}], "-", "v"}]]}], "+", 
  RowBox[{"10800", " ", 
   SuperscriptBox["\[ExponentialE]", 
    RowBox[{
     RowBox[{
      RowBox[{"-", "2"}], " ", "mu"}], "-", "v"}]]}], "+", 
  RowBox[{"21600", " ", 
   SuperscriptBox["\[ExponentialE]", 
    RowBox[{
     RowBox[{"-", "mu"}], "-", "v"}]]}], "+", 
  RowBox[{"6", " ", 
   SuperscriptBox["\[ExponentialE]", 
    RowBox[{
     RowBox[{"-", "15"}], " ", "v"}]]}], "+", 
  RowBox[{"180", " ", 
   SuperscriptBox["\[ExponentialE]", 
    RowBox[{
     RowBox[{"-", "10"}], " ", "v"}]]}], "+", 
  RowBox[{"450", " ", 
   SuperscriptBox["\[ExponentialE]", 
    RowBox[{
     RowBox[{"-", "7"}], " ", "v"}]]}], "+", 
  RowBox[{"2100", " ", 
   SuperscriptBox["\[ExponentialE]", 
    RowBox[{
     RowBox[{"-", "6"}], " ", "v"}]]}], "+", 
  RowBox[{"7200", " ", 
   SuperscriptBox["\[ExponentialE]", 
    RowBox[{
     RowBox[{"-", "4"}], " ", "v"}]]}], "+", 
  RowBox[{"9000", " ", 
   SuperscriptBox["\[ExponentialE]", 
    RowBox[{
     RowBox[{"-", "3"}], " ", "v"}]]}], "+", 
  RowBox[{"16200", " ", 
   SuperscriptBox["\[ExponentialE]", 
    RowBox[{
     RowBox[{"-", "2"}], " ", "v"}]]}], "+", 
  RowBox[{"10800", " ", 
   SuperscriptBox["\[ExponentialE]", 
    RowBox[{"-", "v"}]]}]}]], "Output",
 CellChangeTimes->{3.76954789972255*^9, 3.769550665294438*^9, 
  3.7697611452448745`*^9, 3.7697630449045725`*^9, 3.7701104303926125`*^9, 
  3.770112870343031*^9, 3.770113673537157*^9, 3.770114235607946*^9, 
  3.7701146519155293`*^9, 3.770157754121306*^9, 3.770157930440531*^9, 
  3.7701580290808687`*^9, 3.7701582945373707`*^9, 3.77016053759305*^9, 
  3.770161497299384*^9, 3.7701617114497232`*^9}]
}, Open  ]],

Cell[CellGroupData[{

Cell[BoxData[{
 RowBox[{
  RowBox[{"c56", "=", 
   RowBox[{"cfg", "[", 
    RowBox[{"5", ",", "6"}], "]"}]}], ";"}], "\[IndentingNewLine]", 
 RowBox[{"Dimensions", "[", "c56", "]"}], "\[IndentingNewLine]", 
 RowBox[{"Dimensions", "[", "g2", "]"}], "\[IndentingNewLine]", 
 RowBox[{"Apply", "[", 
  RowBox[{"Plus", ",", "g2"}], "]"}]}], "Input",
 CellChangeTimes->{{3.770160554569026*^9, 3.7701605785027437`*^9}}],

Cell[BoxData[
 RowBox[{"{", 
  RowBox[{"252", ",", "6"}], "}"}]], "Output",
 CellChangeTimes->{3.7701605806858597`*^9, 3.770161500329178*^9, 
  3.770161714585395*^9}],

Cell[BoxData[
 RowBox[{"{", "252", "}"}]], "Output",
 CellChangeTimes->{3.7701605806858597`*^9, 3.770161500329178*^9, 
  3.770161714586467*^9}],

Cell[BoxData["7776"], "Output",
 CellChangeTimes->{3.7701605806858597`*^9, 3.770161500329178*^9, 
  3.7701617145872793`*^9}]
}, Open  ]],

Cell[CellGroupData[{

Cell[BoxData[{
 RowBox[{
  RowBox[{"H", "=", 
   RowBox[{"Table", "[", 
    RowBox[{
     RowBox[{"h1", "[", 
      RowBox[{"c56", ",", "1", ",", "m", ",", "u", ",", "i"}], "]"}], ",", 
     RowBox[{"{", 
      RowBox[{"i", ",", "1", ",", " ", "252"}], "}"}]}], "]"}]}], 
  ";"}], "\[IndentingNewLine]", 
 RowBox[{
  RowBox[{"p", "=", 
   RowBox[{"Exp", "[", 
    RowBox[{"-", "H"}], "]"}]}], ";"}], "\[IndentingNewLine]", 
 RowBox[{
  RowBox[{"pred", "=", 
   RowBox[{"Table", "[", 
    RowBox[{
     RowBox[{
      RowBox[{"p", "[", 
       RowBox[{"[", "i", "]"}], "]"}], " ", 
      RowBox[{"g2", "[", 
       RowBox[{"[", "i", "]"}], "]"}]}], ",", 
     RowBox[{"{", 
      RowBox[{"i", ",", "1", ",", "252"}], "}"}]}], "]"}]}], 
  ";"}], "\[IndentingNewLine]", 
 RowBox[{"zred", "=", 
  RowBox[{"Apply", "[", 
   RowBox[{"Plus", ",", 
    RowBox[{"Flatten", "[", "pred", "]"}]}], "]"}]}], "\[IndentingNewLine]", 
 RowBox[{
  RowBox[{"Z3", "[", 
   RowBox[{"m_", ",", "u_"}], "]"}], ":=", 
  RowBox[{"Evaluate", "[", "zred", "]"}]}], "\[IndentingNewLine]", 
 RowBox[{"Z3", "[", 
  RowBox[{"mu", ",", "v"}], "]"}], "\[IndentingNewLine]", 
 RowBox[{"Z3", "[", 
  RowBox[{"0", ",", "0"}], "]"}], "\[IndentingNewLine]", 
 RowBox[{"Print", "[", 
  RowBox[{"6", "^", "5"}], "]"}]}], "Input",
 CellChangeTimes->{{3.769761249267021*^9, 3.769761289202078*^9}, {
   3.7701116757703576`*^9, 3.7701117035803967`*^9}, {3.7701130736653156`*^9, 
   3.7701131192963796`*^9}, {3.770113159956437*^9, 3.7701131634764414`*^9}, 
   3.770156376105394*^9}],

Cell[BoxData[
 RowBox[{"120", "+", 
  SuperscriptBox["\[ExponentialE]", 
   RowBox[{
    RowBox[{"-", "5"}], " ", "m"}]], "+", 
  RowBox[{"25", " ", 
   SuperscriptBox["\[ExponentialE]", 
    RowBox[{
     RowBox[{"-", "4"}], " ", "m"}]]}], "+", 
  RowBox[{"200", " ", 
   SuperscriptBox["\[ExponentialE]", 
    RowBox[{
     RowBox[{"-", "3"}], " ", "m"}]]}], "+", 
  RowBox[{"600", " ", 
   SuperscriptBox["\[ExponentialE]", 
    RowBox[{
     RowBox[{"-", "2"}], " ", "m"}]]}], "+", 
  RowBox[{"600", " ", 
   SuperscriptBox["\[ExponentialE]", 
    RowBox[{"-", "m"}]]}], "+", 
  RowBox[{"25", " ", 
   SuperscriptBox["\[ExponentialE]", 
    RowBox[{
     RowBox[{"-", "m"}], "-", 
     RowBox[{"6", " ", "u"}]}]]}], "+", 
  RowBox[{"50", " ", 
   SuperscriptBox["\[ExponentialE]", 
    RowBox[{
     RowBox[{
      RowBox[{"-", "2"}], " ", "m"}], "-", 
     RowBox[{"3", " ", "u"}]}]]}], "+", 
  RowBox[{"400", " ", 
   SuperscriptBox["\[ExponentialE]", 
    RowBox[{
     RowBox[{"-", "m"}], "-", 
     RowBox[{"3", " ", "u"}]}]]}], "+", 
  RowBox[{"300", " ", 
   SuperscriptBox["\[ExponentialE]", 
    RowBox[{
     RowBox[{"-", "m"}], "-", 
     RowBox[{"2", " ", "u"}]}]]}], "+", 
  RowBox[{"50", " ", 
   SuperscriptBox["\[ExponentialE]", 
    RowBox[{
     RowBox[{
      RowBox[{"-", "3"}], " ", "m"}], "-", "u"}]]}], "+", 
  RowBox[{"600", " ", 
   SuperscriptBox["\[ExponentialE]", 
    RowBox[{
     RowBox[{
      RowBox[{"-", "2"}], " ", "m"}], "-", "u"}]]}], "+", 
  RowBox[{"1800", " ", 
   SuperscriptBox["\[ExponentialE]", 
    RowBox[{
     RowBox[{"-", "m"}], "-", "u"}]]}], "+", 
  RowBox[{"5", " ", 
   SuperscriptBox["\[ExponentialE]", 
    RowBox[{
     RowBox[{"-", "10"}], " ", "u"}]]}], "+", 
  RowBox[{"100", " ", 
   SuperscriptBox["\[ExponentialE]", 
    RowBox[{
     RowBox[{"-", "6"}], " ", "u"}]]}], "+", 
  RowBox[{"200", " ", 
   SuperscriptBox["\[ExponentialE]", 
    RowBox[{
     RowBox[{"-", "4"}], " ", "u"}]]}], "+", 
  RowBox[{"600", " ", 
   SuperscriptBox["\[ExponentialE]", 
    RowBox[{
     RowBox[{"-", "3"}], " ", "u"}]]}], "+", 
  RowBox[{"900", " ", 
   SuperscriptBox["\[ExponentialE]", 
    RowBox[{
     RowBox[{"-", "2"}], " ", "u"}]]}], "+", 
  RowBox[{"1200", " ", 
   SuperscriptBox["\[ExponentialE]", 
    RowBox[{"-", "u"}]]}]}]], "Output",
 CellChangeTimes->{
  3.7697612953870864`*^9, 3.769763053661586*^9, 3.770110446912636*^9, 
   3.77011296233416*^9, 3.770113032015258*^9, {3.770113125106388*^9, 
   3.770113164586443*^9}, 3.7701137121282115`*^9, 3.770114242767956*^9, 
   3.7701146638955464`*^9, 3.770157756370182*^9, 3.770157935342805*^9, 
   3.7701580319509697`*^9, 3.770158300520475*^9, 3.770160591478805*^9, 
   3.770161509396359*^9, 3.770161717065812*^9}],

Cell[BoxData[
 RowBox[{"120", "+", 
  SuperscriptBox["\[ExponentialE]", 
   RowBox[{
    RowBox[{"-", "5"}], " ", "mu"}]], "+", 
  RowBox[{"25", " ", 
   SuperscriptBox["\[ExponentialE]", 
    RowBox[{
     RowBox[{"-", "4"}], " ", "mu"}]]}], "+", 
  RowBox[{"200", " ", 
   SuperscriptBox["\[ExponentialE]", 
    RowBox[{
     RowBox[{"-", "3"}], " ", "mu"}]]}], "+", 
  RowBox[{"600", " ", 
   SuperscriptBox["\[ExponentialE]", 
    RowBox[{
     RowBox[{"-", "2"}], " ", "mu"}]]}], "+", 
  RowBox[{"600", " ", 
   SuperscriptBox["\[ExponentialE]", 
    RowBox[{"-", "mu"}]]}], "+", 
  RowBox[{"25", " ", 
   SuperscriptBox["\[ExponentialE]", 
    RowBox[{
     RowBox[{"-", "mu"}], "-", 
     RowBox[{"6", " ", "v"}]}]]}], "+", 
  RowBox[{"50", " ", 
   SuperscriptBox["\[ExponentialE]", 
    RowBox[{
     RowBox[{
      RowBox[{"-", "2"}], " ", "mu"}], "-", 
     RowBox[{"3", " ", "v"}]}]]}], "+", 
  RowBox[{"400", " ", 
   SuperscriptBox["\[ExponentialE]", 
    RowBox[{
     RowBox[{"-", "mu"}], "-", 
     RowBox[{"3", " ", "v"}]}]]}], "+", 
  RowBox[{"300", " ", 
   SuperscriptBox["\[ExponentialE]", 
    RowBox[{
     RowBox[{"-", "mu"}], "-", 
     RowBox[{"2", " ", "v"}]}]]}], "+", 
  RowBox[{"50", " ", 
   SuperscriptBox["\[ExponentialE]", 
    RowBox[{
     RowBox[{
      RowBox[{"-", "3"}], " ", "mu"}], "-", "v"}]]}], "+", 
  RowBox[{"600", " ", 
   SuperscriptBox["\[ExponentialE]", 
    RowBox[{
     RowBox[{
      RowBox[{"-", "2"}], " ", "mu"}], "-", "v"}]]}], "+", 
  RowBox[{"1800", " ", 
   SuperscriptBox["\[ExponentialE]", 
    RowBox[{
     RowBox[{"-", "mu"}], "-", "v"}]]}], "+", 
  RowBox[{"5", " ", 
   SuperscriptBox["\[ExponentialE]", 
    RowBox[{
     RowBox[{"-", "10"}], " ", "v"}]]}], "+", 
  RowBox[{"100", " ", 
   SuperscriptBox["\[ExponentialE]", 
    RowBox[{
     RowBox[{"-", "6"}], " ", "v"}]]}], "+", 
  RowBox[{"200", " ", 
   SuperscriptBox["\[ExponentialE]", 
    RowBox[{
     RowBox[{"-", "4"}], " ", "v"}]]}], "+", 
  RowBox[{"600", " ", 
   SuperscriptBox["\[ExponentialE]", 
    RowBox[{
     RowBox[{"-", "3"}], " ", "v"}]]}], "+", 
  RowBox[{"900", " ", 
   SuperscriptBox["\[ExponentialE]", 
    RowBox[{
     RowBox[{"-", "2"}], " ", "v"}]]}], "+", 
  RowBox[{"1200", " ", 
   SuperscriptBox["\[ExponentialE]", 
    RowBox[{"-", "v"}]]}]}]], "Output",
 CellChangeTimes->{
  3.7697612953870864`*^9, 3.769763053661586*^9, 3.770110446912636*^9, 
   3.77011296233416*^9, 3.770113032015258*^9, {3.770113125106388*^9, 
   3.770113164586443*^9}, 3.7701137121282115`*^9, 3.770114242767956*^9, 
   3.7701146638955464`*^9, 3.770157756370182*^9, 3.770157935342805*^9, 
   3.7701580319509697`*^9, 3.770158300520475*^9, 3.770160591478805*^9, 
   3.770161509396359*^9, 3.770161717067857*^9}],

Cell[BoxData["7776"], "Output",
 CellChangeTimes->{
  3.7697612953870864`*^9, 3.769763053661586*^9, 3.770110446912636*^9, 
   3.77011296233416*^9, 3.770113032015258*^9, {3.770113125106388*^9, 
   3.770113164586443*^9}, 3.7701137121282115`*^9, 3.770114242767956*^9, 
   3.7701146638955464`*^9, 3.770157756370182*^9, 3.770157935342805*^9, 
   3.7701580319509697`*^9, 3.770158300520475*^9, 3.770160591478805*^9, 
   3.770161509396359*^9, 3.770161717069254*^9}],

Cell[BoxData["7776"], "Print",
 CellChangeTimes->{{3.770113125106388*^9, 3.770113164586443*^9}, 
   3.7701137121282115`*^9, 3.770114242767956*^9, 3.7701146638955464`*^9, 
   3.770157756375432*^9, 3.770157935373872*^9, 3.770158031955326*^9, 
   3.7701583005255413`*^9, 3.770160591482637*^9, 3.7701615094009457`*^9, 
   3.770161717070462*^9}]
}, Open  ]],

Cell[CellGroupData[{

Cell[BoxData[{
 RowBox[{
  RowBox[{"Z4", "[", 
   RowBox[{"m_", ",", "u_"}], "]"}], ":=", 
  RowBox[{"Evaluate", "[", 
   RowBox[{"Z1", "[", 
    RowBox[{"m", ",", "u"}], "]"}], "]"}]}], "\[IndentingNewLine]", 
 RowBox[{"Z4", "[", 
  RowBox[{"0", ",", "0"}], "]"}]}], "Input",
 CellChangeTimes->{{3.7694919036529803`*^9, 3.769491908637265*^9}, {
  3.7694919560649776`*^9, 3.76949196676559*^9}, {3.7694923667324667`*^9, 
  3.7694923675485134`*^9}, {3.7697613395041485`*^9, 3.7697614103362494`*^9}}],

Cell[BoxData["117649"], "Output",
 CellChangeTimes->{
  3.7694923688195868`*^9, 3.7694967328871965`*^9, 3.7695479049895353`*^9, 
   3.769550665361863*^9, 3.7697614114162507`*^9, 3.7697630594415936`*^9, 
   3.7701104540426455`*^9, 3.77011317661646*^9, 3.7701137229682264`*^9, 
   3.770114247827963*^9, 3.7701146703355556`*^9, 3.7701577607535686`*^9, {
   3.770158035262034*^9, 3.770158058715361*^9}, 3.770160596397736*^9, 
   3.770161513264963*^9, 3.770161721833358*^9}]
}, Open  ]],

Cell[CellGroupData[{

Cell[BoxData[{
 RowBox[{
  RowBox[{"c37", "=", 
   RowBox[{"cfg", "[", 
    RowBox[{"3", ",", "7"}], "]"}]}], ";"}], "\[IndentingNewLine]", 
 RowBox[{"Dimensions", "[", "c37", "]"}], "\[IndentingNewLine]", 
 RowBox[{"Dimensions", "[", "g3", "]"}], "\[IndentingNewLine]", 
 RowBox[{"Apply", "[", 
  RowBox[{"Plus", ",", "g3"}], "]"}]}], "Input",
 CellChangeTimes->{{3.770160613582499*^9, 3.770160635060615*^9}}],

Cell[BoxData[
 RowBox[{"{", 
  RowBox[{"84", ",", "7"}], "}"}]], "Output",
 CellChangeTimes->{3.770160640200946*^9, 3.770161516064912*^9, 
  3.7701617245353527`*^9}],

Cell[BoxData[
 RowBox[{"{", "84", "}"}]], "Output",
 CellChangeTimes->{3.770160640200946*^9, 3.770161516064912*^9, 
  3.770161724537375*^9}],

Cell[BoxData["343"], "Output",
 CellChangeTimes->{3.770160640200946*^9, 3.770161516064912*^9, 
  3.770161724538529*^9}]
}, Open  ]],

Cell[CellGroupData[{

Cell[BoxData[{
 RowBox[{
  RowBox[{"H", "=", 
   RowBox[{"Table", "[", 
    RowBox[{
     RowBox[{"h2", "[", 
      RowBox[{
      "c37", ",", "1", ",", "c37", ",", "1", ",", "m", ",", "u1", ",", "u2", 
       ",", "u3", ",", "i", ",", "j"}], "]"}], ",", 
     RowBox[{"{", 
      RowBox[{"i", ",", "1", ",", " ", "84"}], "}"}], ",", 
     RowBox[{"{", 
      RowBox[{"j", ",", "1", ",", "84"}], "}"}]}], "]"}]}], 
  ";"}], "\[IndentingNewLine]", 
 RowBox[{
  RowBox[{"p", "=", 
   RowBox[{"Exp", "[", 
    RowBox[{"-", "H"}], "]"}]}], ";"}], "\[IndentingNewLine]", 
 RowBox[{
  RowBox[{"pred", "=", 
   RowBox[{"Table", "[", 
    RowBox[{
     RowBox[{
      RowBox[{"p", "[", 
       RowBox[{"[", 
        RowBox[{"i", ",", "j"}], "]"}], "]"}], " ", 
      RowBox[{"g3", "[", 
       RowBox[{"[", "i", "]"}], "]"}], " ", 
      RowBox[{"g3", "[", 
       RowBox[{"[", "j", "]"}], "]"}]}], ",", 
     RowBox[{"{", 
      RowBox[{"i", ",", "1", ",", "84"}], "}"}], ",", 
     RowBox[{"{", 
      RowBox[{"j", ",", "1", ",", "84"}], "}"}]}], "]"}]}], 
  ";"}], "\[IndentingNewLine]", 
 RowBox[{"zred", "=", 
  RowBox[{"Apply", "[", 
   RowBox[{"Plus", ",", 
    RowBox[{"Flatten", "[", "pred", "]"}]}], "]"}]}], "\[IndentingNewLine]", 
 RowBox[{
  RowBox[{
   RowBox[{"Z5", "[", 
    RowBox[{"m_", ",", "u1_", ",", "u2_", ",", "u3_"}], "]"}], ":=", 
   RowBox[{"Evaluate", "[", "zred", "]"}]}], ";"}], "\[IndentingNewLine]", 
 RowBox[{"Z5", "[", 
  RowBox[{"mu", ",", "v1", ",", "v2", ",", "v3"}], 
  "]"}], "\[IndentingNewLine]", 
 RowBox[{"Z5", "[", 
  RowBox[{"0", ",", "0", ",", "0", ",", "0"}], "]"}], "\[IndentingNewLine]", 
 RowBox[{"Print", "[", 
  RowBox[{
   RowBox[{"7", "^", "3"}], "*", 
   RowBox[{"7", "^", "3"}]}], "]"}]}], "Input",
 CellChangeTimes->{{3.769761536620427*^9, 3.769761669848615*^9}, {
  3.770111858393613*^9, 3.7701118932446623`*^9}, {3.770113202797497*^9, 
  3.7701132490775614`*^9}, {3.7701137756693*^9, 3.770113810519349*^9}, {
  3.770156485430969*^9, 3.77015649158154*^9}}],

Cell[BoxData[
 RowBox[{"720", "+", 
  SuperscriptBox["\[ExponentialE]", 
   RowBox[{
    RowBox[{"-", "6"}], " ", "m"}]], "+", 
  RowBox[{"36", " ", 
   SuperscriptBox["\[ExponentialE]", 
    RowBox[{
     RowBox[{"-", "5"}], " ", "m"}]]}], "+", 
  RowBox[{"450", " ", 
   SuperscriptBox["\[ExponentialE]", 
    RowBox[{
     RowBox[{"-", "4"}], " ", "m"}]]}], "+", 
  RowBox[{"2400", " ", 
   SuperscriptBox["\[ExponentialE]", 
    RowBox[{
     RowBox[{"-", "3"}], " ", "m"}]]}], "+", 
  RowBox[{"5400", " ", 
   SuperscriptBox["\[ExponentialE]", 
    RowBox[{
     RowBox[{"-", "2"}], " ", "m"}]]}], "+", 
  RowBox[{"4320", " ", 
   SuperscriptBox["\[ExponentialE]", 
    RowBox[{"-", "m"}]]}], "+", 
  RowBox[{"6", " ", 
   SuperscriptBox["\[ExponentialE]", 
    RowBox[{
     RowBox[{
      RowBox[{"-", "3"}], " ", "m"}], "-", 
     RowBox[{"3", " ", "u1"}]}]]}], "+", 
  RowBox[{"90", " ", 
   SuperscriptBox["\[ExponentialE]", 
    RowBox[{
     RowBox[{
      RowBox[{"-", "2"}], " ", "m"}], "-", 
     RowBox[{"3", " ", "u1"}]}]]}], "+", 
  RowBox[{"360", " ", 
   SuperscriptBox["\[ExponentialE]", 
    RowBox[{
     RowBox[{"-", "m"}], "-", 
     RowBox[{"3", " ", "u1"}]}]]}], "+", 
  RowBox[{"18", " ", 
   SuperscriptBox["\[ExponentialE]", 
    RowBox[{
     RowBox[{
      RowBox[{"-", "4"}], " ", "m"}], "-", "u1"}]]}], "+", 
  RowBox[{"360", " ", 
   SuperscriptBox["\[ExponentialE]", 
    RowBox[{
     RowBox[{
      RowBox[{"-", "3"}], " ", "m"}], "-", "u1"}]]}], "+", 
  RowBox[{"2160", " ", 
   SuperscriptBox["\[ExponentialE]", 
    RowBox[{
     RowBox[{
      RowBox[{"-", "2"}], " ", "m"}], "-", "u1"}]]}], "+", 
  RowBox[{"4320", " ", 
   SuperscriptBox["\[ExponentialE]", 
    RowBox[{
     RowBox[{"-", "m"}], "-", "u1"}]]}], "+", 
  RowBox[{"360", " ", 
   SuperscriptBox["\[ExponentialE]", 
    RowBox[{
     RowBox[{"-", "3"}], " ", "u1"}]]}], "+", 
  RowBox[{"2160", " ", 
   SuperscriptBox["\[ExponentialE]", 
    RowBox[{"-", "u1"}]]}], "+", 
  RowBox[{"6", " ", 
   SuperscriptBox["\[ExponentialE]", 
    RowBox[{
     RowBox[{
      RowBox[{"-", "3"}], " ", "m"}], "-", 
     RowBox[{"3", " ", "u2"}]}]]}], "+", 
  RowBox[{"90", " ", 
   SuperscriptBox["\[ExponentialE]", 
    RowBox[{
     RowBox[{
      RowBox[{"-", "2"}], " ", "m"}], "-", 
     RowBox[{"3", " ", "u2"}]}]]}], "+", 
  RowBox[{"360", " ", 
   SuperscriptBox["\[ExponentialE]", 
    RowBox[{
     RowBox[{"-", "m"}], "-", 
     RowBox[{"3", " ", "u2"}]}]]}], "+", 
  RowBox[{"30", " ", 
   SuperscriptBox["\[ExponentialE]", 
    RowBox[{
     RowBox[{
      RowBox[{"-", "3"}], " ", "u1"}], "-", 
     RowBox[{"3", " ", "u2"}]}]]}], "+", 
  RowBox[{"360", " ", 
   SuperscriptBox["\[ExponentialE]", 
    RowBox[{
     RowBox[{"-", "u1"}], "-", 
     RowBox[{"3", " ", "u2"}]}]]}], "+", 
  RowBox[{"90", " ", 
   SuperscriptBox["\[ExponentialE]", 
    RowBox[{
     RowBox[{"-", "m"}], "-", "u1", "-", 
     RowBox[{"3", " ", "u2"}]}]]}], "+", 
  RowBox[{"18", " ", 
   SuperscriptBox["\[ExponentialE]", 
    RowBox[{
     RowBox[{
      RowBox[{"-", "4"}], " ", "m"}], "-", "u2"}]]}], "+", 
  RowBox[{"360", " ", 
   SuperscriptBox["\[ExponentialE]", 
    RowBox[{
     RowBox[{
      RowBox[{"-", "3"}], " ", "m"}], "-", "u2"}]]}], "+", 
  RowBox[{"2160", " ", 
   SuperscriptBox["\[ExponentialE]", 
    RowBox[{
     RowBox[{
      RowBox[{"-", "2"}], " ", "m"}], "-", "u2"}]]}], "+", 
  RowBox[{"4320", " ", 
   SuperscriptBox["\[ExponentialE]", 
    RowBox[{
     RowBox[{"-", "m"}], "-", "u2"}]]}], "+", 
  RowBox[{"360", " ", 
   SuperscriptBox["\[ExponentialE]", 
    RowBox[{
     RowBox[{
      RowBox[{"-", "3"}], " ", "u1"}], "-", "u2"}]]}], "+", 
  RowBox[{"90", " ", 
   SuperscriptBox["\[ExponentialE]", 
    RowBox[{
     RowBox[{"-", "m"}], "-", 
     RowBox[{"3", " ", "u1"}], "-", "u2"}]]}], "+", 
  RowBox[{"3240", " ", 
   SuperscriptBox["\[ExponentialE]", 
    RowBox[{
     RowBox[{"-", "u1"}], "-", "u2"}]]}], "+", 
  RowBox[{"270", " ", 
   SuperscriptBox["\[ExponentialE]", 
    RowBox[{
     RowBox[{
      RowBox[{"-", "2"}], " ", "m"}], "-", "u1", "-", "u2"}]]}], "+", 
  RowBox[{"2160", " ", 
   SuperscriptBox["\[ExponentialE]", 
    RowBox[{
     RowBox[{"-", "m"}], "-", "u1", "-", "u2"}]]}], "+", 
  RowBox[{"360", " ", 
   SuperscriptBox["\[ExponentialE]", 
    RowBox[{
     RowBox[{"-", "3"}], " ", "u2"}]]}], "+", 
  RowBox[{"2160", " ", 
   SuperscriptBox["\[ExponentialE]", 
    RowBox[{"-", "u2"}]]}], "+", 
  RowBox[{"6", " ", 
   SuperscriptBox["\[ExponentialE]", 
    RowBox[{
     RowBox[{
      RowBox[{"-", "3"}], " ", "u1"}], "-", 
     RowBox[{"3", " ", "u2"}], "-", 
     RowBox[{"9", " ", "u3"}]}]]}], "+", 
  RowBox[{"90", " ", 
   SuperscriptBox["\[ExponentialE]", 
    RowBox[{
     RowBox[{"-", "u1"}], "-", 
     RowBox[{"3", " ", "u2"}], "-", 
     RowBox[{"6", " ", "u3"}]}]]}], "+", 
  RowBox[{"18", " ", 
   SuperscriptBox["\[ExponentialE]", 
    RowBox[{
     RowBox[{"-", "m"}], "-", "u1", "-", 
     RowBox[{"3", " ", "u2"}], "-", 
     RowBox[{"6", " ", "u3"}]}]]}], "+", 
  RowBox[{"90", " ", 
   SuperscriptBox["\[ExponentialE]", 
    RowBox[{
     RowBox[{
      RowBox[{"-", "3"}], " ", "u1"}], "-", "u2", "-", 
     RowBox[{"6", " ", "u3"}]}]]}], "+", 
  RowBox[{"18", " ", 
   SuperscriptBox["\[ExponentialE]", 
    RowBox[{
     RowBox[{"-", "m"}], "-", 
     RowBox[{"3", " ", "u1"}], "-", "u2", "-", 
     RowBox[{"6", " ", "u3"}]}]]}], "+", 
  RowBox[{"270", " ", 
   SuperscriptBox["\[ExponentialE]", 
    RowBox[{
     RowBox[{"-", "u1"}], "-", "u2", "-", 
     RowBox[{"5", " ", "u3"}]}]]}], "+", 
  RowBox[{"1350", " ", 
   SuperscriptBox["\[ExponentialE]", 
    RowBox[{
     RowBox[{"-", "u1"}], "-", "u2", "-", 
     RowBox[{"4", " ", "u3"}]}]]}], "+", 
  RowBox[{"54", " ", 
   SuperscriptBox["\[ExponentialE]", 
    RowBox[{
     RowBox[{
      RowBox[{"-", "2"}], " ", "m"}], "-", "u1", "-", "u2", "-", 
     RowBox[{"4", " ", "u3"}]}]]}], "+", 
  RowBox[{"540", " ", 
   SuperscriptBox["\[ExponentialE]", 
    RowBox[{
     RowBox[{"-", "m"}], "-", "u1", "-", "u2", "-", 
     RowBox[{"4", " ", "u3"}]}]]}], "+", 
  RowBox[{"360", " ", 
   SuperscriptBox["\[ExponentialE]", 
    RowBox[{
     RowBox[{
      RowBox[{"-", "3"}], " ", "u1"}], "-", 
     RowBox[{"3", " ", "u3"}]}]]}], "+", 
  RowBox[{"18", " ", 
   SuperscriptBox["\[ExponentialE]", 
    RowBox[{
     RowBox[{
      RowBox[{"-", "2"}], " ", "m"}], "-", 
     RowBox[{"3", " ", "u1"}], "-", 
     RowBox[{"3", " ", "u3"}]}]]}], "+", 
  RowBox[{"180", " ", 
   SuperscriptBox["\[ExponentialE]", 
    RowBox[{
     RowBox[{"-", "m"}], "-", 
     RowBox[{"3", " ", "u1"}], "-", 
     RowBox[{"3", " ", "u3"}]}]]}], "+", 
  RowBox[{"2160", " ", 
   SuperscriptBox["\[ExponentialE]", 
    RowBox[{
     RowBox[{"-", "u1"}], "-", 
     RowBox[{"3", " ", "u3"}]}]]}], "+", 
  RowBox[{"540", " ", 
   SuperscriptBox["\[ExponentialE]", 
    RowBox[{
     RowBox[{"-", "m"}], "-", "u1", "-", 
     RowBox[{"3", " ", "u3"}]}]]}], "+", 
  RowBox[{"360", " ", 
   SuperscriptBox["\[ExponentialE]", 
    RowBox[{
     RowBox[{
      RowBox[{"-", "3"}], " ", "u2"}], "-", 
     RowBox[{"3", " ", "u3"}]}]]}], "+", 
  RowBox[{"18", " ", 
   SuperscriptBox["\[ExponentialE]", 
    RowBox[{
     RowBox[{
      RowBox[{"-", "2"}], " ", "m"}], "-", 
     RowBox[{"3", " ", "u2"}], "-", 
     RowBox[{"3", " ", "u3"}]}]]}], "+", 
  RowBox[{"180", " ", 
   SuperscriptBox["\[ExponentialE]", 
    RowBox[{
     RowBox[{"-", "m"}], "-", 
     RowBox[{"3", " ", "u2"}], "-", 
     RowBox[{"3", " ", "u3"}]}]]}], "+", 
  RowBox[{"90", " ", 
   SuperscriptBox["\[ExponentialE]", 
    RowBox[{
     RowBox[{"-", "u1"}], "-", 
     RowBox[{"3", " ", "u2"}], "-", 
     RowBox[{"3", " ", "u3"}]}]]}], "+", 
  RowBox[{"2160", " ", 
   SuperscriptBox["\[ExponentialE]", 
    RowBox[{
     RowBox[{"-", "u2"}], "-", 
     RowBox[{"3", " ", "u3"}]}]]}], "+", 
  RowBox[{"540", " ", 
   SuperscriptBox["\[ExponentialE]", 
    RowBox[{
     RowBox[{"-", "m"}], "-", "u2", "-", 
     RowBox[{"3", " ", "u3"}]}]]}], "+", 
  RowBox[{"90", " ", 
   SuperscriptBox["\[ExponentialE]", 
    RowBox[{
     RowBox[{
      RowBox[{"-", "3"}], " ", "u1"}], "-", "u2", "-", 
     RowBox[{"3", " ", "u3"}]}]]}], "+", 
  RowBox[{"540", " ", 
   SuperscriptBox["\[ExponentialE]", 
    RowBox[{
     RowBox[{
      RowBox[{"-", "2"}], " ", "m"}], "-", 
     RowBox[{"2", " ", "u3"}]}]]}], "+", 
  RowBox[{"4320", " ", 
   SuperscriptBox["\[ExponentialE]", 
    RowBox[{
     RowBox[{"-", "m"}], "-", 
     RowBox[{"2", " ", "u3"}]}]]}], "+", 
  RowBox[{"3240", " ", 
   SuperscriptBox["\[ExponentialE]", 
    RowBox[{
     RowBox[{"-", "u1"}], "-", 
     RowBox[{"2", " ", "u3"}]}]]}], "+", 
  RowBox[{"54", " ", 
   SuperscriptBox["\[ExponentialE]", 
    RowBox[{
     RowBox[{
      RowBox[{"-", "3"}], " ", "m"}], "-", "u1", "-", 
     RowBox[{"2", " ", "u3"}]}]]}], "+", 
  RowBox[{"810", " ", 
   SuperscriptBox["\[ExponentialE]", 
    RowBox[{
     RowBox[{
      RowBox[{"-", "2"}], " ", "m"}], "-", "u1", "-", 
     RowBox[{"2", " ", "u3"}]}]]}], "+", 
  RowBox[{"3240", " ", 
   SuperscriptBox["\[ExponentialE]", 
    RowBox[{
     RowBox[{"-", "m"}], "-", "u1", "-", 
     RowBox[{"2", " ", "u3"}]}]]}], "+", 
  RowBox[{"3240", " ", 
   SuperscriptBox["\[ExponentialE]", 
    RowBox[{
     RowBox[{"-", "u2"}], "-", 
     RowBox[{"2", " ", "u3"}]}]]}], "+", 
  RowBox[{"54", " ", 
   SuperscriptBox["\[ExponentialE]", 
    RowBox[{
     RowBox[{
      RowBox[{"-", "3"}], " ", "m"}], "-", "u2", "-", 
     RowBox[{"2", " ", "u3"}]}]]}], "+", 
  RowBox[{"810", " ", 
   SuperscriptBox["\[ExponentialE]", 
    RowBox[{
     RowBox[{
      RowBox[{"-", "2"}], " ", "m"}], "-", "u2", "-", 
     RowBox[{"2", " ", "u3"}]}]]}], "+", 
  RowBox[{"3240", " ", 
   SuperscriptBox["\[ExponentialE]", 
    RowBox[{
     RowBox[{"-", "m"}], "-", "u2", "-", 
     RowBox[{"2", " ", "u3"}]}]]}], "+", 
  RowBox[{"2160", " ", 
   SuperscriptBox["\[ExponentialE]", 
    RowBox[{
     RowBox[{"-", "u1"}], "-", "u2", "-", 
     RowBox[{"2", " ", "u3"}]}]]}], "+", 
  RowBox[{"540", " ", 
   SuperscriptBox["\[ExponentialE]", 
    RowBox[{
     RowBox[{"-", "m"}], "-", "u1", "-", "u2", "-", 
     RowBox[{"2", " ", "u3"}]}]]}], "+", 
  RowBox[{"54", " ", 
   SuperscriptBox["\[ExponentialE]", 
    RowBox[{
     RowBox[{
      RowBox[{"-", "4"}], " ", "m"}], "-", "u3"}]]}], "+", 
  RowBox[{"1080", " ", 
   SuperscriptBox["\[ExponentialE]", 
    RowBox[{
     RowBox[{
      RowBox[{"-", "3"}], " ", "m"}], "-", "u3"}]]}], "+", 
  RowBox[{"6480", " ", 
   SuperscriptBox["\[ExponentialE]", 
    RowBox[{
     RowBox[{
      RowBox[{"-", "2"}], " ", "m"}], "-", "u3"}]]}], "+", 
  RowBox[{"12960", " ", 
   SuperscriptBox["\[ExponentialE]", 
    RowBox[{
     RowBox[{"-", "m"}], "-", "u3"}]]}], "+", 
  RowBox[{"3240", " ", 
   SuperscriptBox["\[ExponentialE]", 
    RowBox[{
     RowBox[{"-", "u1"}], "-", "u3"}]]}], "+", 
  RowBox[{"270", " ", 
   SuperscriptBox["\[ExponentialE]", 
    RowBox[{
     RowBox[{
      RowBox[{"-", "2"}], " ", "m"}], "-", "u1", "-", "u3"}]]}], "+", 
  RowBox[{"2160", " ", 
   SuperscriptBox["\[ExponentialE]", 
    RowBox[{
     RowBox[{"-", "m"}], "-", "u1", "-", "u3"}]]}], "+", 
  RowBox[{"3240", " ", 
   SuperscriptBox["\[ExponentialE]", 
    RowBox[{
     RowBox[{"-", "u2"}], "-", "u3"}]]}], "+", 
  RowBox[{"270", " ", 
   SuperscriptBox["\[ExponentialE]", 
    RowBox[{
     RowBox[{
      RowBox[{"-", "2"}], " ", "m"}], "-", "u2", "-", "u3"}]]}], "+", 
  RowBox[{"2160", " ", 
   SuperscriptBox["\[ExponentialE]", 
    RowBox[{
     RowBox[{"-", "m"}], "-", "u2", "-", "u3"}]]}], "+", 
  RowBox[{"1080", " ", 
   SuperscriptBox["\[ExponentialE]", 
    RowBox[{
     RowBox[{"-", "u1"}], "-", "u2", "-", "u3"}]]}], "+", 
  RowBox[{"720", " ", 
   SuperscriptBox["\[ExponentialE]", 
    RowBox[{
     RowBox[{"-", "3"}], " ", "u3"}]]}], "+", 
  RowBox[{"6480", " ", 
   SuperscriptBox["\[ExponentialE]", 
    RowBox[{
     RowBox[{"-", "2"}], " ", "u3"}]]}], "+", 
  RowBox[{"6480", " ", 
   SuperscriptBox["\[ExponentialE]", 
    RowBox[{"-", "u3"}]]}]}]], "Output",
 CellChangeTimes->{3.7697630672426047`*^9, 3.770110459402653*^9, 
  3.7701137447782574`*^9, 3.7701142586879783`*^9, 3.770114697375593*^9, 
  3.770157763928465*^9, 3.770158079899383*^9, 3.770158304630734*^9, 
  3.770160645736287*^9, 3.7701615253717117`*^9, 3.770161727687574*^9}],

Cell[BoxData[
 RowBox[{"720", "+", 
  SuperscriptBox["\[ExponentialE]", 
   RowBox[{
    RowBox[{"-", "6"}], " ", "mu"}]], "+", 
  RowBox[{"36", " ", 
   SuperscriptBox["\[ExponentialE]", 
    RowBox[{
     RowBox[{"-", "5"}], " ", "mu"}]]}], "+", 
  RowBox[{"450", " ", 
   SuperscriptBox["\[ExponentialE]", 
    RowBox[{
     RowBox[{"-", "4"}], " ", "mu"}]]}], "+", 
  RowBox[{"2400", " ", 
   SuperscriptBox["\[ExponentialE]", 
    RowBox[{
     RowBox[{"-", "3"}], " ", "mu"}]]}], "+", 
  RowBox[{"5400", " ", 
   SuperscriptBox["\[ExponentialE]", 
    RowBox[{
     RowBox[{"-", "2"}], " ", "mu"}]]}], "+", 
  RowBox[{"4320", " ", 
   SuperscriptBox["\[ExponentialE]", 
    RowBox[{"-", "mu"}]]}], "+", 
  RowBox[{"6", " ", 
   SuperscriptBox["\[ExponentialE]", 
    RowBox[{
     RowBox[{
      RowBox[{"-", "3"}], " ", "mu"}], "-", 
     RowBox[{"3", " ", "v1"}]}]]}], "+", 
  RowBox[{"90", " ", 
   SuperscriptBox["\[ExponentialE]", 
    RowBox[{
     RowBox[{
      RowBox[{"-", "2"}], " ", "mu"}], "-", 
     RowBox[{"3", " ", "v1"}]}]]}], "+", 
  RowBox[{"360", " ", 
   SuperscriptBox["\[ExponentialE]", 
    RowBox[{
     RowBox[{"-", "mu"}], "-", 
     RowBox[{"3", " ", "v1"}]}]]}], "+", 
  RowBox[{"18", " ", 
   SuperscriptBox["\[ExponentialE]", 
    RowBox[{
     RowBox[{
      RowBox[{"-", "4"}], " ", "mu"}], "-", "v1"}]]}], "+", 
  RowBox[{"360", " ", 
   SuperscriptBox["\[ExponentialE]", 
    RowBox[{
     RowBox[{
      RowBox[{"-", "3"}], " ", "mu"}], "-", "v1"}]]}], "+", 
  RowBox[{"2160", " ", 
   SuperscriptBox["\[ExponentialE]", 
    RowBox[{
     RowBox[{
      RowBox[{"-", "2"}], " ", "mu"}], "-", "v1"}]]}], "+", 
  RowBox[{"4320", " ", 
   SuperscriptBox["\[ExponentialE]", 
    RowBox[{
     RowBox[{"-", "mu"}], "-", "v1"}]]}], "+", 
  RowBox[{"360", " ", 
   SuperscriptBox["\[ExponentialE]", 
    RowBox[{
     RowBox[{"-", "3"}], " ", "v1"}]]}], "+", 
  RowBox[{"2160", " ", 
   SuperscriptBox["\[ExponentialE]", 
    RowBox[{"-", "v1"}]]}], "+", 
  RowBox[{"6", " ", 
   SuperscriptBox["\[ExponentialE]", 
    RowBox[{
     RowBox[{
      RowBox[{"-", "3"}], " ", "mu"}], "-", 
     RowBox[{"3", " ", "v2"}]}]]}], "+", 
  RowBox[{"90", " ", 
   SuperscriptBox["\[ExponentialE]", 
    RowBox[{
     RowBox[{
      RowBox[{"-", "2"}], " ", "mu"}], "-", 
     RowBox[{"3", " ", "v2"}]}]]}], "+", 
  RowBox[{"360", " ", 
   SuperscriptBox["\[ExponentialE]", 
    RowBox[{
     RowBox[{"-", "mu"}], "-", 
     RowBox[{"3", " ", "v2"}]}]]}], "+", 
  RowBox[{"30", " ", 
   SuperscriptBox["\[ExponentialE]", 
    RowBox[{
     RowBox[{
      RowBox[{"-", "3"}], " ", "v1"}], "-", 
     RowBox[{"3", " ", "v2"}]}]]}], "+", 
  RowBox[{"360", " ", 
   SuperscriptBox["\[ExponentialE]", 
    RowBox[{
     RowBox[{"-", "v1"}], "-", 
     RowBox[{"3", " ", "v2"}]}]]}], "+", 
  RowBox[{"90", " ", 
   SuperscriptBox["\[ExponentialE]", 
    RowBox[{
     RowBox[{"-", "mu"}], "-", "v1", "-", 
     RowBox[{"3", " ", "v2"}]}]]}], "+", 
  RowBox[{"18", " ", 
   SuperscriptBox["\[ExponentialE]", 
    RowBox[{
     RowBox[{
      RowBox[{"-", "4"}], " ", "mu"}], "-", "v2"}]]}], "+", 
  RowBox[{"360", " ", 
   SuperscriptBox["\[ExponentialE]", 
    RowBox[{
     RowBox[{
      RowBox[{"-", "3"}], " ", "mu"}], "-", "v2"}]]}], "+", 
  RowBox[{"2160", " ", 
   SuperscriptBox["\[ExponentialE]", 
    RowBox[{
     RowBox[{
      RowBox[{"-", "2"}], " ", "mu"}], "-", "v2"}]]}], "+", 
  RowBox[{"4320", " ", 
   SuperscriptBox["\[ExponentialE]", 
    RowBox[{
     RowBox[{"-", "mu"}], "-", "v2"}]]}], "+", 
  RowBox[{"360", " ", 
   SuperscriptBox["\[ExponentialE]", 
    RowBox[{
     RowBox[{
      RowBox[{"-", "3"}], " ", "v1"}], "-", "v2"}]]}], "+", 
  RowBox[{"90", " ", 
   SuperscriptBox["\[ExponentialE]", 
    RowBox[{
     RowBox[{"-", "mu"}], "-", 
     RowBox[{"3", " ", "v1"}], "-", "v2"}]]}], "+", 
  RowBox[{"3240", " ", 
   SuperscriptBox["\[ExponentialE]", 
    RowBox[{
     RowBox[{"-", "v1"}], "-", "v2"}]]}], "+", 
  RowBox[{"270", " ", 
   SuperscriptBox["\[ExponentialE]", 
    RowBox[{
     RowBox[{
      RowBox[{"-", "2"}], " ", "mu"}], "-", "v1", "-", "v2"}]]}], "+", 
  RowBox[{"2160", " ", 
   SuperscriptBox["\[ExponentialE]", 
    RowBox[{
     RowBox[{"-", "mu"}], "-", "v1", "-", "v2"}]]}], "+", 
  RowBox[{"360", " ", 
   SuperscriptBox["\[ExponentialE]", 
    RowBox[{
     RowBox[{"-", "3"}], " ", "v2"}]]}], "+", 
  RowBox[{"2160", " ", 
   SuperscriptBox["\[ExponentialE]", 
    RowBox[{"-", "v2"}]]}], "+", 
  RowBox[{"6", " ", 
   SuperscriptBox["\[ExponentialE]", 
    RowBox[{
     RowBox[{
      RowBox[{"-", "3"}], " ", "v1"}], "-", 
     RowBox[{"3", " ", "v2"}], "-", 
     RowBox[{"9", " ", "v3"}]}]]}], "+", 
  RowBox[{"90", " ", 
   SuperscriptBox["\[ExponentialE]", 
    RowBox[{
     RowBox[{"-", "v1"}], "-", 
     RowBox[{"3", " ", "v2"}], "-", 
     RowBox[{"6", " ", "v3"}]}]]}], "+", 
  RowBox[{"18", " ", 
   SuperscriptBox["\[ExponentialE]", 
    RowBox[{
     RowBox[{"-", "mu"}], "-", "v1", "-", 
     RowBox[{"3", " ", "v2"}], "-", 
     RowBox[{"6", " ", "v3"}]}]]}], "+", 
  RowBox[{"90", " ", 
   SuperscriptBox["\[ExponentialE]", 
    RowBox[{
     RowBox[{
      RowBox[{"-", "3"}], " ", "v1"}], "-", "v2", "-", 
     RowBox[{"6", " ", "v3"}]}]]}], "+", 
  RowBox[{"18", " ", 
   SuperscriptBox["\[ExponentialE]", 
    RowBox[{
     RowBox[{"-", "mu"}], "-", 
     RowBox[{"3", " ", "v1"}], "-", "v2", "-", 
     RowBox[{"6", " ", "v3"}]}]]}], "+", 
  RowBox[{"270", " ", 
   SuperscriptBox["\[ExponentialE]", 
    RowBox[{
     RowBox[{"-", "v1"}], "-", "v2", "-", 
     RowBox[{"5", " ", "v3"}]}]]}], "+", 
  RowBox[{"1350", " ", 
   SuperscriptBox["\[ExponentialE]", 
    RowBox[{
     RowBox[{"-", "v1"}], "-", "v2", "-", 
     RowBox[{"4", " ", "v3"}]}]]}], "+", 
  RowBox[{"54", " ", 
   SuperscriptBox["\[ExponentialE]", 
    RowBox[{
     RowBox[{
      RowBox[{"-", "2"}], " ", "mu"}], "-", "v1", "-", "v2", "-", 
     RowBox[{"4", " ", "v3"}]}]]}], "+", 
  RowBox[{"540", " ", 
   SuperscriptBox["\[ExponentialE]", 
    RowBox[{
     RowBox[{"-", "mu"}], "-", "v1", "-", "v2", "-", 
     RowBox[{"4", " ", "v3"}]}]]}], "+", 
  RowBox[{"360", " ", 
   SuperscriptBox["\[ExponentialE]", 
    RowBox[{
     RowBox[{
      RowBox[{"-", "3"}], " ", "v1"}], "-", 
     RowBox[{"3", " ", "v3"}]}]]}], "+", 
  RowBox[{"18", " ", 
   SuperscriptBox["\[ExponentialE]", 
    RowBox[{
     RowBox[{
      RowBox[{"-", "2"}], " ", "mu"}], "-", 
     RowBox[{"3", " ", "v1"}], "-", 
     RowBox[{"3", " ", "v3"}]}]]}], "+", 
  RowBox[{"180", " ", 
   SuperscriptBox["\[ExponentialE]", 
    RowBox[{
     RowBox[{"-", "mu"}], "-", 
     RowBox[{"3", " ", "v1"}], "-", 
     RowBox[{"3", " ", "v3"}]}]]}], "+", 
  RowBox[{"2160", " ", 
   SuperscriptBox["\[ExponentialE]", 
    RowBox[{
     RowBox[{"-", "v1"}], "-", 
     RowBox[{"3", " ", "v3"}]}]]}], "+", 
  RowBox[{"540", " ", 
   SuperscriptBox["\[ExponentialE]", 
    RowBox[{
     RowBox[{"-", "mu"}], "-", "v1", "-", 
     RowBox[{"3", " ", "v3"}]}]]}], "+", 
  RowBox[{"360", " ", 
   SuperscriptBox["\[ExponentialE]", 
    RowBox[{
     RowBox[{
      RowBox[{"-", "3"}], " ", "v2"}], "-", 
     RowBox[{"3", " ", "v3"}]}]]}], "+", 
  RowBox[{"18", " ", 
   SuperscriptBox["\[ExponentialE]", 
    RowBox[{
     RowBox[{
      RowBox[{"-", "2"}], " ", "mu"}], "-", 
     RowBox[{"3", " ", "v2"}], "-", 
     RowBox[{"3", " ", "v3"}]}]]}], "+", 
  RowBox[{"180", " ", 
   SuperscriptBox["\[ExponentialE]", 
    RowBox[{
     RowBox[{"-", "mu"}], "-", 
     RowBox[{"3", " ", "v2"}], "-", 
     RowBox[{"3", " ", "v3"}]}]]}], "+", 
  RowBox[{"90", " ", 
   SuperscriptBox["\[ExponentialE]", 
    RowBox[{
     RowBox[{"-", "v1"}], "-", 
     RowBox[{"3", " ", "v2"}], "-", 
     RowBox[{"3", " ", "v3"}]}]]}], "+", 
  RowBox[{"2160", " ", 
   SuperscriptBox["\[ExponentialE]", 
    RowBox[{
     RowBox[{"-", "v2"}], "-", 
     RowBox[{"3", " ", "v3"}]}]]}], "+", 
  RowBox[{"540", " ", 
   SuperscriptBox["\[ExponentialE]", 
    RowBox[{
     RowBox[{"-", "mu"}], "-", "v2", "-", 
     RowBox[{"3", " ", "v3"}]}]]}], "+", 
  RowBox[{"90", " ", 
   SuperscriptBox["\[ExponentialE]", 
    RowBox[{
     RowBox[{
      RowBox[{"-", "3"}], " ", "v1"}], "-", "v2", "-", 
     RowBox[{"3", " ", "v3"}]}]]}], "+", 
  RowBox[{"540", " ", 
   SuperscriptBox["\[ExponentialE]", 
    RowBox[{
     RowBox[{
      RowBox[{"-", "2"}], " ", "mu"}], "-", 
     RowBox[{"2", " ", "v3"}]}]]}], "+", 
  RowBox[{"4320", " ", 
   SuperscriptBox["\[ExponentialE]", 
    RowBox[{
     RowBox[{"-", "mu"}], "-", 
     RowBox[{"2", " ", "v3"}]}]]}], "+", 
  RowBox[{"3240", " ", 
   SuperscriptBox["\[ExponentialE]", 
    RowBox[{
     RowBox[{"-", "v1"}], "-", 
     RowBox[{"2", " ", "v3"}]}]]}], "+", 
  RowBox[{"54", " ", 
   SuperscriptBox["\[ExponentialE]", 
    RowBox[{
     RowBox[{
      RowBox[{"-", "3"}], " ", "mu"}], "-", "v1", "-", 
     RowBox[{"2", " ", "v3"}]}]]}], "+", 
  RowBox[{"810", " ", 
   SuperscriptBox["\[ExponentialE]", 
    RowBox[{
     RowBox[{
      RowBox[{"-", "2"}], " ", "mu"}], "-", "v1", "-", 
     RowBox[{"2", " ", "v3"}]}]]}], "+", 
  RowBox[{"3240", " ", 
   SuperscriptBox["\[ExponentialE]", 
    RowBox[{
     RowBox[{"-", "mu"}], "-", "v1", "-", 
     RowBox[{"2", " ", "v3"}]}]]}], "+", 
  RowBox[{"3240", " ", 
   SuperscriptBox["\[ExponentialE]", 
    RowBox[{
     RowBox[{"-", "v2"}], "-", 
     RowBox[{"2", " ", "v3"}]}]]}], "+", 
  RowBox[{"54", " ", 
   SuperscriptBox["\[ExponentialE]", 
    RowBox[{
     RowBox[{
      RowBox[{"-", "3"}], " ", "mu"}], "-", "v2", "-", 
     RowBox[{"2", " ", "v3"}]}]]}], "+", 
  RowBox[{"810", " ", 
   SuperscriptBox["\[ExponentialE]", 
    RowBox[{
     RowBox[{
      RowBox[{"-", "2"}], " ", "mu"}], "-", "v2", "-", 
     RowBox[{"2", " ", "v3"}]}]]}], "+", 
  RowBox[{"3240", " ", 
   SuperscriptBox["\[ExponentialE]", 
    RowBox[{
     RowBox[{"-", "mu"}], "-", "v2", "-", 
     RowBox[{"2", " ", "v3"}]}]]}], "+", 
  RowBox[{"2160", " ", 
   SuperscriptBox["\[ExponentialE]", 
    RowBox[{
     RowBox[{"-", "v1"}], "-", "v2", "-", 
     RowBox[{"2", " ", "v3"}]}]]}], "+", 
  RowBox[{"540", " ", 
   SuperscriptBox["\[ExponentialE]", 
    RowBox[{
     RowBox[{"-", "mu"}], "-", "v1", "-", "v2", "-", 
     RowBox[{"2", " ", "v3"}]}]]}], "+", 
  RowBox[{"54", " ", 
   SuperscriptBox["\[ExponentialE]", 
    RowBox[{
     RowBox[{
      RowBox[{"-", "4"}], " ", "mu"}], "-", "v3"}]]}], "+", 
  RowBox[{"1080", " ", 
   SuperscriptBox["\[ExponentialE]", 
    RowBox[{
     RowBox[{
      RowBox[{"-", "3"}], " ", "mu"}], "-", "v3"}]]}], "+", 
  RowBox[{"6480", " ", 
   SuperscriptBox["\[ExponentialE]", 
    RowBox[{
     RowBox[{
      RowBox[{"-", "2"}], " ", "mu"}], "-", "v3"}]]}], "+", 
  RowBox[{"12960", " ", 
   SuperscriptBox["\[ExponentialE]", 
    RowBox[{
     RowBox[{"-", "mu"}], "-", "v3"}]]}], "+", 
  RowBox[{"3240", " ", 
   SuperscriptBox["\[ExponentialE]", 
    RowBox[{
     RowBox[{"-", "v1"}], "-", "v3"}]]}], "+", 
  RowBox[{"270", " ", 
   SuperscriptBox["\[ExponentialE]", 
    RowBox[{
     RowBox[{
      RowBox[{"-", "2"}], " ", "mu"}], "-", "v1", "-", "v3"}]]}], "+", 
  RowBox[{"2160", " ", 
   SuperscriptBox["\[ExponentialE]", 
    RowBox[{
     RowBox[{"-", "mu"}], "-", "v1", "-", "v3"}]]}], "+", 
  RowBox[{"3240", " ", 
   SuperscriptBox["\[ExponentialE]", 
    RowBox[{
     RowBox[{"-", "v2"}], "-", "v3"}]]}], "+", 
  RowBox[{"270", " ", 
   SuperscriptBox["\[ExponentialE]", 
    RowBox[{
     RowBox[{
      RowBox[{"-", "2"}], " ", "mu"}], "-", "v2", "-", "v3"}]]}], "+", 
  RowBox[{"2160", " ", 
   SuperscriptBox["\[ExponentialE]", 
    RowBox[{
     RowBox[{"-", "mu"}], "-", "v2", "-", "v3"}]]}], "+", 
  RowBox[{"1080", " ", 
   SuperscriptBox["\[ExponentialE]", 
    RowBox[{
     RowBox[{"-", "v1"}], "-", "v2", "-", "v3"}]]}], "+", 
  RowBox[{"720", " ", 
   SuperscriptBox["\[ExponentialE]", 
    RowBox[{
     RowBox[{"-", "3"}], " ", "v3"}]]}], "+", 
  RowBox[{"6480", " ", 
   SuperscriptBox["\[ExponentialE]", 
    RowBox[{
     RowBox[{"-", "2"}], " ", "v3"}]]}], "+", 
  RowBox[{"6480", " ", 
   SuperscriptBox["\[ExponentialE]", 
    RowBox[{"-", "v3"}]]}]}]], "Output",
 CellChangeTimes->{3.7697630672426047`*^9, 3.770110459402653*^9, 
  3.7701137447782574`*^9, 3.7701142586879783`*^9, 3.770114697375593*^9, 
  3.770157763928465*^9, 3.770158079899383*^9, 3.770158304630734*^9, 
  3.770160645736287*^9, 3.7701615253717117`*^9, 3.770161727691401*^9}],

Cell[BoxData["117649"], "Output",
 CellChangeTimes->{3.7697630672426047`*^9, 3.770110459402653*^9, 
  3.7701137447782574`*^9, 3.7701142586879783`*^9, 3.770114697375593*^9, 
  3.770157763928465*^9, 3.770158079899383*^9, 3.770158304630734*^9, 
  3.770160645736287*^9, 3.7701615253717117`*^9, 3.770161727694098*^9}],

Cell[BoxData["117649"], "Print",
 CellChangeTimes->{3.7701142586979785`*^9, 3.7701146973855934`*^9, 
  3.770157763935567*^9, 3.7701580799065733`*^9, 3.770158304638248*^9, 
  3.770160645743455*^9, 3.770161525378984*^9, 3.770161727695112*^9}]
}, Open  ]],

Cell[CellGroupData[{

Cell[BoxData[{
 RowBox[{
  RowBox[{"Z6", "[", 
   RowBox[{"m_", ",", "u1_", ",", "u2_", ",", "u3_"}], "]"}], ":=", 
  RowBox[{"Evaluate", "[", 
   RowBox[{"Z5", "[", 
    RowBox[{"m", ",", "u1", ",", "u2", ",", "u3"}], "]"}], 
   "]"}]}], "\[IndentingNewLine]", 
 RowBox[{"Z6", "[", 
  RowBox[{"0", ",", "0", ",", "0", ",", "0"}], "]"}], "\[IndentingNewLine]", 
 RowBox[{"Print", "[", 
  RowBox[{
   RowBox[{"7", "^", "3"}], "*", 
   RowBox[{"7", "^", "3"}]}], "]"}]}], "Input",
 CellChangeTimes->{{3.769761709751672*^9, 3.7697617456297226`*^9}, {
  3.769763081602625*^9, 3.769763090465637*^9}, {3.770113821029364*^9, 
  3.7701138223593655`*^9}}],

Cell[BoxData["117649"], "Output",
 CellChangeTimes->{3.769763091035638*^9, 3.7701104619426565`*^9, 
  3.770113755978273*^9, 3.770113824089368*^9, 3.770114264177986*^9, 
  3.770114705966605*^9, 3.770157767120504*^9, 3.770158084983828*^9, 
  3.770158308770129*^9, 3.770160661553643*^9, 3.770161530450041*^9, 
  3.7701617337175713`*^9}],

Cell[BoxData["117649"], "Print",
 CellChangeTimes->{3.770113824089368*^9, 3.770114264187986*^9, 
  3.7701147059766054`*^9, 3.770157767122346*^9, 3.7701580849855633`*^9, 
  3.770158308771576*^9, 3.7701606615559196`*^9, 3.770161530452376*^9, 
  3.7701617337199183`*^9}]
}, Open  ]],

Cell[CellGroupData[{

Cell[BoxData[{
 RowBox[{
  RowBox[{"c33", "=", 
   RowBox[{"cfg", "[", 
    RowBox[{"3", ",", "3"}], "]"}]}], ";"}], "\[IndentingNewLine]", 
 RowBox[{"Dimensions", "[", "c33", "]"}], "\[IndentingNewLine]", 
 RowBox[{"Dimensions", "[", "g4", "]"}], "\[IndentingNewLine]", 
 RowBox[{"Apply", "[", 
  RowBox[{"Plus", ",", "g4"}], "]"}]}], "Input",
 CellChangeTimes->{{3.770160679180106*^9, 3.770160695186515*^9}}],

Cell[BoxData[
 RowBox[{"{", 
  RowBox[{"10", ",", "3"}], "}"}]], "Output",
 CellChangeTimes->{3.770160703157186*^9, 3.770161533483919*^9, 
  3.770161736951181*^9}],

Cell[BoxData[
 RowBox[{"{", "10", "}"}]], "Output",
 CellChangeTimes->{3.770160703157186*^9, 3.770161533483919*^9, 
  3.770161736953335*^9}],

Cell[BoxData["27"], "Output",
 CellChangeTimes->{3.770160703157186*^9, 3.770161533483919*^9, 
  3.770161736954495*^9}]
}, Open  ]],

Cell[CellGroupData[{

Cell[BoxData[{
 RowBox[{
  RowBox[{"H", "=", 
   RowBox[{"Table", "[", 
    RowBox[{
     RowBox[{"h2", "[", 
      RowBox[{
      "c33", ",", "1", ",", "c33", ",", "1", ",", "m", ",", "u1", ",", "u2", 
       ",", "u3", ",", "i", ",", "j"}], "]"}], ",", 
     RowBox[{"{", 
      RowBox[{"i", ",", "1", ",", " ", "10"}], "}"}], ",", 
     RowBox[{"{", 
      RowBox[{"j", ",", "1", ",", "10"}], "}"}]}], "]"}]}], 
  ";"}], "\[IndentingNewLine]", 
 RowBox[{
  RowBox[{"p", "=", 
   RowBox[{"Exp", "[", 
    RowBox[{"-", "H"}], "]"}]}], ";"}], "\[IndentingNewLine]", 
 RowBox[{
  RowBox[{"pred", "=", 
   RowBox[{"Table", "[", 
    RowBox[{
     RowBox[{
      RowBox[{"p", "[", 
       RowBox[{"[", 
        RowBox[{"i", ",", "j"}], "]"}], "]"}], " ", 
      RowBox[{"g4", "[", 
       RowBox[{"[", "i", "]"}], "]"}], " ", 
      RowBox[{"g4", "[", 
       RowBox[{"[", "j", "]"}], "]"}]}], ",", 
     RowBox[{"{", 
      RowBox[{"i", ",", "1", ",", "10"}], "}"}], ",", 
     RowBox[{"{", 
      RowBox[{"j", ",", "1", ",", "10"}], "}"}]}], "]"}]}], 
  ";"}], "\[IndentingNewLine]", 
 RowBox[{"zred", "=", 
  RowBox[{"Apply", "[", 
   RowBox[{"Plus", ",", 
    RowBox[{"Flatten", "[", "pred", "]"}]}], "]"}]}], "\[IndentingNewLine]", 
 RowBox[{
  RowBox[{
   RowBox[{"Z7", "[", 
    RowBox[{"m_", ",", "u1_", ",", "u2_", ",", "u3_"}], "]"}], ":=", 
   RowBox[{"Evaluate", "[", "zred", "]"}]}], ";"}], "\[IndentingNewLine]", 
 RowBox[{"Z7", "[", 
  RowBox[{"mu", ",", "v1", ",", "v2", ",", "v3"}], 
  "]"}], "\[IndentingNewLine]", 
 RowBox[{"Z7", "[", 
  RowBox[{"0", ",", "0", ",", "0", ",", "0"}], "]"}], "\[IndentingNewLine]", 
 RowBox[{"Print", "[", 
  RowBox[{
   RowBox[{"3", "^", "3"}], "*", 
   RowBox[{"3", "^", "3"}]}], "]"}]}], "Input",
 CellChangeTimes->{{3.7701120211668415`*^9, 3.7701121034979568`*^9}, {
  3.77011214171801*^9, 3.7701121762980585`*^9}, {3.7701122112391076`*^9, 
  3.77011228408321*^9}, {3.7701125651176033`*^9, 3.7701125656676044`*^9}, {
  3.770113283068609*^9, 3.7701133013086348`*^9}, {3.7701134049117804`*^9, 
  3.7701134070117826`*^9}, {3.7701138316693788`*^9, 3.7701138328893805`*^9}, {
  3.770113878850445*^9, 3.7701138845304527`*^9}, {3.770114056072693*^9, 
  3.7701140706327133`*^9}, {3.770114107882766*^9, 3.7701141153237762`*^9}, {
  3.770156632887887*^9, 3.770156637024*^9}, {3.7701566856057796`*^9, 
  3.77015669015784*^9}}],

Cell[BoxData[
 RowBox[{
  SuperscriptBox["\[ExponentialE]", 
   RowBox[{
    RowBox[{"-", "6"}], " ", "m"}]], "+", 
  RowBox[{"12", " ", 
   SuperscriptBox["\[ExponentialE]", 
    RowBox[{
     RowBox[{"-", "5"}], " ", "m"}]]}], "+", 
  RowBox[{"30", " ", 
   SuperscriptBox["\[ExponentialE]", 
    RowBox[{
     RowBox[{"-", "4"}], " ", "m"}]]}], "+", 
  RowBox[{"2", " ", 
   SuperscriptBox["\[ExponentialE]", 
    RowBox[{
     RowBox[{
      RowBox[{"-", "3"}], " ", "m"}], "-", 
     RowBox[{"3", " ", "u1"}]}]]}], "+", 
  RowBox[{"6", " ", 
   SuperscriptBox["\[ExponentialE]", 
    RowBox[{
     RowBox[{
      RowBox[{"-", "2"}], " ", "m"}], "-", 
     RowBox[{"3", " ", "u1"}]}]]}], "+", 
  RowBox[{"6", " ", 
   SuperscriptBox["\[ExponentialE]", 
    RowBox[{
     RowBox[{
      RowBox[{"-", "4"}], " ", "m"}], "-", "u1"}]]}], "+", 
  RowBox[{"24", " ", 
   SuperscriptBox["\[ExponentialE]", 
    RowBox[{
     RowBox[{
      RowBox[{"-", "3"}], " ", "m"}], "-", "u1"}]]}], "+", 
  RowBox[{"2", " ", 
   SuperscriptBox["\[ExponentialE]", 
    RowBox[{
     RowBox[{
      RowBox[{"-", "3"}], " ", "m"}], "-", 
     RowBox[{"3", " ", "u2"}]}]]}], "+", 
  RowBox[{"6", " ", 
   SuperscriptBox["\[ExponentialE]", 
    RowBox[{
     RowBox[{
      RowBox[{"-", "2"}], " ", "m"}], "-", 
     RowBox[{"3", " ", "u2"}]}]]}], "+", 
  RowBox[{"2", " ", 
   SuperscriptBox["\[ExponentialE]", 
    RowBox[{
     RowBox[{
      RowBox[{"-", "3"}], " ", "u1"}], "-", 
     RowBox[{"3", " ", "u2"}]}]]}], "+", 
  RowBox[{"6", " ", 
   SuperscriptBox["\[ExponentialE]", 
    RowBox[{
     RowBox[{"-", "m"}], "-", "u1", "-", 
     RowBox[{"3", " ", "u2"}]}]]}], "+", 
  RowBox[{"6", " ", 
   SuperscriptBox["\[ExponentialE]", 
    RowBox[{
     RowBox[{
      RowBox[{"-", "4"}], " ", "m"}], "-", "u2"}]]}], "+", 
  RowBox[{"24", " ", 
   SuperscriptBox["\[ExponentialE]", 
    RowBox[{
     RowBox[{
      RowBox[{"-", "3"}], " ", "m"}], "-", "u2"}]]}], "+", 
  RowBox[{"6", " ", 
   SuperscriptBox["\[ExponentialE]", 
    RowBox[{
     RowBox[{"-", "m"}], "-", 
     RowBox[{"3", " ", "u1"}], "-", "u2"}]]}], "+", 
  RowBox[{"18", " ", 
   SuperscriptBox["\[ExponentialE]", 
    RowBox[{
     RowBox[{
      RowBox[{"-", "2"}], " ", "m"}], "-", "u1", "-", "u2"}]]}], "+", 
  RowBox[{"2", " ", 
   SuperscriptBox["\[ExponentialE]", 
    RowBox[{
     RowBox[{
      RowBox[{"-", "3"}], " ", "u1"}], "-", 
     RowBox[{"3", " ", "u2"}], "-", 
     RowBox[{"9", " ", "u3"}]}]]}], "+", 
  RowBox[{"6", " ", 
   SuperscriptBox["\[ExponentialE]", 
    RowBox[{
     RowBox[{"-", "u1"}], "-", 
     RowBox[{"3", " ", "u2"}], "-", 
     RowBox[{"6", " ", "u3"}]}]]}], "+", 
  RowBox[{"6", " ", 
   SuperscriptBox["\[ExponentialE]", 
    RowBox[{
     RowBox[{"-", "m"}], "-", "u1", "-", 
     RowBox[{"3", " ", "u2"}], "-", 
     RowBox[{"6", " ", "u3"}]}]]}], "+", 
  RowBox[{"6", " ", 
   SuperscriptBox["\[ExponentialE]", 
    RowBox[{
     RowBox[{
      RowBox[{"-", "3"}], " ", "u1"}], "-", "u2", "-", 
     RowBox[{"6", " ", "u3"}]}]]}], "+", 
  RowBox[{"6", " ", 
   SuperscriptBox["\[ExponentialE]", 
    RowBox[{
     RowBox[{"-", "m"}], "-", 
     RowBox[{"3", " ", "u1"}], "-", "u2", "-", 
     RowBox[{"6", " ", "u3"}]}]]}], "+", 
  RowBox[{"18", " ", 
   SuperscriptBox["\[ExponentialE]", 
    RowBox[{
     RowBox[{"-", "u1"}], "-", "u2", "-", 
     RowBox[{"5", " ", "u3"}]}]]}], "+", 
  RowBox[{"18", " ", 
   SuperscriptBox["\[ExponentialE]", 
    RowBox[{
     RowBox[{"-", "u1"}], "-", "u2", "-", 
     RowBox[{"4", " ", "u3"}]}]]}], "+", 
  RowBox[{"18", " ", 
   SuperscriptBox["\[ExponentialE]", 
    RowBox[{
     RowBox[{
      RowBox[{"-", "2"}], " ", "m"}], "-", "u1", "-", "u2", "-", 
     RowBox[{"4", " ", "u3"}]}]]}], "+", 
  RowBox[{"36", " ", 
   SuperscriptBox["\[ExponentialE]", 
    RowBox[{
     RowBox[{"-", "m"}], "-", "u1", "-", "u2", "-", 
     RowBox[{"4", " ", "u3"}]}]]}], "+", 
  RowBox[{"6", " ", 
   SuperscriptBox["\[ExponentialE]", 
    RowBox[{
     RowBox[{
      RowBox[{"-", "2"}], " ", "m"}], "-", 
     RowBox[{"3", " ", "u1"}], "-", 
     RowBox[{"3", " ", "u3"}]}]]}], "+", 
  RowBox[{"12", " ", 
   SuperscriptBox["\[ExponentialE]", 
    RowBox[{
     RowBox[{"-", "m"}], "-", 
     RowBox[{"3", " ", "u1"}], "-", 
     RowBox[{"3", " ", "u3"}]}]]}], "+", 
  RowBox[{"36", " ", 
   SuperscriptBox["\[ExponentialE]", 
    RowBox[{
     RowBox[{"-", "m"}], "-", "u1", "-", 
     RowBox[{"3", " ", "u3"}]}]]}], "+", 
  RowBox[{"6", " ", 
   SuperscriptBox["\[ExponentialE]", 
    RowBox[{
     RowBox[{
      RowBox[{"-", "2"}], " ", "m"}], "-", 
     RowBox[{"3", " ", "u2"}], "-", 
     RowBox[{"3", " ", "u3"}]}]]}], "+", 
  RowBox[{"12", " ", 
   SuperscriptBox["\[ExponentialE]", 
    RowBox[{
     RowBox[{"-", "m"}], "-", 
     RowBox[{"3", " ", "u2"}], "-", 
     RowBox[{"3", " ", "u3"}]}]]}], "+", 
  RowBox[{"6", " ", 
   SuperscriptBox["\[ExponentialE]", 
    RowBox[{
     RowBox[{"-", "u1"}], "-", 
     RowBox[{"3", " ", "u2"}], "-", 
     RowBox[{"3", " ", "u3"}]}]]}], "+", 
  RowBox[{"36", " ", 
   SuperscriptBox["\[ExponentialE]", 
    RowBox[{
     RowBox[{"-", "m"}], "-", "u2", "-", 
     RowBox[{"3", " ", "u3"}]}]]}], "+", 
  RowBox[{"6", " ", 
   SuperscriptBox["\[ExponentialE]", 
    RowBox[{
     RowBox[{
      RowBox[{"-", "3"}], " ", "u1"}], "-", "u2", "-", 
     RowBox[{"3", " ", "u3"}]}]]}], "+", 
  RowBox[{"36", " ", 
   SuperscriptBox["\[ExponentialE]", 
    RowBox[{
     RowBox[{
      RowBox[{"-", "2"}], " ", "m"}], "-", 
     RowBox[{"2", " ", "u3"}]}]]}], "+", 
  RowBox[{"18", " ", 
   SuperscriptBox["\[ExponentialE]", 
    RowBox[{
     RowBox[{
      RowBox[{"-", "3"}], " ", "m"}], "-", "u1", "-", 
     RowBox[{"2", " ", "u3"}]}]]}], "+", 
  RowBox[{"54", " ", 
   SuperscriptBox["\[ExponentialE]", 
    RowBox[{
     RowBox[{
      RowBox[{"-", "2"}], " ", "m"}], "-", "u1", "-", 
     RowBox[{"2", " ", "u3"}]}]]}], "+", 
  RowBox[{"18", " ", 
   SuperscriptBox["\[ExponentialE]", 
    RowBox[{
     RowBox[{
      RowBox[{"-", "3"}], " ", "m"}], "-", "u2", "-", 
     RowBox[{"2", " ", "u3"}]}]]}], "+", 
  RowBox[{"54", " ", 
   SuperscriptBox["\[ExponentialE]", 
    RowBox[{
     RowBox[{
      RowBox[{"-", "2"}], " ", "m"}], "-", "u2", "-", 
     RowBox[{"2", " ", "u3"}]}]]}], "+", 
  RowBox[{"36", " ", 
   SuperscriptBox["\[ExponentialE]", 
    RowBox[{
     RowBox[{"-", "m"}], "-", "u1", "-", "u2", "-", 
     RowBox[{"2", " ", "u3"}]}]]}], "+", 
  RowBox[{"18", " ", 
   SuperscriptBox["\[ExponentialE]", 
    RowBox[{
     RowBox[{
      RowBox[{"-", "4"}], " ", "m"}], "-", "u3"}]]}], "+", 
  RowBox[{"72", " ", 
   SuperscriptBox["\[ExponentialE]", 
    RowBox[{
     RowBox[{
      RowBox[{"-", "3"}], " ", "m"}], "-", "u3"}]]}], "+", 
  RowBox[{"18", " ", 
   SuperscriptBox["\[ExponentialE]", 
    RowBox[{
     RowBox[{
      RowBox[{"-", "2"}], " ", "m"}], "-", "u1", "-", "u3"}]]}], "+", 
  RowBox[{"18", " ", 
   SuperscriptBox["\[ExponentialE]", 
    RowBox[{
     RowBox[{
      RowBox[{"-", "2"}], " ", "m"}], "-", "u2", "-", "u3"}]]}]}]], "Output",
 CellChangeTimes->{3.770113835869385*^9, 3.7701138685504303`*^9, 
  3.7701139313005185`*^9, 3.77011396788157*^9, 3.770114057582695*^9, 
  3.770114116603778*^9, 3.7701142748980007`*^9, 3.770114714606618*^9, 
  3.770157891434235*^9, 3.770158096038464*^9, 3.770158311873625*^9, 
  3.770160707908607*^9, 3.770161536385921*^9, 3.770161739671194*^9}],

Cell[BoxData[
 RowBox[{
  SuperscriptBox["\[ExponentialE]", 
   RowBox[{
    RowBox[{"-", "6"}], " ", "mu"}]], "+", 
  RowBox[{"12", " ", 
   SuperscriptBox["\[ExponentialE]", 
    RowBox[{
     RowBox[{"-", "5"}], " ", "mu"}]]}], "+", 
  RowBox[{"30", " ", 
   SuperscriptBox["\[ExponentialE]", 
    RowBox[{
     RowBox[{"-", "4"}], " ", "mu"}]]}], "+", 
  RowBox[{"2", " ", 
   SuperscriptBox["\[ExponentialE]", 
    RowBox[{
     RowBox[{
      RowBox[{"-", "3"}], " ", "mu"}], "-", 
     RowBox[{"3", " ", "v1"}]}]]}], "+", 
  RowBox[{"6", " ", 
   SuperscriptBox["\[ExponentialE]", 
    RowBox[{
     RowBox[{
      RowBox[{"-", "2"}], " ", "mu"}], "-", 
     RowBox[{"3", " ", "v1"}]}]]}], "+", 
  RowBox[{"6", " ", 
   SuperscriptBox["\[ExponentialE]", 
    RowBox[{
     RowBox[{
      RowBox[{"-", "4"}], " ", "mu"}], "-", "v1"}]]}], "+", 
  RowBox[{"24", " ", 
   SuperscriptBox["\[ExponentialE]", 
    RowBox[{
     RowBox[{
      RowBox[{"-", "3"}], " ", "mu"}], "-", "v1"}]]}], "+", 
  RowBox[{"2", " ", 
   SuperscriptBox["\[ExponentialE]", 
    RowBox[{
     RowBox[{
      RowBox[{"-", "3"}], " ", "mu"}], "-", 
     RowBox[{"3", " ", "v2"}]}]]}], "+", 
  RowBox[{"6", " ", 
   SuperscriptBox["\[ExponentialE]", 
    RowBox[{
     RowBox[{
      RowBox[{"-", "2"}], " ", "mu"}], "-", 
     RowBox[{"3", " ", "v2"}]}]]}], "+", 
  RowBox[{"2", " ", 
   SuperscriptBox["\[ExponentialE]", 
    RowBox[{
     RowBox[{
      RowBox[{"-", "3"}], " ", "v1"}], "-", 
     RowBox[{"3", " ", "v2"}]}]]}], "+", 
  RowBox[{"6", " ", 
   SuperscriptBox["\[ExponentialE]", 
    RowBox[{
     RowBox[{"-", "mu"}], "-", "v1", "-", 
     RowBox[{"3", " ", "v2"}]}]]}], "+", 
  RowBox[{"6", " ", 
   SuperscriptBox["\[ExponentialE]", 
    RowBox[{
     RowBox[{
      RowBox[{"-", "4"}], " ", "mu"}], "-", "v2"}]]}], "+", 
  RowBox[{"24", " ", 
   SuperscriptBox["\[ExponentialE]", 
    RowBox[{
     RowBox[{
      RowBox[{"-", "3"}], " ", "mu"}], "-", "v2"}]]}], "+", 
  RowBox[{"6", " ", 
   SuperscriptBox["\[ExponentialE]", 
    RowBox[{
     RowBox[{"-", "mu"}], "-", 
     RowBox[{"3", " ", "v1"}], "-", "v2"}]]}], "+", 
  RowBox[{"18", " ", 
   SuperscriptBox["\[ExponentialE]", 
    RowBox[{
     RowBox[{
      RowBox[{"-", "2"}], " ", "mu"}], "-", "v1", "-", "v2"}]]}], "+", 
  RowBox[{"2", " ", 
   SuperscriptBox["\[ExponentialE]", 
    RowBox[{
     RowBox[{
      RowBox[{"-", "3"}], " ", "v1"}], "-", 
     RowBox[{"3", " ", "v2"}], "-", 
     RowBox[{"9", " ", "v3"}]}]]}], "+", 
  RowBox[{"6", " ", 
   SuperscriptBox["\[ExponentialE]", 
    RowBox[{
     RowBox[{"-", "v1"}], "-", 
     RowBox[{"3", " ", "v2"}], "-", 
     RowBox[{"6", " ", "v3"}]}]]}], "+", 
  RowBox[{"6", " ", 
   SuperscriptBox["\[ExponentialE]", 
    RowBox[{
     RowBox[{"-", "mu"}], "-", "v1", "-", 
     RowBox[{"3", " ", "v2"}], "-", 
     RowBox[{"6", " ", "v3"}]}]]}], "+", 
  RowBox[{"6", " ", 
   SuperscriptBox["\[ExponentialE]", 
    RowBox[{
     RowBox[{
      RowBox[{"-", "3"}], " ", "v1"}], "-", "v2", "-", 
     RowBox[{"6", " ", "v3"}]}]]}], "+", 
  RowBox[{"6", " ", 
   SuperscriptBox["\[ExponentialE]", 
    RowBox[{
     RowBox[{"-", "mu"}], "-", 
     RowBox[{"3", " ", "v1"}], "-", "v2", "-", 
     RowBox[{"6", " ", "v3"}]}]]}], "+", 
  RowBox[{"18", " ", 
   SuperscriptBox["\[ExponentialE]", 
    RowBox[{
     RowBox[{"-", "v1"}], "-", "v2", "-", 
     RowBox[{"5", " ", "v3"}]}]]}], "+", 
  RowBox[{"18", " ", 
   SuperscriptBox["\[ExponentialE]", 
    RowBox[{
     RowBox[{"-", "v1"}], "-", "v2", "-", 
     RowBox[{"4", " ", "v3"}]}]]}], "+", 
  RowBox[{"18", " ", 
   SuperscriptBox["\[ExponentialE]", 
    RowBox[{
     RowBox[{
      RowBox[{"-", "2"}], " ", "mu"}], "-", "v1", "-", "v2", "-", 
     RowBox[{"4", " ", "v3"}]}]]}], "+", 
  RowBox[{"36", " ", 
   SuperscriptBox["\[ExponentialE]", 
    RowBox[{
     RowBox[{"-", "mu"}], "-", "v1", "-", "v2", "-", 
     RowBox[{"4", " ", "v3"}]}]]}], "+", 
  RowBox[{"6", " ", 
   SuperscriptBox["\[ExponentialE]", 
    RowBox[{
     RowBox[{
      RowBox[{"-", "2"}], " ", "mu"}], "-", 
     RowBox[{"3", " ", "v1"}], "-", 
     RowBox[{"3", " ", "v3"}]}]]}], "+", 
  RowBox[{"12", " ", 
   SuperscriptBox["\[ExponentialE]", 
    RowBox[{
     RowBox[{"-", "mu"}], "-", 
     RowBox[{"3", " ", "v1"}], "-", 
     RowBox[{"3", " ", "v3"}]}]]}], "+", 
  RowBox[{"36", " ", 
   SuperscriptBox["\[ExponentialE]", 
    RowBox[{
     RowBox[{"-", "mu"}], "-", "v1", "-", 
     RowBox[{"3", " ", "v3"}]}]]}], "+", 
  RowBox[{"6", " ", 
   SuperscriptBox["\[ExponentialE]", 
    RowBox[{
     RowBox[{
      RowBox[{"-", "2"}], " ", "mu"}], "-", 
     RowBox[{"3", " ", "v2"}], "-", 
     RowBox[{"3", " ", "v3"}]}]]}], "+", 
  RowBox[{"12", " ", 
   SuperscriptBox["\[ExponentialE]", 
    RowBox[{
     RowBox[{"-", "mu"}], "-", 
     RowBox[{"3", " ", "v2"}], "-", 
     RowBox[{"3", " ", "v3"}]}]]}], "+", 
  RowBox[{"6", " ", 
   SuperscriptBox["\[ExponentialE]", 
    RowBox[{
     RowBox[{"-", "v1"}], "-", 
     RowBox[{"3", " ", "v2"}], "-", 
     RowBox[{"3", " ", "v3"}]}]]}], "+", 
  RowBox[{"36", " ", 
   SuperscriptBox["\[ExponentialE]", 
    RowBox[{
     RowBox[{"-", "mu"}], "-", "v2", "-", 
     RowBox[{"3", " ", "v3"}]}]]}], "+", 
  RowBox[{"6", " ", 
   SuperscriptBox["\[ExponentialE]", 
    RowBox[{
     RowBox[{
      RowBox[{"-", "3"}], " ", "v1"}], "-", "v2", "-", 
     RowBox[{"3", " ", "v3"}]}]]}], "+", 
  RowBox[{"36", " ", 
   SuperscriptBox["\[ExponentialE]", 
    RowBox[{
     RowBox[{
      RowBox[{"-", "2"}], " ", "mu"}], "-", 
     RowBox[{"2", " ", "v3"}]}]]}], "+", 
  RowBox[{"18", " ", 
   SuperscriptBox["\[ExponentialE]", 
    RowBox[{
     RowBox[{
      RowBox[{"-", "3"}], " ", "mu"}], "-", "v1", "-", 
     RowBox[{"2", " ", "v3"}]}]]}], "+", 
  RowBox[{"54", " ", 
   SuperscriptBox["\[ExponentialE]", 
    RowBox[{
     RowBox[{
      RowBox[{"-", "2"}], " ", "mu"}], "-", "v1", "-", 
     RowBox[{"2", " ", "v3"}]}]]}], "+", 
  RowBox[{"18", " ", 
   SuperscriptBox["\[ExponentialE]", 
    RowBox[{
     RowBox[{
      RowBox[{"-", "3"}], " ", "mu"}], "-", "v2", "-", 
     RowBox[{"2", " ", "v3"}]}]]}], "+", 
  RowBox[{"54", " ", 
   SuperscriptBox["\[ExponentialE]", 
    RowBox[{
     RowBox[{
      RowBox[{"-", "2"}], " ", "mu"}], "-", "v2", "-", 
     RowBox[{"2", " ", "v3"}]}]]}], "+", 
  RowBox[{"36", " ", 
   SuperscriptBox["\[ExponentialE]", 
    RowBox[{
     RowBox[{"-", "mu"}], "-", "v1", "-", "v2", "-", 
     RowBox[{"2", " ", "v3"}]}]]}], "+", 
  RowBox[{"18", " ", 
   SuperscriptBox["\[ExponentialE]", 
    RowBox[{
     RowBox[{
      RowBox[{"-", "4"}], " ", "mu"}], "-", "v3"}]]}], "+", 
  RowBox[{"72", " ", 
   SuperscriptBox["\[ExponentialE]", 
    RowBox[{
     RowBox[{
      RowBox[{"-", "3"}], " ", "mu"}], "-", "v3"}]]}], "+", 
  RowBox[{"18", " ", 
   SuperscriptBox["\[ExponentialE]", 
    RowBox[{
     RowBox[{
      RowBox[{"-", "2"}], " ", "mu"}], "-", "v1", "-", "v3"}]]}], "+", 
  RowBox[{"18", " ", 
   SuperscriptBox["\[ExponentialE]", 
    RowBox[{
     RowBox[{
      RowBox[{"-", "2"}], " ", "mu"}], "-", "v2", "-", "v3"}]]}]}]], "Output",
 CellChangeTimes->{3.770113835869385*^9, 3.7701138685504303`*^9, 
  3.7701139313005185`*^9, 3.77011396788157*^9, 3.770114057582695*^9, 
  3.770114116603778*^9, 3.7701142748980007`*^9, 3.770114714606618*^9, 
  3.770157891434235*^9, 3.770158096038464*^9, 3.770158311873625*^9, 
  3.770160707908607*^9, 3.770161536385921*^9, 3.770161739675132*^9}],

Cell[BoxData["729"], "Output",
 CellChangeTimes->{3.770113835869385*^9, 3.7701138685504303`*^9, 
  3.7701139313005185`*^9, 3.77011396788157*^9, 3.770114057582695*^9, 
  3.770114116603778*^9, 3.7701142748980007`*^9, 3.770114714606618*^9, 
  3.770157891434235*^9, 3.770158096038464*^9, 3.770158311873625*^9, 
  3.770160707908607*^9, 3.770161536385921*^9, 3.770161739677391*^9}],

Cell[BoxData["729"], "Print",
 CellChangeTimes->{3.770114116613778*^9, 3.770114274908001*^9, 
  3.7701147146166177`*^9, 3.770157891454524*^9, 3.770158096045171*^9, 
  3.770158311880781*^9, 3.770160707915957*^9, 3.770161536392955*^9, 
  3.7701617396785173`*^9}]
}, Open  ]],

Cell[CellGroupData[{

Cell[BoxData[{
 RowBox[{
  RowBox[{"c4", "=", 
   RowBox[{"cfg", "[", 
    RowBox[{"4", ",", "3"}], "]"}]}], ";"}], "\[IndentingNewLine]", 
 RowBox[{"Dimensions", "[", "c4", "]"}], "\[IndentingNewLine]", 
 RowBox[{"Dimensions", "[", "g5", "]"}], "\[IndentingNewLine]", 
 RowBox[{"Apply", "[", 
  RowBox[{"Plus", ",", "g5"}], "]"}]}], "Input",
 CellChangeTimes->{{3.770160731737018*^9, 3.770160733321003*^9}, {
  3.770160765583386*^9, 3.7701607847347393`*^9}}],

Cell[BoxData[
 RowBox[{"{", 
  RowBox[{"15", ",", "3"}], "}"}]], "Output",
 CellChangeTimes->{3.7701608185175543`*^9, 3.770161539516038*^9, 
  3.770161742418343*^9}],

Cell[BoxData[
 RowBox[{"{", "15", "}"}]], "Output",
 CellChangeTimes->{3.7701608185175543`*^9, 3.770161539516038*^9, 
  3.770161742420323*^9}],

Cell[BoxData["81"], "Output",
 CellChangeTimes->{3.7701608185175543`*^9, 3.770161539516038*^9, 
  3.770161742421485*^9}]
}, Open  ]],

Cell[CellGroupData[{

Cell[BoxData[{
 RowBox[{
  RowBox[{"c2", "=", 
   RowBox[{"cfg", "[", 
    RowBox[{"2", ",", "3"}], "]"}]}], ";"}], "\[IndentingNewLine]", 
 RowBox[{"Dimensions", "[", "c2", "]"}], "\[IndentingNewLine]", 
 RowBox[{"Dimensions", "[", "g6", "]"}], "\[IndentingNewLine]", 
 RowBox[{"Apply", "[", 
  RowBox[{"Plus", ",", "g6"}], "]"}]}], "Input",
 CellChangeTimes->{{3.770160796271456*^9, 3.7701608157895*^9}}],

Cell[BoxData[
 RowBox[{"{", 
  RowBox[{"6", ",", "3"}], "}"}]], "Output",
 CellChangeTimes->{3.770160822084762*^9, 3.7701615428510303`*^9, 
  3.770161751086035*^9}],

Cell[BoxData[
 RowBox[{"{", "6", "}"}]], "Output",
 CellChangeTimes->{3.770160822084762*^9, 3.7701615428510303`*^9, 
  3.770161751088003*^9}],

Cell[BoxData["9"], "Output",
 CellChangeTimes->{3.770160822084762*^9, 3.7701615428510303`*^9, 
  3.770161751089143*^9}]
}, Open  ]],

Cell[CellGroupData[{

Cell[BoxData[{
 RowBox[{
  RowBox[{"H", "=", 
   RowBox[{"Table", "[", 
    RowBox[{
     RowBox[{"h2", "[", 
      RowBox[{
      "c4", ",", "1", ",", "c2", ",", "1", ",", "m", ",", "u1", ",", "u2", 
       ",", "u3", ",", "i", ",", "j"}], "]"}], ",", 
     RowBox[{"{", 
      RowBox[{"i", ",", "1", ",", " ", "15"}], "}"}], ",", 
     RowBox[{"{", 
      RowBox[{"j", ",", "1", ",", "6"}], "}"}]}], "]"}]}], 
  ";"}], "\[IndentingNewLine]", 
 RowBox[{
  RowBox[{"p", "=", 
   RowBox[{"Exp", "[", 
    RowBox[{"-", "H"}], "]"}]}], ";"}], "\[IndentingNewLine]", 
 RowBox[{
  RowBox[{"pred", "=", 
   RowBox[{"Table", "[", 
    RowBox[{
     RowBox[{
      RowBox[{"p", "[", 
       RowBox[{"[", 
        RowBox[{"i", ",", "j"}], "]"}], "]"}], " ", 
      RowBox[{"g5", "[", 
       RowBox[{"[", "i", "]"}], "]"}], " ", 
      RowBox[{"g6", "[", 
       RowBox[{"[", "j", "]"}], "]"}]}], ",", 
     RowBox[{"{", 
      RowBox[{"i", ",", "1", ",", "15"}], "}"}], ",", 
     RowBox[{"{", 
      RowBox[{"j", ",", "1", ",", "6"}], "}"}]}], "]"}]}], 
  ";"}], "\[IndentingNewLine]", 
 RowBox[{"zred", "=", 
  RowBox[{"Apply", "[", 
   RowBox[{"Plus", ",", 
    RowBox[{"Flatten", "[", "pred", "]"}]}], "]"}]}], "\[IndentingNewLine]", 
 RowBox[{
  RowBox[{
   RowBox[{"Z8", "[", 
    RowBox[{"m_", ",", "u1_", ",", "u2_", ",", "u3_"}], "]"}], ":=", 
   RowBox[{"Evaluate", "[", "zred", "]"}]}], ";"}], "\[IndentingNewLine]", 
 RowBox[{"Z8", "[", 
  RowBox[{"mu", ",", "v1", ",", "v2", ",", "v3"}], 
  "]"}], "\[IndentingNewLine]", 
 RowBox[{"Z8", "[", 
  RowBox[{"0", ",", "0", ",", "0", ",", "0"}], "]"}], "\[IndentingNewLine]", 
 RowBox[{"Print", "[", 
  RowBox[{
   RowBox[{"3", "^", "4"}], "*", 
   RowBox[{"3", "^", "2"}]}], "]"}]}], "Input",
 CellChangeTimes->{{3.7701125800176244`*^9, 3.770112641779711*^9}, {
  3.77011331215865*^9, 3.770113314098653*^9}, {3.77011413972381*^9, 
  3.770114179553866*^9}, {3.770157215972118*^9, 3.770157219986244*^9}}],

Cell[BoxData[
 RowBox[{
  SuperscriptBox["\[ExponentialE]", 
   RowBox[{
    RowBox[{"-", "6"}], " ", "m"}]], "+", 
  RowBox[{"12", " ", 
   SuperscriptBox["\[ExponentialE]", 
    RowBox[{
     RowBox[{"-", "5"}], " ", "m"}]]}], "+", 
  RowBox[{"30", " ", 
   SuperscriptBox["\[ExponentialE]", 
    RowBox[{
     RowBox[{"-", "4"}], " ", "m"}]]}], "+", 
  RowBox[{"2", " ", 
   SuperscriptBox["\[ExponentialE]", 
    RowBox[{
     RowBox[{
      RowBox[{"-", "2"}], " ", "m"}], "-", 
     RowBox[{"6", " ", "u1"}]}]]}], "+", 
  RowBox[{"4", " ", 
   SuperscriptBox["\[ExponentialE]", 
    RowBox[{
     RowBox[{"-", "m"}], "-", 
     RowBox[{"6", " ", "u1"}]}]]}], "+", 
  RowBox[{"8", " ", 
   SuperscriptBox["\[ExponentialE]", 
    RowBox[{
     RowBox[{
      RowBox[{"-", "3"}], " ", "m"}], "-", 
     RowBox[{"3", " ", "u1"}]}]]}], "+", 
  RowBox[{"24", " ", 
   SuperscriptBox["\[ExponentialE]", 
    RowBox[{
     RowBox[{
      RowBox[{"-", "2"}], " ", "m"}], "-", 
     RowBox[{"3", " ", "u1"}]}]]}], "+", 
  RowBox[{"6", " ", 
   SuperscriptBox["\[ExponentialE]", 
    RowBox[{
     RowBox[{
      RowBox[{"-", "2"}], " ", "m"}], "-", 
     RowBox[{"2", " ", "u1"}]}]]}], "+", 
  RowBox[{"12", " ", 
   SuperscriptBox["\[ExponentialE]", 
    RowBox[{
     RowBox[{
      RowBox[{"-", "4"}], " ", "m"}], "-", "u1"}]]}], "+", 
  RowBox[{"48", " ", 
   SuperscriptBox["\[ExponentialE]", 
    RowBox[{
     RowBox[{
      RowBox[{"-", "3"}], " ", "m"}], "-", "u1"}]]}], "+", 
  RowBox[{"2", " ", 
   SuperscriptBox["\[ExponentialE]", 
    RowBox[{
     RowBox[{
      RowBox[{"-", "4"}], " ", "m"}], "-", "u2"}]]}], "+", 
  RowBox[{"8", " ", 
   SuperscriptBox["\[ExponentialE]", 
    RowBox[{
     RowBox[{
      RowBox[{"-", "3"}], " ", "m"}], "-", "u2"}]]}], "+", 
  RowBox[{"2", " ", 
   SuperscriptBox["\[ExponentialE]", 
    RowBox[{
     RowBox[{
      RowBox[{"-", "6"}], " ", "u1"}], "-", "u2"}]]}], "+", 
  RowBox[{"8", " ", 
   SuperscriptBox["\[ExponentialE]", 
    RowBox[{
     RowBox[{"-", "m"}], "-", 
     RowBox[{"3", " ", "u1"}], "-", "u2"}]]}], "+", 
  RowBox[{"12", " ", 
   SuperscriptBox["\[ExponentialE]", 
    RowBox[{
     RowBox[{
      RowBox[{"-", "2"}], " ", "m"}], "-", "u1", "-", "u2"}]]}], "+", 
  RowBox[{"2", " ", 
   SuperscriptBox["\[ExponentialE]", 
    RowBox[{
     RowBox[{
      RowBox[{"-", "6"}], " ", "u1"}], "-", "u2", "-", 
     RowBox[{"8", " ", "u3"}]}]]}], "+", 
  RowBox[{"8", " ", 
   SuperscriptBox["\[ExponentialE]", 
    RowBox[{
     RowBox[{
      RowBox[{"-", "3"}], " ", "u1"}], "-", "u2", "-", 
     RowBox[{"6", " ", "u3"}]}]]}], "+", 
  RowBox[{"8", " ", 
   SuperscriptBox["\[ExponentialE]", 
    RowBox[{
     RowBox[{"-", "m"}], "-", 
     RowBox[{"3", " ", "u1"}], "-", "u2", "-", 
     RowBox[{"6", " ", "u3"}]}]]}], "+", 
  RowBox[{"4", " ", 
   SuperscriptBox["\[ExponentialE]", 
    RowBox[{
     RowBox[{
      RowBox[{"-", "6"}], " ", "u1"}], "-", 
     RowBox[{"4", " ", "u3"}]}]]}], "+", 
  RowBox[{"4", " ", 
   SuperscriptBox["\[ExponentialE]", 
    RowBox[{
     RowBox[{"-", "m"}], "-", 
     RowBox[{"6", " ", "u1"}], "-", 
     RowBox[{"4", " ", "u3"}]}]]}], "+", 
  RowBox[{"16", " ", 
   SuperscriptBox["\[ExponentialE]", 
    RowBox[{
     RowBox[{
      RowBox[{"-", "3"}], " ", "u1"}], "-", 
     RowBox[{"4", " ", "u3"}]}]]}], "+", 
  RowBox[{"12", " ", 
   SuperscriptBox["\[ExponentialE]", 
    RowBox[{
     RowBox[{
      RowBox[{"-", "2"}], " ", "u1"}], "-", 
     RowBox[{"4", " ", "u3"}]}]]}], "+", 
  RowBox[{"12", " ", 
   SuperscriptBox["\[ExponentialE]", 
    RowBox[{
     RowBox[{
      RowBox[{"-", "2"}], " ", "u1"}], "-", "u2", "-", 
     RowBox[{"4", " ", "u3"}]}]]}], "+", 
  RowBox[{"12", " ", 
   SuperscriptBox["\[ExponentialE]", 
    RowBox[{
     RowBox[{
      RowBox[{"-", "2"}], " ", "m"}], "-", "u1", "-", "u2", "-", 
     RowBox[{"4", " ", "u3"}]}]]}], "+", 
  RowBox[{"24", " ", 
   SuperscriptBox["\[ExponentialE]", 
    RowBox[{
     RowBox[{"-", "m"}], "-", "u1", "-", "u2", "-", 
     RowBox[{"4", " ", "u3"}]}]]}], "+", 
  RowBox[{"16", " ", 
   SuperscriptBox["\[ExponentialE]", 
    RowBox[{
     RowBox[{
      RowBox[{"-", "2"}], " ", "m"}], "-", 
     RowBox[{"3", " ", "u1"}], "-", 
     RowBox[{"3", " ", "u3"}]}]]}], "+", 
  RowBox[{"32", " ", 
   SuperscriptBox["\[ExponentialE]", 
    RowBox[{
     RowBox[{"-", "m"}], "-", 
     RowBox[{"3", " ", "u1"}], "-", 
     RowBox[{"3", " ", "u3"}]}]]}], "+", 
  RowBox[{"48", " ", 
   SuperscriptBox["\[ExponentialE]", 
    RowBox[{
     RowBox[{"-", "m"}], "-", "u1", "-", 
     RowBox[{"3", " ", "u3"}]}]]}], "+", 
  RowBox[{"24", " ", 
   SuperscriptBox["\[ExponentialE]", 
    RowBox[{
     RowBox[{
      RowBox[{"-", "2"}], " ", "m"}], "-", 
     RowBox[{"2", " ", "u3"}]}]]}], "+", 
  RowBox[{"24", " ", 
   SuperscriptBox["\[ExponentialE]", 
    RowBox[{
     RowBox[{"-", "m"}], "-", 
     RowBox[{"2", " ", "u1"}], "-", 
     RowBox[{"2", " ", "u3"}]}]]}], "+", 
  RowBox[{"24", " ", 
   SuperscriptBox["\[ExponentialE]", 
    RowBox[{
     RowBox[{
      RowBox[{"-", "3"}], " ", "m"}], "-", "u1", "-", 
     RowBox[{"2", " ", "u3"}]}]]}], "+", 
  RowBox[{"72", " ", 
   SuperscriptBox["\[ExponentialE]", 
    RowBox[{
     RowBox[{
      RowBox[{"-", "2"}], " ", "m"}], "-", "u1", "-", 
     RowBox[{"2", " ", "u3"}]}]]}], "+", 
  RowBox[{"8", " ", 
   SuperscriptBox["\[ExponentialE]", 
    RowBox[{
     RowBox[{
      RowBox[{"-", "3"}], " ", "m"}], "-", "u2", "-", 
     RowBox[{"2", " ", "u3"}]}]]}], "+", 
  RowBox[{"24", " ", 
   SuperscriptBox["\[ExponentialE]", 
    RowBox[{
     RowBox[{
      RowBox[{"-", "2"}], " ", "m"}], "-", "u2", "-", 
     RowBox[{"2", " ", "u3"}]}]]}], "+", 
  RowBox[{"8", " ", 
   SuperscriptBox["\[ExponentialE]", 
    RowBox[{
     RowBox[{
      RowBox[{"-", "3"}], " ", "u1"}], "-", "u2", "-", 
     RowBox[{"2", " ", "u3"}]}]]}], "+", 
  RowBox[{"24", " ", 
   SuperscriptBox["\[ExponentialE]", 
    RowBox[{
     RowBox[{"-", "m"}], "-", "u1", "-", "u2", "-", 
     RowBox[{"2", " ", "u3"}]}]]}], "+", 
  RowBox[{"16", " ", 
   SuperscriptBox["\[ExponentialE]", 
    RowBox[{
     RowBox[{
      RowBox[{"-", "4"}], " ", "m"}], "-", "u3"}]]}], "+", 
  RowBox[{"64", " ", 
   SuperscriptBox["\[ExponentialE]", 
    RowBox[{
     RowBox[{
      RowBox[{"-", "3"}], " ", "m"}], "-", "u3"}]]}], "+", 
  RowBox[{"16", " ", 
   SuperscriptBox["\[ExponentialE]", 
    RowBox[{
     RowBox[{"-", "m"}], "-", 
     RowBox[{"3", " ", "u1"}], "-", "u3"}]]}], "+", 
  RowBox[{"48", " ", 
   SuperscriptBox["\[ExponentialE]", 
    RowBox[{
     RowBox[{
      RowBox[{"-", "2"}], " ", "m"}], "-", "u1", "-", "u3"}]]}]}]], "Output",
 CellChangeTimes->{3.7701141410338125`*^9, 3.7701141807738676`*^9, 
  3.7701142867090178`*^9, 3.7701147280466366`*^9, 3.770157771773052*^9, 
  3.770157879230744*^9, 3.7701581057238607`*^9, 3.770158315123365*^9, 
  3.770160833870256*^9, 3.770160870090057*^9, 3.770161545935902*^9, 
  3.7701617550214*^9}],

Cell[BoxData[
 RowBox[{
  SuperscriptBox["\[ExponentialE]", 
   RowBox[{
    RowBox[{"-", "6"}], " ", "mu"}]], "+", 
  RowBox[{"12", " ", 
   SuperscriptBox["\[ExponentialE]", 
    RowBox[{
     RowBox[{"-", "5"}], " ", "mu"}]]}], "+", 
  RowBox[{"30", " ", 
   SuperscriptBox["\[ExponentialE]", 
    RowBox[{
     RowBox[{"-", "4"}], " ", "mu"}]]}], "+", 
  RowBox[{"2", " ", 
   SuperscriptBox["\[ExponentialE]", 
    RowBox[{
     RowBox[{
      RowBox[{"-", "2"}], " ", "mu"}], "-", 
     RowBox[{"6", " ", "v1"}]}]]}], "+", 
  RowBox[{"4", " ", 
   SuperscriptBox["\[ExponentialE]", 
    RowBox[{
     RowBox[{"-", "mu"}], "-", 
     RowBox[{"6", " ", "v1"}]}]]}], "+", 
  RowBox[{"8", " ", 
   SuperscriptBox["\[ExponentialE]", 
    RowBox[{
     RowBox[{
      RowBox[{"-", "3"}], " ", "mu"}], "-", 
     RowBox[{"3", " ", "v1"}]}]]}], "+", 
  RowBox[{"24", " ", 
   SuperscriptBox["\[ExponentialE]", 
    RowBox[{
     RowBox[{
      RowBox[{"-", "2"}], " ", "mu"}], "-", 
     RowBox[{"3", " ", "v1"}]}]]}], "+", 
  RowBox[{"6", " ", 
   SuperscriptBox["\[ExponentialE]", 
    RowBox[{
     RowBox[{
      RowBox[{"-", "2"}], " ", "mu"}], "-", 
     RowBox[{"2", " ", "v1"}]}]]}], "+", 
  RowBox[{"12", " ", 
   SuperscriptBox["\[ExponentialE]", 
    RowBox[{
     RowBox[{
      RowBox[{"-", "4"}], " ", "mu"}], "-", "v1"}]]}], "+", 
  RowBox[{"48", " ", 
   SuperscriptBox["\[ExponentialE]", 
    RowBox[{
     RowBox[{
      RowBox[{"-", "3"}], " ", "mu"}], "-", "v1"}]]}], "+", 
  RowBox[{"2", " ", 
   SuperscriptBox["\[ExponentialE]", 
    RowBox[{
     RowBox[{
      RowBox[{"-", "4"}], " ", "mu"}], "-", "v2"}]]}], "+", 
  RowBox[{"8", " ", 
   SuperscriptBox["\[ExponentialE]", 
    RowBox[{
     RowBox[{
      RowBox[{"-", "3"}], " ", "mu"}], "-", "v2"}]]}], "+", 
  RowBox[{"2", " ", 
   SuperscriptBox["\[ExponentialE]", 
    RowBox[{
     RowBox[{
      RowBox[{"-", "6"}], " ", "v1"}], "-", "v2"}]]}], "+", 
  RowBox[{"8", " ", 
   SuperscriptBox["\[ExponentialE]", 
    RowBox[{
     RowBox[{"-", "mu"}], "-", 
     RowBox[{"3", " ", "v1"}], "-", "v2"}]]}], "+", 
  RowBox[{"12", " ", 
   SuperscriptBox["\[ExponentialE]", 
    RowBox[{
     RowBox[{
      RowBox[{"-", "2"}], " ", "mu"}], "-", "v1", "-", "v2"}]]}], "+", 
  RowBox[{"2", " ", 
   SuperscriptBox["\[ExponentialE]", 
    RowBox[{
     RowBox[{
      RowBox[{"-", "6"}], " ", "v1"}], "-", "v2", "-", 
     RowBox[{"8", " ", "v3"}]}]]}], "+", 
  RowBox[{"8", " ", 
   SuperscriptBox["\[ExponentialE]", 
    RowBox[{
     RowBox[{
      RowBox[{"-", "3"}], " ", "v1"}], "-", "v2", "-", 
     RowBox[{"6", " ", "v3"}]}]]}], "+", 
  RowBox[{"8", " ", 
   SuperscriptBox["\[ExponentialE]", 
    RowBox[{
     RowBox[{"-", "mu"}], "-", 
     RowBox[{"3", " ", "v1"}], "-", "v2", "-", 
     RowBox[{"6", " ", "v3"}]}]]}], "+", 
  RowBox[{"4", " ", 
   SuperscriptBox["\[ExponentialE]", 
    RowBox[{
     RowBox[{
      RowBox[{"-", "6"}], " ", "v1"}], "-", 
     RowBox[{"4", " ", "v3"}]}]]}], "+", 
  RowBox[{"4", " ", 
   SuperscriptBox["\[ExponentialE]", 
    RowBox[{
     RowBox[{"-", "mu"}], "-", 
     RowBox[{"6", " ", "v1"}], "-", 
     RowBox[{"4", " ", "v3"}]}]]}], "+", 
  RowBox[{"16", " ", 
   SuperscriptBox["\[ExponentialE]", 
    RowBox[{
     RowBox[{
      RowBox[{"-", "3"}], " ", "v1"}], "-", 
     RowBox[{"4", " ", "v3"}]}]]}], "+", 
  RowBox[{"12", " ", 
   SuperscriptBox["\[ExponentialE]", 
    RowBox[{
     RowBox[{
      RowBox[{"-", "2"}], " ", "v1"}], "-", 
     RowBox[{"4", " ", "v3"}]}]]}], "+", 
  RowBox[{"12", " ", 
   SuperscriptBox["\[ExponentialE]", 
    RowBox[{
     RowBox[{
      RowBox[{"-", "2"}], " ", "v1"}], "-", "v2", "-", 
     RowBox[{"4", " ", "v3"}]}]]}], "+", 
  RowBox[{"12", " ", 
   SuperscriptBox["\[ExponentialE]", 
    RowBox[{
     RowBox[{
      RowBox[{"-", "2"}], " ", "mu"}], "-", "v1", "-", "v2", "-", 
     RowBox[{"4", " ", "v3"}]}]]}], "+", 
  RowBox[{"24", " ", 
   SuperscriptBox["\[ExponentialE]", 
    RowBox[{
     RowBox[{"-", "mu"}], "-", "v1", "-", "v2", "-", 
     RowBox[{"4", " ", "v3"}]}]]}], "+", 
  RowBox[{"16", " ", 
   SuperscriptBox["\[ExponentialE]", 
    RowBox[{
     RowBox[{
      RowBox[{"-", "2"}], " ", "mu"}], "-", 
     RowBox[{"3", " ", "v1"}], "-", 
     RowBox[{"3", " ", "v3"}]}]]}], "+", 
  RowBox[{"32", " ", 
   SuperscriptBox["\[ExponentialE]", 
    RowBox[{
     RowBox[{"-", "mu"}], "-", 
     RowBox[{"3", " ", "v1"}], "-", 
     RowBox[{"3", " ", "v3"}]}]]}], "+", 
  RowBox[{"48", " ", 
   SuperscriptBox["\[ExponentialE]", 
    RowBox[{
     RowBox[{"-", "mu"}], "-", "v1", "-", 
     RowBox[{"3", " ", "v3"}]}]]}], "+", 
  RowBox[{"24", " ", 
   SuperscriptBox["\[ExponentialE]", 
    RowBox[{
     RowBox[{
      RowBox[{"-", "2"}], " ", "mu"}], "-", 
     RowBox[{"2", " ", "v3"}]}]]}], "+", 
  RowBox[{"24", " ", 
   SuperscriptBox["\[ExponentialE]", 
    RowBox[{
     RowBox[{"-", "mu"}], "-", 
     RowBox[{"2", " ", "v1"}], "-", 
     RowBox[{"2", " ", "v3"}]}]]}], "+", 
  RowBox[{"24", " ", 
   SuperscriptBox["\[ExponentialE]", 
    RowBox[{
     RowBox[{
      RowBox[{"-", "3"}], " ", "mu"}], "-", "v1", "-", 
     RowBox[{"2", " ", "v3"}]}]]}], "+", 
  RowBox[{"72", " ", 
   SuperscriptBox["\[ExponentialE]", 
    RowBox[{
     RowBox[{
      RowBox[{"-", "2"}], " ", "mu"}], "-", "v1", "-", 
     RowBox[{"2", " ", "v3"}]}]]}], "+", 
  RowBox[{"8", " ", 
   SuperscriptBox["\[ExponentialE]", 
    RowBox[{
     RowBox[{
      RowBox[{"-", "3"}], " ", "mu"}], "-", "v2", "-", 
     RowBox[{"2", " ", "v3"}]}]]}], "+", 
  RowBox[{"24", " ", 
   SuperscriptBox["\[ExponentialE]", 
    RowBox[{
     RowBox[{
      RowBox[{"-", "2"}], " ", "mu"}], "-", "v2", "-", 
     RowBox[{"2", " ", "v3"}]}]]}], "+", 
  RowBox[{"8", " ", 
   SuperscriptBox["\[ExponentialE]", 
    RowBox[{
     RowBox[{
      RowBox[{"-", "3"}], " ", "v1"}], "-", "v2", "-", 
     RowBox[{"2", " ", "v3"}]}]]}], "+", 
  RowBox[{"24", " ", 
   SuperscriptBox["\[ExponentialE]", 
    RowBox[{
     RowBox[{"-", "mu"}], "-", "v1", "-", "v2", "-", 
     RowBox[{"2", " ", "v3"}]}]]}], "+", 
  RowBox[{"16", " ", 
   SuperscriptBox["\[ExponentialE]", 
    RowBox[{
     RowBox[{
      RowBox[{"-", "4"}], " ", "mu"}], "-", "v3"}]]}], "+", 
  RowBox[{"64", " ", 
   SuperscriptBox["\[ExponentialE]", 
    RowBox[{
     RowBox[{
      RowBox[{"-", "3"}], " ", "mu"}], "-", "v3"}]]}], "+", 
  RowBox[{"16", " ", 
   SuperscriptBox["\[ExponentialE]", 
    RowBox[{
     RowBox[{"-", "mu"}], "-", 
     RowBox[{"3", " ", "v1"}], "-", "v3"}]]}], "+", 
  RowBox[{"48", " ", 
   SuperscriptBox["\[ExponentialE]", 
    RowBox[{
     RowBox[{
      RowBox[{"-", "2"}], " ", "mu"}], "-", "v1", "-", "v3"}]]}]}]], "Output",
 CellChangeTimes->{3.7701141410338125`*^9, 3.7701141807738676`*^9, 
  3.7701142867090178`*^9, 3.7701147280466366`*^9, 3.770157771773052*^9, 
  3.770157879230744*^9, 3.7701581057238607`*^9, 3.770158315123365*^9, 
  3.770160833870256*^9, 3.770160870090057*^9, 3.770161545935902*^9, 
  3.770161755025086*^9}],

Cell[BoxData["729"], "Output",
 CellChangeTimes->{3.7701141410338125`*^9, 3.7701141807738676`*^9, 
  3.7701142867090178`*^9, 3.7701147280466366`*^9, 3.770157771773052*^9, 
  3.770157879230744*^9, 3.7701581057238607`*^9, 3.770158315123365*^9, 
  3.770160833870256*^9, 3.770160870090057*^9, 3.770161545935902*^9, 
  3.770161755027238*^9}],

Cell[BoxData["729"], "Print",
 CellChangeTimes->{3.770114180783868*^9, 3.7701142867190175`*^9, 
  3.7701147280566363`*^9, 3.7701577717800083`*^9, 3.770157879249061*^9, 
  3.7701581057300587`*^9, 3.7701583151301203`*^9, 3.7701608338774567`*^9, 
  3.7701608700970078`*^9, 3.770161545942944*^9, 3.770161755028404*^9}]
}, Open  ]],

Cell[BoxData[
 RowBox[{
  RowBox[{"(*", " ", 
   RowBox[{"minus", " ", "free", " ", "energy"}], " ", "*)"}], 
  "\[IndentingNewLine]", 
  RowBox[{
   RowBox[{
    RowBox[{"F1", "[", 
     RowBox[{"mu_", ",", "u1_"}], "]"}], ":=", 
    RowBox[{"Log", "[", 
     RowBox[{"Z1", "[", 
      RowBox[{"mu", ",", "u1"}], "]"}], "]"}]}], "\[IndentingNewLine]", 
   RowBox[{
    RowBox[{"F2", "[", 
     RowBox[{"mu_", ",", "u1_"}], "]"}], ":=", 
    RowBox[{"Log", "[", 
     RowBox[{"Z2", "[", 
      RowBox[{"mu", ",", "u1"}], "]"}], "]"}]}], "\[IndentingNewLine]", 
   RowBox[{
    RowBox[{"F3", "[", 
     RowBox[{"mu_", ",", "u2_"}], "]"}], ":=", 
    RowBox[{"Log", "[", 
     RowBox[{"Z3", "[", 
      RowBox[{"mu", ",", "u2"}], "]"}], "]"}]}], "\[IndentingNewLine]", 
   RowBox[{
    RowBox[{"F4", "[", 
     RowBox[{"mu_", ",", "u2_"}], "]"}], ":=", 
    RowBox[{"Log", "[", 
     RowBox[{"Z4", "[", 
      RowBox[{"mu", ",", "u2"}], "]"}], "]"}]}], "\[IndentingNewLine]", 
   RowBox[{
    RowBox[{"F5", "[", 
     RowBox[{"mu_", ",", "u1_", ",", "u2_", ",", "u3_"}], "]"}], ":=", 
    RowBox[{"Log", "[", 
     RowBox[{"Z5", "[", 
      RowBox[{"mu", ",", "u1", ",", "u2", ",", "u3"}], "]"}], "]"}]}], 
   "\[IndentingNewLine]", 
   RowBox[{
    RowBox[{"F6", "[", 
     RowBox[{"mu_", ",", "u1_", ",", "u2_", ",", "u3_"}], "]"}], ":=", 
    RowBox[{"Log", "[", 
     RowBox[{"Z6", "[", 
      RowBox[{"mu", ",", "u1", ",", "u2", ",", "u3"}], "]"}], "]"}]}], 
   "\[IndentingNewLine]", 
   RowBox[{
    RowBox[{"F7", "[", 
     RowBox[{"mu_", ",", "u1_", ",", "u2_", ",", "u3_"}], "]"}], ":=", 
    RowBox[{"Log", "[", 
     RowBox[{"Z7", "[", 
      RowBox[{"mu", ",", "u1", ",", "u2", ",", "u3"}], "]"}], "]"}]}], 
   "\[IndentingNewLine]", 
   RowBox[{
    RowBox[{"F8", "[", 
     RowBox[{"mu_", ",", "u1_", ",", "u2_", ",", "u3_"}], "]"}], ":=", 
    RowBox[{"Log", "[", 
     RowBox[{"Z8", "[", 
      RowBox[{"mu", ",", "u1", ",", "u2", ",", "u3"}], "]"}], "]"}]}], 
   "\[IndentingNewLine]"}]}]], "Input",
 CellChangeTimes->{{3.7694880763020687`*^9, 3.769488155944624*^9}, {
   3.7694882459447713`*^9, 3.769488264473831*^9}, {3.769488302376999*^9, 
   3.7694883572571383`*^9}, {3.7694883997525687`*^9, 3.7694884044888396`*^9}, 
   3.7694884354006076`*^9, {3.7694884666483946`*^9, 3.769488521239517*^9}, {
   3.7694885804559045`*^9, 3.769488856516694*^9}, {3.7694888929347773`*^9, 
   3.769488945170765*^9}, {3.769489196291128*^9, 3.7694892154572244`*^9}, {
   3.769489346063695*^9, 3.7694893956235294`*^9}, {3.769489660349671*^9, 
   3.7694898951491003`*^9}, 3.7694900128478327`*^9, {3.7695476252913113`*^9, 
   3.7695476839104652`*^9}, {3.769761787766782*^9, 3.769761953955018*^9}}],

Cell[BoxData[
 RowBox[{
  RowBox[{"(*", " ", 
   RowBox[{"total", " ", "not", " ", "normalized"}], "*)"}], 
  "\[IndentingNewLine]", 
  RowBox[{
   RowBox[{
    RowBox[{"F", "[", 
     RowBox[{"mu_", ",", "u1_", ",", "u2_", ",", "u3_"}], "]"}], ":=", 
    RowBox[{
     RowBox[{
      RowBox[{"md", "[", 
       RowBox[{"[", "1", "]"}], "]"}], " ", 
      RowBox[{"F1", "[", 
       RowBox[{"mu", ",", "u1"}], "]"}]}], "+", 
     RowBox[{
      RowBox[{"md", "[", 
       RowBox[{"[", "2", "]"}], "]"}], " ", 
      RowBox[{"F2", "[", 
       RowBox[{"mu", ",", "u1"}], "]"}]}], "+", 
     RowBox[{
      RowBox[{"md", "[", 
       RowBox[{"[", "3", "]"}], "]"}], " ", 
      RowBox[{"F3", "[", 
       RowBox[{"mu", ",", "u2"}], "]"}]}], "+", 
     RowBox[{
      RowBox[{"md", "[", 
       RowBox[{"[", "4", "]"}], "]"}], " ", 
      RowBox[{"F4", "[", 
       RowBox[{"mu", ",", "u2"}], "]"}]}], "+", 
     RowBox[{
      RowBox[{"md", "[", 
       RowBox[{"[", "5", "]"}], "]"}], " ", 
      RowBox[{"F5", "[", 
       RowBox[{"mu", ",", "u1", ",", "u2", ",", "u3"}], "]"}]}], "+", 
     RowBox[{
      RowBox[{"md", "[", 
       RowBox[{"[", "6", "]"}], "]"}], " ", 
      RowBox[{"F6", "[", 
       RowBox[{"mu", ",", "u1", ",", "u2", ",", "u3"}], "]"}]}], "+", 
     RowBox[{
      RowBox[{"md", "[", 
       RowBox[{"[", "7", "]"}], "]"}], 
      RowBox[{"F7", "[", 
       RowBox[{"mu", ",", "u1", ",", "u2", ",", "u3"}], "]"}]}], "+", 
     RowBox[{
      RowBox[{"md", "[", 
       RowBox[{"[", "8", "]"}], "]"}], 
      RowBox[{"F8", "[", 
       RowBox[{"mu", ",", "u1", ",", "u2", ",", "u3"}], "]"}]}]}]}], 
   ";"}]}]], "Input",
 CellChangeTimes->{{3.7694891728447866`*^9, 3.7694891775200543`*^9}, {
  3.769489279215871*^9, 3.7694893227203593`*^9}, {3.7694899036275854`*^9, 
  3.769489926539896*^9}, {3.769489959196764*^9, 3.769490111325465*^9}, {
  3.769492869514224*^9, 3.769492875625574*^9}, {3.769495203594726*^9, 
  3.7694952119772053`*^9}, {3.7694973375307803`*^9, 3.7694973436581306`*^9}, {
  3.769547692586234*^9, 3.7695478335616703`*^9}, {3.769761975372049*^9, 
  3.7697620424191437`*^9}}],

Cell[CellGroupData[{

Cell[BoxData[
 RowBox[{"F", "[", 
  RowBox[{"m", ",", "v1", ",", "v2", ",", "v3"}], "]"}]], "Input",
 CellChangeTimes->{{3.7694930470973816`*^9, 3.769493096581212*^9}}],

Cell[BoxData[
 RowBox[{
  RowBox[{"10", " ", 
   RowBox[{"Log", "[", 
    RowBox[{"720", "+", 
     SuperscriptBox["\[ExponentialE]", 
      RowBox[{
       RowBox[{"-", "6"}], " ", "m"}]], "+", 
     RowBox[{"36", " ", 
      SuperscriptBox["\[ExponentialE]", 
       RowBox[{
        RowBox[{"-", "5"}], " ", "m"}]]}], "+", 
     RowBox[{"450", " ", 
      SuperscriptBox["\[ExponentialE]", 
       RowBox[{
        RowBox[{"-", "4"}], " ", "m"}]]}], "+", 
     RowBox[{"2400", " ", 
      SuperscriptBox["\[ExponentialE]", 
       RowBox[{
        RowBox[{"-", "3"}], " ", "m"}]]}], "+", 
     RowBox[{"5400", " ", 
      SuperscriptBox["\[ExponentialE]", 
       RowBox[{
        RowBox[{"-", "2"}], " ", "m"}]]}], "+", 
     RowBox[{"4320", " ", 
      SuperscriptBox["\[ExponentialE]", 
       RowBox[{"-", "m"}]]}], "+", 
     RowBox[{"36", " ", 
      SuperscriptBox["\[ExponentialE]", 
       RowBox[{
        RowBox[{"-", "m"}], "-", 
        RowBox[{"10", " ", "v1"}]}]]}], "+", 
     RowBox[{"90", " ", 
      SuperscriptBox["\[ExponentialE]", 
       RowBox[{
        RowBox[{
         RowBox[{"-", "2"}], " ", "m"}], "-", 
        RowBox[{"6", " ", "v1"}]}]]}], "+", 
     RowBox[{"900", " ", 
      SuperscriptBox["\[ExponentialE]", 
       RowBox[{
        RowBox[{"-", "m"}], "-", 
        RowBox[{"6", " ", "v1"}]}]]}], "+", 
     RowBox[{"1800", " ", 
      SuperscriptBox["\[ExponentialE]", 
       RowBox[{
        RowBox[{"-", "m"}], "-", 
        RowBox[{"4", " ", "v1"}]}]]}], "+", 
     RowBox[{"120", " ", 
      SuperscriptBox["\[ExponentialE]", 
       RowBox[{
        RowBox[{
         RowBox[{"-", "3"}], " ", "m"}], "-", 
        RowBox[{"3", " ", "v1"}]}]]}], "+", 
     RowBox[{"1800", " ", 
      SuperscriptBox["\[ExponentialE]", 
       RowBox[{
        RowBox[{
         RowBox[{"-", "2"}], " ", "m"}], "-", 
        RowBox[{"3", " ", "v1"}]}]]}], "+", 
     RowBox[{"7200", " ", 
      SuperscriptBox["\[ExponentialE]", 
       RowBox[{
        RowBox[{"-", "m"}], "-", 
        RowBox[{"3", " ", "v1"}]}]]}], "+", 
     RowBox[{"1350", " ", 
      SuperscriptBox["\[ExponentialE]", 
       RowBox[{
        RowBox[{
         RowBox[{"-", "2"}], " ", "m"}], "-", 
        RowBox[{"2", " ", "v1"}]}]]}], "+", 
     RowBox[{"10800", " ", 
      SuperscriptBox["\[ExponentialE]", 
       RowBox[{
        RowBox[{"-", "m"}], "-", 
        RowBox[{"2", " ", "v1"}]}]]}], "+", 
     RowBox[{"90", " ", 
      SuperscriptBox["\[ExponentialE]", 
       RowBox[{
        RowBox[{
         RowBox[{"-", "4"}], " ", "m"}], "-", "v1"}]]}], "+", 
     RowBox[{"1800", " ", 
      SuperscriptBox["\[ExponentialE]", 
       RowBox[{
        RowBox[{
         RowBox[{"-", "3"}], " ", "m"}], "-", "v1"}]]}], "+", 
     RowBox[{"10800", " ", 
      SuperscriptBox["\[ExponentialE]", 
       RowBox[{
        RowBox[{
         RowBox[{"-", "2"}], " ", "m"}], "-", "v1"}]]}], "+", 
     RowBox[{"21600", " ", 
      SuperscriptBox["\[ExponentialE]", 
       RowBox[{
        RowBox[{"-", "m"}], "-", "v1"}]]}], "+", 
     RowBox[{"6", " ", 
      SuperscriptBox["\[ExponentialE]", 
       RowBox[{
        RowBox[{"-", "15"}], " ", "v1"}]]}], "+", 
     RowBox[{"180", " ", 
      SuperscriptBox["\[ExponentialE]", 
       RowBox[{
        RowBox[{"-", "10"}], " ", "v1"}]]}], "+", 
     RowBox[{"450", " ", 
      SuperscriptBox["\[ExponentialE]", 
       RowBox[{
        RowBox[{"-", "7"}], " ", "v1"}]]}], "+", 
     RowBox[{"2100", " ", 
      SuperscriptBox["\[ExponentialE]", 
       RowBox[{
        RowBox[{"-", "6"}], " ", "v1"}]]}], "+", 
     RowBox[{"7200", " ", 
      SuperscriptBox["\[ExponentialE]", 
       RowBox[{
        RowBox[{"-", "4"}], " ", "v1"}]]}], "+", 
     RowBox[{"9000", " ", 
      SuperscriptBox["\[ExponentialE]", 
       RowBox[{
        RowBox[{"-", "3"}], " ", "v1"}]]}], "+", 
     RowBox[{"16200", " ", 
      SuperscriptBox["\[ExponentialE]", 
       RowBox[{
        RowBox[{"-", "2"}], " ", "v1"}]]}], "+", 
     RowBox[{"10800", " ", 
      SuperscriptBox["\[ExponentialE]", 
       RowBox[{"-", "v1"}]]}]}], "]"}]}], "+", 
  RowBox[{"5", " ", 
   RowBox[{"Log", "[", 
    RowBox[{"120", "+", 
     SuperscriptBox["\[ExponentialE]", 
      RowBox[{
       RowBox[{"-", "5"}], " ", "m"}]], "+", 
     RowBox[{"25", " ", 
      SuperscriptBox["\[ExponentialE]", 
       RowBox[{
        RowBox[{"-", "4"}], " ", "m"}]]}], "+", 
     RowBox[{"200", " ", 
      SuperscriptBox["\[ExponentialE]", 
       RowBox[{
        RowBox[{"-", "3"}], " ", "m"}]]}], "+", 
     RowBox[{"600", " ", 
      SuperscriptBox["\[ExponentialE]", 
       RowBox[{
        RowBox[{"-", "2"}], " ", "m"}]]}], "+", 
     RowBox[{"600", " ", 
      SuperscriptBox["\[ExponentialE]", 
       RowBox[{"-", "m"}]]}], "+", 
     RowBox[{"25", " ", 
      SuperscriptBox["\[ExponentialE]", 
       RowBox[{
        RowBox[{"-", "m"}], "-", 
        RowBox[{"6", " ", "v2"}]}]]}], "+", 
     RowBox[{"50", " ", 
      SuperscriptBox["\[ExponentialE]", 
       RowBox[{
        RowBox[{
         RowBox[{"-", "2"}], " ", "m"}], "-", 
        RowBox[{"3", " ", "v2"}]}]]}], "+", 
     RowBox[{"400", " ", 
      SuperscriptBox["\[ExponentialE]", 
       RowBox[{
        RowBox[{"-", "m"}], "-", 
        RowBox[{"3", " ", "v2"}]}]]}], "+", 
     RowBox[{"300", " ", 
      SuperscriptBox["\[ExponentialE]", 
       RowBox[{
        RowBox[{"-", "m"}], "-", 
        RowBox[{"2", " ", "v2"}]}]]}], "+", 
     RowBox[{"50", " ", 
      SuperscriptBox["\[ExponentialE]", 
       RowBox[{
        RowBox[{
         RowBox[{"-", "3"}], " ", "m"}], "-", "v2"}]]}], "+", 
     RowBox[{"600", " ", 
      SuperscriptBox["\[ExponentialE]", 
       RowBox[{
        RowBox[{
         RowBox[{"-", "2"}], " ", "m"}], "-", "v2"}]]}], "+", 
     RowBox[{"1800", " ", 
      SuperscriptBox["\[ExponentialE]", 
       RowBox[{
        RowBox[{"-", "m"}], "-", "v2"}]]}], "+", 
     RowBox[{"5", " ", 
      SuperscriptBox["\[ExponentialE]", 
       RowBox[{
        RowBox[{"-", "10"}], " ", "v2"}]]}], "+", 
     RowBox[{"100", " ", 
      SuperscriptBox["\[ExponentialE]", 
       RowBox[{
        RowBox[{"-", "6"}], " ", "v2"}]]}], "+", 
     RowBox[{"200", " ", 
      SuperscriptBox["\[ExponentialE]", 
       RowBox[{
        RowBox[{"-", "4"}], " ", "v2"}]]}], "+", 
     RowBox[{"600", " ", 
      SuperscriptBox["\[ExponentialE]", 
       RowBox[{
        RowBox[{"-", "3"}], " ", "v2"}]]}], "+", 
     RowBox[{"900", " ", 
      SuperscriptBox["\[ExponentialE]", 
       RowBox[{
        RowBox[{"-", "2"}], " ", "v2"}]]}], "+", 
     RowBox[{"1200", " ", 
      SuperscriptBox["\[ExponentialE]", 
       RowBox[{"-", "v2"}]]}]}], "]"}]}], "+", 
  RowBox[{"5", " ", 
   RowBox[{"Log", "[", 
    RowBox[{"720", "+", 
     SuperscriptBox["\[ExponentialE]", 
      RowBox[{
       RowBox[{"-", "6"}], " ", "m"}]], "+", 
     RowBox[{"36", " ", 
      SuperscriptBox["\[ExponentialE]", 
       RowBox[{
        RowBox[{"-", "5"}], " ", "m"}]]}], "+", 
     RowBox[{"450", " ", 
      SuperscriptBox["\[ExponentialE]", 
       RowBox[{
        RowBox[{"-", "4"}], " ", "m"}]]}], "+", 
     RowBox[{"2400", " ", 
      SuperscriptBox["\[ExponentialE]", 
       RowBox[{
        RowBox[{"-", "3"}], " ", "m"}]]}], "+", 
     RowBox[{"5400", " ", 
      SuperscriptBox["\[ExponentialE]", 
       RowBox[{
        RowBox[{"-", "2"}], " ", "m"}]]}], "+", 
     RowBox[{"4320", " ", 
      SuperscriptBox["\[ExponentialE]", 
       RowBox[{"-", "m"}]]}], "+", 
     RowBox[{"36", " ", 
      SuperscriptBox["\[ExponentialE]", 
       RowBox[{
        RowBox[{"-", "m"}], "-", 
        RowBox[{"10", " ", "v2"}]}]]}], "+", 
     RowBox[{"90", " ", 
      SuperscriptBox["\[ExponentialE]", 
       RowBox[{
        RowBox[{
         RowBox[{"-", "2"}], " ", "m"}], "-", 
        RowBox[{"6", " ", "v2"}]}]]}], "+", 
     RowBox[{"900", " ", 
      SuperscriptBox["\[ExponentialE]", 
       RowBox[{
        RowBox[{"-", "m"}], "-", 
        RowBox[{"6", " ", "v2"}]}]]}], "+", 
     RowBox[{"1800", " ", 
      SuperscriptBox["\[ExponentialE]", 
       RowBox[{
        RowBox[{"-", "m"}], "-", 
        RowBox[{"4", " ", "v2"}]}]]}], "+", 
     RowBox[{"120", " ", 
      SuperscriptBox["\[ExponentialE]", 
       RowBox[{
        RowBox[{
         RowBox[{"-", "3"}], " ", "m"}], "-", 
        RowBox[{"3", " ", "v2"}]}]]}], "+", 
     RowBox[{"1800", " ", 
      SuperscriptBox["\[ExponentialE]", 
       RowBox[{
        RowBox[{
         RowBox[{"-", "2"}], " ", "m"}], "-", 
        RowBox[{"3", " ", "v2"}]}]]}], "+", 
     RowBox[{"7200", " ", 
      SuperscriptBox["\[ExponentialE]", 
       RowBox[{
        RowBox[{"-", "m"}], "-", 
        RowBox[{"3", " ", "v2"}]}]]}], "+", 
     RowBox[{"1350", " ", 
      SuperscriptBox["\[ExponentialE]", 
       RowBox[{
        RowBox[{
         RowBox[{"-", "2"}], " ", "m"}], "-", 
        RowBox[{"2", " ", "v2"}]}]]}], "+", 
     RowBox[{"10800", " ", 
      SuperscriptBox["\[ExponentialE]", 
       RowBox[{
        RowBox[{"-", "m"}], "-", 
        RowBox[{"2", " ", "v2"}]}]]}], "+", 
     RowBox[{"90", " ", 
      SuperscriptBox["\[ExponentialE]", 
       RowBox[{
        RowBox[{
         RowBox[{"-", "4"}], " ", "m"}], "-", "v2"}]]}], "+", 
     RowBox[{"1800", " ", 
      SuperscriptBox["\[ExponentialE]", 
       RowBox[{
        RowBox[{
         RowBox[{"-", "3"}], " ", "m"}], "-", "v2"}]]}], "+", 
     RowBox[{"10800", " ", 
      SuperscriptBox["\[ExponentialE]", 
       RowBox[{
        RowBox[{
         RowBox[{"-", "2"}], " ", "m"}], "-", "v2"}]]}], "+", 
     RowBox[{"21600", " ", 
      SuperscriptBox["\[ExponentialE]", 
       RowBox[{
        RowBox[{"-", "m"}], "-", "v2"}]]}], "+", 
     RowBox[{"6", " ", 
      SuperscriptBox["\[ExponentialE]", 
       RowBox[{
        RowBox[{"-", "15"}], " ", "v2"}]]}], "+", 
     RowBox[{"180", " ", 
      SuperscriptBox["\[ExponentialE]", 
       RowBox[{
        RowBox[{"-", "10"}], " ", "v2"}]]}], "+", 
     RowBox[{"450", " ", 
      SuperscriptBox["\[ExponentialE]", 
       RowBox[{
        RowBox[{"-", "7"}], " ", "v2"}]]}], "+", 
     RowBox[{"2100", " ", 
      SuperscriptBox["\[ExponentialE]", 
       RowBox[{
        RowBox[{"-", "6"}], " ", "v2"}]]}], "+", 
     RowBox[{"7200", " ", 
      SuperscriptBox["\[ExponentialE]", 
       RowBox[{
        RowBox[{"-", "4"}], " ", "v2"}]]}], "+", 
     RowBox[{"9000", " ", 
      SuperscriptBox["\[ExponentialE]", 
       RowBox[{
        RowBox[{"-", "3"}], " ", "v2"}]]}], "+", 
     RowBox[{"16200", " ", 
      SuperscriptBox["\[ExponentialE]", 
       RowBox[{
        RowBox[{"-", "2"}], " ", "v2"}]]}], "+", 
     RowBox[{"10800", " ", 
      SuperscriptBox["\[ExponentialE]", 
       RowBox[{"-", "v2"}]]}]}], "]"}]}], "+", 
  RowBox[{"7", " ", 
   RowBox[{"Log", "[", 
    RowBox[{
     SuperscriptBox["\[ExponentialE]", 
      RowBox[{
       RowBox[{"-", "6"}], " ", "m"}]], "+", 
     RowBox[{"12", " ", 
      SuperscriptBox["\[ExponentialE]", 
       RowBox[{
        RowBox[{"-", "5"}], " ", "m"}]]}], "+", 
     RowBox[{"30", " ", 
      SuperscriptBox["\[ExponentialE]", 
       RowBox[{
        RowBox[{"-", "4"}], " ", "m"}]]}], "+", 
     RowBox[{"2", " ", 
      SuperscriptBox["\[ExponentialE]", 
       RowBox[{
        RowBox[{
         RowBox[{"-", "2"}], " ", "m"}], "-", 
        RowBox[{"6", " ", "v1"}]}]]}], "+", 
     RowBox[{"4", " ", 
      SuperscriptBox["\[ExponentialE]", 
       RowBox[{
        RowBox[{"-", "m"}], "-", 
        RowBox[{"6", " ", "v1"}]}]]}], "+", 
     RowBox[{"8", " ", 
      SuperscriptBox["\[ExponentialE]", 
       RowBox[{
        RowBox[{
         RowBox[{"-", "3"}], " ", "m"}], "-", 
        RowBox[{"3", " ", "v1"}]}]]}], "+", 
     RowBox[{"24", " ", 
      SuperscriptBox["\[ExponentialE]", 
       RowBox[{
        RowBox[{
         RowBox[{"-", "2"}], " ", "m"}], "-", 
        RowBox[{"3", " ", "v1"}]}]]}], "+", 
     RowBox[{"6", " ", 
      SuperscriptBox["\[ExponentialE]", 
       RowBox[{
        RowBox[{
         RowBox[{"-", "2"}], " ", "m"}], "-", 
        RowBox[{"2", " ", "v1"}]}]]}], "+", 
     RowBox[{"12", " ", 
      SuperscriptBox["\[ExponentialE]", 
       RowBox[{
        RowBox[{
         RowBox[{"-", "4"}], " ", "m"}], "-", "v1"}]]}], "+", 
     RowBox[{"48", " ", 
      SuperscriptBox["\[ExponentialE]", 
       RowBox[{
        RowBox[{
         RowBox[{"-", "3"}], " ", "m"}], "-", "v1"}]]}], "+", 
     RowBox[{"2", " ", 
      SuperscriptBox["\[ExponentialE]", 
       RowBox[{
        RowBox[{
         RowBox[{"-", "4"}], " ", "m"}], "-", "v2"}]]}], "+", 
     RowBox[{"8", " ", 
      SuperscriptBox["\[ExponentialE]", 
       RowBox[{
        RowBox[{
         RowBox[{"-", "3"}], " ", "m"}], "-", "v2"}]]}], "+", 
     RowBox[{"2", " ", 
      SuperscriptBox["\[ExponentialE]", 
       RowBox[{
        RowBox[{
         RowBox[{"-", "6"}], " ", "v1"}], "-", "v2"}]]}], "+", 
     RowBox[{"8", " ", 
      SuperscriptBox["\[ExponentialE]", 
       RowBox[{
        RowBox[{"-", "m"}], "-", 
        RowBox[{"3", " ", "v1"}], "-", "v2"}]]}], "+", 
     RowBox[{"12", " ", 
      SuperscriptBox["\[ExponentialE]", 
       RowBox[{
        RowBox[{
         RowBox[{"-", "2"}], " ", "m"}], "-", "v1", "-", "v2"}]]}], "+", 
     RowBox[{"2", " ", 
      SuperscriptBox["\[ExponentialE]", 
       RowBox[{
        RowBox[{
         RowBox[{"-", "6"}], " ", "v1"}], "-", "v2", "-", 
        RowBox[{"8", " ", "v3"}]}]]}], "+", 
     RowBox[{"8", " ", 
      SuperscriptBox["\[ExponentialE]", 
       RowBox[{
        RowBox[{
         RowBox[{"-", "3"}], " ", "v1"}], "-", "v2", "-", 
        RowBox[{"6", " ", "v3"}]}]]}], "+", 
     RowBox[{"8", " ", 
      SuperscriptBox["\[ExponentialE]", 
       RowBox[{
        RowBox[{"-", "m"}], "-", 
        RowBox[{"3", " ", "v1"}], "-", "v2", "-", 
        RowBox[{"6", " ", "v3"}]}]]}], "+", 
     RowBox[{"4", " ", 
      SuperscriptBox["\[ExponentialE]", 
       RowBox[{
        RowBox[{
         RowBox[{"-", "6"}], " ", "v1"}], "-", 
        RowBox[{"4", " ", "v3"}]}]]}], "+", 
     RowBox[{"4", " ", 
      SuperscriptBox["\[ExponentialE]", 
       RowBox[{
        RowBox[{"-", "m"}], "-", 
        RowBox[{"6", " ", "v1"}], "-", 
        RowBox[{"4", " ", "v3"}]}]]}], "+", 
     RowBox[{"16", " ", 
      SuperscriptBox["\[ExponentialE]", 
       RowBox[{
        RowBox[{
         RowBox[{"-", "3"}], " ", "v1"}], "-", 
        RowBox[{"4", " ", "v3"}]}]]}], "+", 
     RowBox[{"12", " ", 
      SuperscriptBox["\[ExponentialE]", 
       RowBox[{
        RowBox[{
         RowBox[{"-", "2"}], " ", "v1"}], "-", 
        RowBox[{"4", " ", "v3"}]}]]}], "+", 
     RowBox[{"12", " ", 
      SuperscriptBox["\[ExponentialE]", 
       RowBox[{
        RowBox[{
         RowBox[{"-", "2"}], " ", "v1"}], "-", "v2", "-", 
        RowBox[{"4", " ", "v3"}]}]]}], "+", 
     RowBox[{"12", " ", 
      SuperscriptBox["\[ExponentialE]", 
       RowBox[{
        RowBox[{
         RowBox[{"-", "2"}], " ", "m"}], "-", "v1", "-", "v2", "-", 
        RowBox[{"4", " ", "v3"}]}]]}], "+", 
     RowBox[{"24", " ", 
      SuperscriptBox["\[ExponentialE]", 
       RowBox[{
        RowBox[{"-", "m"}], "-", "v1", "-", "v2", "-", 
        RowBox[{"4", " ", "v3"}]}]]}], "+", 
     RowBox[{"16", " ", 
      SuperscriptBox["\[ExponentialE]", 
       RowBox[{
        RowBox[{
         RowBox[{"-", "2"}], " ", "m"}], "-", 
        RowBox[{"3", " ", "v1"}], "-", 
        RowBox[{"3", " ", "v3"}]}]]}], "+", 
     RowBox[{"32", " ", 
      SuperscriptBox["\[ExponentialE]", 
       RowBox[{
        RowBox[{"-", "m"}], "-", 
        RowBox[{"3", " ", "v1"}], "-", 
        RowBox[{"3", " ", "v3"}]}]]}], "+", 
     RowBox[{"48", " ", 
      SuperscriptBox["\[ExponentialE]", 
       RowBox[{
        RowBox[{"-", "m"}], "-", "v1", "-", 
        RowBox[{"3", " ", "v3"}]}]]}], "+", 
     RowBox[{"24", " ", 
      SuperscriptBox["\[ExponentialE]", 
       RowBox[{
        RowBox[{
         RowBox[{"-", "2"}], " ", "m"}], "-", 
        RowBox[{"2", " ", "v3"}]}]]}], "+", 
     RowBox[{"24", " ", 
      SuperscriptBox["\[ExponentialE]", 
       RowBox[{
        RowBox[{"-", "m"}], "-", 
        RowBox[{"2", " ", "v1"}], "-", 
        RowBox[{"2", " ", "v3"}]}]]}], "+", 
     RowBox[{"24", " ", 
      SuperscriptBox["\[ExponentialE]", 
       RowBox[{
        RowBox[{
         RowBox[{"-", "3"}], " ", "m"}], "-", "v1", "-", 
        RowBox[{"2", " ", "v3"}]}]]}], "+", 
     RowBox[{"72", " ", 
      SuperscriptBox["\[ExponentialE]", 
       RowBox[{
        RowBox[{
         RowBox[{"-", "2"}], " ", "m"}], "-", "v1", "-", 
        RowBox[{"2", " ", "v3"}]}]]}], "+", 
     RowBox[{"8", " ", 
      SuperscriptBox["\[ExponentialE]", 
       RowBox[{
        RowBox[{
         RowBox[{"-", "3"}], " ", "m"}], "-", "v2", "-", 
        RowBox[{"2", " ", "v3"}]}]]}], "+", 
     RowBox[{"24", " ", 
      SuperscriptBox["\[ExponentialE]", 
       RowBox[{
        RowBox[{
         RowBox[{"-", "2"}], " ", "m"}], "-", "v2", "-", 
        RowBox[{"2", " ", "v3"}]}]]}], "+", 
     RowBox[{"8", " ", 
      SuperscriptBox["\[ExponentialE]", 
       RowBox[{
        RowBox[{
         RowBox[{"-", "3"}], " ", "v1"}], "-", "v2", "-", 
        RowBox[{"2", " ", "v3"}]}]]}], "+", 
     RowBox[{"24", " ", 
      SuperscriptBox["\[ExponentialE]", 
       RowBox[{
        RowBox[{"-", "m"}], "-", "v1", "-", "v2", "-", 
        RowBox[{"2", " ", "v3"}]}]]}], "+", 
     RowBox[{"16", " ", 
      SuperscriptBox["\[ExponentialE]", 
       RowBox[{
        RowBox[{
         RowBox[{"-", "4"}], " ", "m"}], "-", "v3"}]]}], "+", 
     RowBox[{"64", " ", 
      SuperscriptBox["\[ExponentialE]", 
       RowBox[{
        RowBox[{
         RowBox[{"-", "3"}], " ", "m"}], "-", "v3"}]]}], "+", 
     RowBox[{"16", " ", 
      SuperscriptBox["\[ExponentialE]", 
       RowBox[{
        RowBox[{"-", "m"}], "-", 
        RowBox[{"3", " ", "v1"}], "-", "v3"}]]}], "+", 
     RowBox[{"48", " ", 
      SuperscriptBox["\[ExponentialE]", 
       RowBox[{
        RowBox[{
         RowBox[{"-", "2"}], " ", "m"}], "-", "v1", "-", "v3"}]]}]}], "]"}]}],
   "+", 
  RowBox[{"7", " ", 
   RowBox[{"Log", "[", 
    RowBox[{
     SuperscriptBox["\[ExponentialE]", 
      RowBox[{
       RowBox[{"-", "6"}], " ", "m"}]], "+", 
     RowBox[{"12", " ", 
      SuperscriptBox["\[ExponentialE]", 
       RowBox[{
        RowBox[{"-", "5"}], " ", "m"}]]}], "+", 
     RowBox[{"30", " ", 
      SuperscriptBox["\[ExponentialE]", 
       RowBox[{
        RowBox[{"-", "4"}], " ", "m"}]]}], "+", 
     RowBox[{"2", " ", 
      SuperscriptBox["\[ExponentialE]", 
       RowBox[{
        RowBox[{
         RowBox[{"-", "3"}], " ", "m"}], "-", 
        RowBox[{"3", " ", "v1"}]}]]}], "+", 
     RowBox[{"6", " ", 
      SuperscriptBox["\[ExponentialE]", 
       RowBox[{
        RowBox[{
         RowBox[{"-", "2"}], " ", "m"}], "-", 
        RowBox[{"3", " ", "v1"}]}]]}], "+", 
     RowBox[{"6", " ", 
      SuperscriptBox["\[ExponentialE]", 
       RowBox[{
        RowBox[{
         RowBox[{"-", "4"}], " ", "m"}], "-", "v1"}]]}], "+", 
     RowBox[{"24", " ", 
      SuperscriptBox["\[ExponentialE]", 
       RowBox[{
        RowBox[{
         RowBox[{"-", "3"}], " ", "m"}], "-", "v1"}]]}], "+", 
     RowBox[{"2", " ", 
      SuperscriptBox["\[ExponentialE]", 
       RowBox[{
        RowBox[{
         RowBox[{"-", "3"}], " ", "m"}], "-", 
        RowBox[{"3", " ", "v2"}]}]]}], "+", 
     RowBox[{"6", " ", 
      SuperscriptBox["\[ExponentialE]", 
       RowBox[{
        RowBox[{
         RowBox[{"-", "2"}], " ", "m"}], "-", 
        RowBox[{"3", " ", "v2"}]}]]}], "+", 
     RowBox[{"2", " ", 
      SuperscriptBox["\[ExponentialE]", 
       RowBox[{
        RowBox[{
         RowBox[{"-", "3"}], " ", "v1"}], "-", 
        RowBox[{"3", " ", "v2"}]}]]}], "+", 
     RowBox[{"6", " ", 
      SuperscriptBox["\[ExponentialE]", 
       RowBox[{
        RowBox[{"-", "m"}], "-", "v1", "-", 
        RowBox[{"3", " ", "v2"}]}]]}], "+", 
     RowBox[{"6", " ", 
      SuperscriptBox["\[ExponentialE]", 
       RowBox[{
        RowBox[{
         RowBox[{"-", "4"}], " ", "m"}], "-", "v2"}]]}], "+", 
     RowBox[{"24", " ", 
      SuperscriptBox["\[ExponentialE]", 
       RowBox[{
        RowBox[{
         RowBox[{"-", "3"}], " ", "m"}], "-", "v2"}]]}], "+", 
     RowBox[{"6", " ", 
      SuperscriptBox["\[ExponentialE]", 
       RowBox[{
        RowBox[{"-", "m"}], "-", 
        RowBox[{"3", " ", "v1"}], "-", "v2"}]]}], "+", 
     RowBox[{"18", " ", 
      SuperscriptBox["\[ExponentialE]", 
       RowBox[{
        RowBox[{
         RowBox[{"-", "2"}], " ", "m"}], "-", "v1", "-", "v2"}]]}], "+", 
     RowBox[{"2", " ", 
      SuperscriptBox["\[ExponentialE]", 
       RowBox[{
        RowBox[{
         RowBox[{"-", "3"}], " ", "v1"}], "-", 
        RowBox[{"3", " ", "v2"}], "-", 
        RowBox[{"9", " ", "v3"}]}]]}], "+", 
     RowBox[{"6", " ", 
      SuperscriptBox["\[ExponentialE]", 
       RowBox[{
        RowBox[{"-", "v1"}], "-", 
        RowBox[{"3", " ", "v2"}], "-", 
        RowBox[{"6", " ", "v3"}]}]]}], "+", 
     RowBox[{"6", " ", 
      SuperscriptBox["\[ExponentialE]", 
       RowBox[{
        RowBox[{"-", "m"}], "-", "v1", "-", 
        RowBox[{"3", " ", "v2"}], "-", 
        RowBox[{"6", " ", "v3"}]}]]}], "+", 
     RowBox[{"6", " ", 
      SuperscriptBox["\[ExponentialE]", 
       RowBox[{
        RowBox[{
         RowBox[{"-", "3"}], " ", "v1"}], "-", "v2", "-", 
        RowBox[{"6", " ", "v3"}]}]]}], "+", 
     RowBox[{"6", " ", 
      SuperscriptBox["\[ExponentialE]", 
       RowBox[{
        RowBox[{"-", "m"}], "-", 
        RowBox[{"3", " ", "v1"}], "-", "v2", "-", 
        RowBox[{"6", " ", "v3"}]}]]}], "+", 
     RowBox[{"18", " ", 
      SuperscriptBox["\[ExponentialE]", 
       RowBox[{
        RowBox[{"-", "v1"}], "-", "v2", "-", 
        RowBox[{"5", " ", "v3"}]}]]}], "+", 
     RowBox[{"18", " ", 
      SuperscriptBox["\[ExponentialE]", 
       RowBox[{
        RowBox[{"-", "v1"}], "-", "v2", "-", 
        RowBox[{"4", " ", "v3"}]}]]}], "+", 
     RowBox[{"18", " ", 
      SuperscriptBox["\[ExponentialE]", 
       RowBox[{
        RowBox[{
         RowBox[{"-", "2"}], " ", "m"}], "-", "v1", "-", "v2", "-", 
        RowBox[{"4", " ", "v3"}]}]]}], "+", 
     RowBox[{"36", " ", 
      SuperscriptBox["\[ExponentialE]", 
       RowBox[{
        RowBox[{"-", "m"}], "-", "v1", "-", "v2", "-", 
        RowBox[{"4", " ", "v3"}]}]]}], "+", 
     RowBox[{"6", " ", 
      SuperscriptBox["\[ExponentialE]", 
       RowBox[{
        RowBox[{
         RowBox[{"-", "2"}], " ", "m"}], "-", 
        RowBox[{"3", " ", "v1"}], "-", 
        RowBox[{"3", " ", "v3"}]}]]}], "+", 
     RowBox[{"12", " ", 
      SuperscriptBox["\[ExponentialE]", 
       RowBox[{
        RowBox[{"-", "m"}], "-", 
        RowBox[{"3", " ", "v1"}], "-", 
        RowBox[{"3", " ", "v3"}]}]]}], "+", 
     RowBox[{"36", " ", 
      SuperscriptBox["\[ExponentialE]", 
       RowBox[{
        RowBox[{"-", "m"}], "-", "v1", "-", 
        RowBox[{"3", " ", "v3"}]}]]}], "+", 
     RowBox[{"6", " ", 
      SuperscriptBox["\[ExponentialE]", 
       RowBox[{
        RowBox[{
         RowBox[{"-", "2"}], " ", "m"}], "-", 
        RowBox[{"3", " ", "v2"}], "-", 
        RowBox[{"3", " ", "v3"}]}]]}], "+", 
     RowBox[{"12", " ", 
      SuperscriptBox["\[ExponentialE]", 
       RowBox[{
        RowBox[{"-", "m"}], "-", 
        RowBox[{"3", " ", "v2"}], "-", 
        RowBox[{"3", " ", "v3"}]}]]}], "+", 
     RowBox[{"6", " ", 
      SuperscriptBox["\[ExponentialE]", 
       RowBox[{
        RowBox[{"-", "v1"}], "-", 
        RowBox[{"3", " ", "v2"}], "-", 
        RowBox[{"3", " ", "v3"}]}]]}], "+", 
     RowBox[{"36", " ", 
      SuperscriptBox["\[ExponentialE]", 
       RowBox[{
        RowBox[{"-", "m"}], "-", "v2", "-", 
        RowBox[{"3", " ", "v3"}]}]]}], "+", 
     RowBox[{"6", " ", 
      SuperscriptBox["\[ExponentialE]", 
       RowBox[{
        RowBox[{
         RowBox[{"-", "3"}], " ", "v1"}], "-", "v2", "-", 
        RowBox[{"3", " ", "v3"}]}]]}], "+", 
     RowBox[{"36", " ", 
      SuperscriptBox["\[ExponentialE]", 
       RowBox[{
        RowBox[{
         RowBox[{"-", "2"}], " ", "m"}], "-", 
        RowBox[{"2", " ", "v3"}]}]]}], "+", 
     RowBox[{"18", " ", 
      SuperscriptBox["\[ExponentialE]", 
       RowBox[{
        RowBox[{
         RowBox[{"-", "3"}], " ", "m"}], "-", "v1", "-", 
        RowBox[{"2", " ", "v3"}]}]]}], "+", 
     RowBox[{"54", " ", 
      SuperscriptBox["\[ExponentialE]", 
       RowBox[{
        RowBox[{
         RowBox[{"-", "2"}], " ", "m"}], "-", "v1", "-", 
        RowBox[{"2", " ", "v3"}]}]]}], "+", 
     RowBox[{"18", " ", 
      SuperscriptBox["\[ExponentialE]", 
       RowBox[{
        RowBox[{
         RowBox[{"-", "3"}], " ", "m"}], "-", "v2", "-", 
        RowBox[{"2", " ", "v3"}]}]]}], "+", 
     RowBox[{"54", " ", 
      SuperscriptBox["\[ExponentialE]", 
       RowBox[{
        RowBox[{
         RowBox[{"-", "2"}], " ", "m"}], "-", "v2", "-", 
        RowBox[{"2", " ", "v3"}]}]]}], "+", 
     RowBox[{"36", " ", 
      SuperscriptBox["\[ExponentialE]", 
       RowBox[{
        RowBox[{"-", "m"}], "-", "v1", "-", "v2", "-", 
        RowBox[{"2", " ", "v3"}]}]]}], "+", 
     RowBox[{"18", " ", 
      SuperscriptBox["\[ExponentialE]", 
       RowBox[{
        RowBox[{
         RowBox[{"-", "4"}], " ", "m"}], "-", "v3"}]]}], "+", 
     RowBox[{"72", " ", 
      SuperscriptBox["\[ExponentialE]", 
       RowBox[{
        RowBox[{
         RowBox[{"-", "3"}], " ", "m"}], "-", "v3"}]]}], "+", 
     RowBox[{"18", " ", 
      SuperscriptBox["\[ExponentialE]", 
       RowBox[{
        RowBox[{
         RowBox[{"-", "2"}], " ", "m"}], "-", "v1", "-", "v3"}]]}], "+", 
     RowBox[{"18", " ", 
      SuperscriptBox["\[ExponentialE]", 
       RowBox[{
        RowBox[{
         RowBox[{"-", "2"}], " ", "m"}], "-", "v2", "-", "v3"}]]}]}], "]"}]}],
   "+", 
  RowBox[{"11", " ", 
   RowBox[{"Log", "[", 
    RowBox[{"720", "+", 
     SuperscriptBox["\[ExponentialE]", 
      RowBox[{
       RowBox[{"-", "6"}], " ", "m"}]], "+", 
     RowBox[{"36", " ", 
      SuperscriptBox["\[ExponentialE]", 
       RowBox[{
        RowBox[{"-", "5"}], " ", "m"}]]}], "+", 
     RowBox[{"450", " ", 
      SuperscriptBox["\[ExponentialE]", 
       RowBox[{
        RowBox[{"-", "4"}], " ", "m"}]]}], "+", 
     RowBox[{"2400", " ", 
      SuperscriptBox["\[ExponentialE]", 
       RowBox[{
        RowBox[{"-", "3"}], " ", "m"}]]}], "+", 
     RowBox[{"5400", " ", 
      SuperscriptBox["\[ExponentialE]", 
       RowBox[{
        RowBox[{"-", "2"}], " ", "m"}]]}], "+", 
     RowBox[{"4320", " ", 
      SuperscriptBox["\[ExponentialE]", 
       RowBox[{"-", "m"}]]}], "+", 
     RowBox[{"6", " ", 
      SuperscriptBox["\[ExponentialE]", 
       RowBox[{
        RowBox[{
         RowBox[{"-", "3"}], " ", "m"}], "-", 
        RowBox[{"3", " ", "v1"}]}]]}], "+", 
     RowBox[{"90", " ", 
      SuperscriptBox["\[ExponentialE]", 
       RowBox[{
        RowBox[{
         RowBox[{"-", "2"}], " ", "m"}], "-", 
        RowBox[{"3", " ", "v1"}]}]]}], "+", 
     RowBox[{"360", " ", 
      SuperscriptBox["\[ExponentialE]", 
       RowBox[{
        RowBox[{"-", "m"}], "-", 
        RowBox[{"3", " ", "v1"}]}]]}], "+", 
     RowBox[{"18", " ", 
      SuperscriptBox["\[ExponentialE]", 
       RowBox[{
        RowBox[{
         RowBox[{"-", "4"}], " ", "m"}], "-", "v1"}]]}], "+", 
     RowBox[{"360", " ", 
      SuperscriptBox["\[ExponentialE]", 
       RowBox[{
        RowBox[{
         RowBox[{"-", "3"}], " ", "m"}], "-", "v1"}]]}], "+", 
     RowBox[{"2160", " ", 
      SuperscriptBox["\[ExponentialE]", 
       RowBox[{
        RowBox[{
         RowBox[{"-", "2"}], " ", "m"}], "-", "v1"}]]}], "+", 
     RowBox[{"4320", " ", 
      SuperscriptBox["\[ExponentialE]", 
       RowBox[{
        RowBox[{"-", "m"}], "-", "v1"}]]}], "+", 
     RowBox[{"360", " ", 
      SuperscriptBox["\[ExponentialE]", 
       RowBox[{
        RowBox[{"-", "3"}], " ", "v1"}]]}], "+", 
     RowBox[{"2160", " ", 
      SuperscriptBox["\[ExponentialE]", 
       RowBox[{"-", "v1"}]]}], "+", 
     RowBox[{"6", " ", 
      SuperscriptBox["\[ExponentialE]", 
       RowBox[{
        RowBox[{
         RowBox[{"-", "3"}], " ", "m"}], "-", 
        RowBox[{"3", " ", "v2"}]}]]}], "+", 
     RowBox[{"90", " ", 
      SuperscriptBox["\[ExponentialE]", 
       RowBox[{
        RowBox[{
         RowBox[{"-", "2"}], " ", "m"}], "-", 
        RowBox[{"3", " ", "v2"}]}]]}], "+", 
     RowBox[{"360", " ", 
      SuperscriptBox["\[ExponentialE]", 
       RowBox[{
        RowBox[{"-", "m"}], "-", 
        RowBox[{"3", " ", "v2"}]}]]}], "+", 
     RowBox[{"30", " ", 
      SuperscriptBox["\[ExponentialE]", 
       RowBox[{
        RowBox[{
         RowBox[{"-", "3"}], " ", "v1"}], "-", 
        RowBox[{"3", " ", "v2"}]}]]}], "+", 
     RowBox[{"360", " ", 
      SuperscriptBox["\[ExponentialE]", 
       RowBox[{
        RowBox[{"-", "v1"}], "-", 
        RowBox[{"3", " ", "v2"}]}]]}], "+", 
     RowBox[{"90", " ", 
      SuperscriptBox["\[ExponentialE]", 
       RowBox[{
        RowBox[{"-", "m"}], "-", "v1", "-", 
        RowBox[{"3", " ", "v2"}]}]]}], "+", 
     RowBox[{"18", " ", 
      SuperscriptBox["\[ExponentialE]", 
       RowBox[{
        RowBox[{
         RowBox[{"-", "4"}], " ", "m"}], "-", "v2"}]]}], "+", 
     RowBox[{"360", " ", 
      SuperscriptBox["\[ExponentialE]", 
       RowBox[{
        RowBox[{
         RowBox[{"-", "3"}], " ", "m"}], "-", "v2"}]]}], "+", 
     RowBox[{"2160", " ", 
      SuperscriptBox["\[ExponentialE]", 
       RowBox[{
        RowBox[{
         RowBox[{"-", "2"}], " ", "m"}], "-", "v2"}]]}], "+", 
     RowBox[{"4320", " ", 
      SuperscriptBox["\[ExponentialE]", 
       RowBox[{
        RowBox[{"-", "m"}], "-", "v2"}]]}], "+", 
     RowBox[{"360", " ", 
      SuperscriptBox["\[ExponentialE]", 
       RowBox[{
        RowBox[{
         RowBox[{"-", "3"}], " ", "v1"}], "-", "v2"}]]}], "+", 
     RowBox[{"90", " ", 
      SuperscriptBox["\[ExponentialE]", 
       RowBox[{
        RowBox[{"-", "m"}], "-", 
        RowBox[{"3", " ", "v1"}], "-", "v2"}]]}], "+", 
     RowBox[{"3240", " ", 
      SuperscriptBox["\[ExponentialE]", 
       RowBox[{
        RowBox[{"-", "v1"}], "-", "v2"}]]}], "+", 
     RowBox[{"270", " ", 
      SuperscriptBox["\[ExponentialE]", 
       RowBox[{
        RowBox[{
         RowBox[{"-", "2"}], " ", "m"}], "-", "v1", "-", "v2"}]]}], "+", 
     RowBox[{"2160", " ", 
      SuperscriptBox["\[ExponentialE]", 
       RowBox[{
        RowBox[{"-", "m"}], "-", "v1", "-", "v2"}]]}], "+", 
     RowBox[{"360", " ", 
      SuperscriptBox["\[ExponentialE]", 
       RowBox[{
        RowBox[{"-", "3"}], " ", "v2"}]]}], "+", 
     RowBox[{"2160", " ", 
      SuperscriptBox["\[ExponentialE]", 
       RowBox[{"-", "v2"}]]}], "+", 
     RowBox[{"6", " ", 
      SuperscriptBox["\[ExponentialE]", 
       RowBox[{
        RowBox[{
         RowBox[{"-", "3"}], " ", "v1"}], "-", 
        RowBox[{"3", " ", "v2"}], "-", 
        RowBox[{"9", " ", "v3"}]}]]}], "+", 
     RowBox[{"90", " ", 
      SuperscriptBox["\[ExponentialE]", 
       RowBox[{
        RowBox[{"-", "v1"}], "-", 
        RowBox[{"3", " ", "v2"}], "-", 
        RowBox[{"6", " ", "v3"}]}]]}], "+", 
     RowBox[{"18", " ", 
      SuperscriptBox["\[ExponentialE]", 
       RowBox[{
        RowBox[{"-", "m"}], "-", "v1", "-", 
        RowBox[{"3", " ", "v2"}], "-", 
        RowBox[{"6", " ", "v3"}]}]]}], "+", 
     RowBox[{"90", " ", 
      SuperscriptBox["\[ExponentialE]", 
       RowBox[{
        RowBox[{
         RowBox[{"-", "3"}], " ", "v1"}], "-", "v2", "-", 
        RowBox[{"6", " ", "v3"}]}]]}], "+", 
     RowBox[{"18", " ", 
      SuperscriptBox["\[ExponentialE]", 
       RowBox[{
        RowBox[{"-", "m"}], "-", 
        RowBox[{"3", " ", "v1"}], "-", "v2", "-", 
        RowBox[{"6", " ", "v3"}]}]]}], "+", 
     RowBox[{"270", " ", 
      SuperscriptBox["\[ExponentialE]", 
       RowBox[{
        RowBox[{"-", "v1"}], "-", "v2", "-", 
        RowBox[{"5", " ", "v3"}]}]]}], "+", 
     RowBox[{"1350", " ", 
      SuperscriptBox["\[ExponentialE]", 
       RowBox[{
        RowBox[{"-", "v1"}], "-", "v2", "-", 
        RowBox[{"4", " ", "v3"}]}]]}], "+", 
     RowBox[{"54", " ", 
      SuperscriptBox["\[ExponentialE]", 
       RowBox[{
        RowBox[{
         RowBox[{"-", "2"}], " ", "m"}], "-", "v1", "-", "v2", "-", 
        RowBox[{"4", " ", "v3"}]}]]}], "+", 
     RowBox[{"540", " ", 
      SuperscriptBox["\[ExponentialE]", 
       RowBox[{
        RowBox[{"-", "m"}], "-", "v1", "-", "v2", "-", 
        RowBox[{"4", " ", "v3"}]}]]}], "+", 
     RowBox[{"360", " ", 
      SuperscriptBox["\[ExponentialE]", 
       RowBox[{
        RowBox[{
         RowBox[{"-", "3"}], " ", "v1"}], "-", 
        RowBox[{"3", " ", "v3"}]}]]}], "+", 
     RowBox[{"18", " ", 
      SuperscriptBox["\[ExponentialE]", 
       RowBox[{
        RowBox[{
         RowBox[{"-", "2"}], " ", "m"}], "-", 
        RowBox[{"3", " ", "v1"}], "-", 
        RowBox[{"3", " ", "v3"}]}]]}], "+", 
     RowBox[{"180", " ", 
      SuperscriptBox["\[ExponentialE]", 
       RowBox[{
        RowBox[{"-", "m"}], "-", 
        RowBox[{"3", " ", "v1"}], "-", 
        RowBox[{"3", " ", "v3"}]}]]}], "+", 
     RowBox[{"2160", " ", 
      SuperscriptBox["\[ExponentialE]", 
       RowBox[{
        RowBox[{"-", "v1"}], "-", 
        RowBox[{"3", " ", "v3"}]}]]}], "+", 
     RowBox[{"540", " ", 
      SuperscriptBox["\[ExponentialE]", 
       RowBox[{
        RowBox[{"-", "m"}], "-", "v1", "-", 
        RowBox[{"3", " ", "v3"}]}]]}], "+", 
     RowBox[{"360", " ", 
      SuperscriptBox["\[ExponentialE]", 
       RowBox[{
        RowBox[{
         RowBox[{"-", "3"}], " ", "v2"}], "-", 
        RowBox[{"3", " ", "v3"}]}]]}], "+", 
     RowBox[{"18", " ", 
      SuperscriptBox["\[ExponentialE]", 
       RowBox[{
        RowBox[{
         RowBox[{"-", "2"}], " ", "m"}], "-", 
        RowBox[{"3", " ", "v2"}], "-", 
        RowBox[{"3", " ", "v3"}]}]]}], "+", 
     RowBox[{"180", " ", 
      SuperscriptBox["\[ExponentialE]", 
       RowBox[{
        RowBox[{"-", "m"}], "-", 
        RowBox[{"3", " ", "v2"}], "-", 
        RowBox[{"3", " ", "v3"}]}]]}], "+", 
     RowBox[{"90", " ", 
      SuperscriptBox["\[ExponentialE]", 
       RowBox[{
        RowBox[{"-", "v1"}], "-", 
        RowBox[{"3", " ", "v2"}], "-", 
        RowBox[{"3", " ", "v3"}]}]]}], "+", 
     RowBox[{"2160", " ", 
      SuperscriptBox["\[ExponentialE]", 
       RowBox[{
        RowBox[{"-", "v2"}], "-", 
        RowBox[{"3", " ", "v3"}]}]]}], "+", 
     RowBox[{"540", " ", 
      SuperscriptBox["\[ExponentialE]", 
       RowBox[{
        RowBox[{"-", "m"}], "-", "v2", "-", 
        RowBox[{"3", " ", "v3"}]}]]}], "+", 
     RowBox[{"90", " ", 
      SuperscriptBox["\[ExponentialE]", 
       RowBox[{
        RowBox[{
         RowBox[{"-", "3"}], " ", "v1"}], "-", "v2", "-", 
        RowBox[{"3", " ", "v3"}]}]]}], "+", 
     RowBox[{"540", " ", 
      SuperscriptBox["\[ExponentialE]", 
       RowBox[{
        RowBox[{
         RowBox[{"-", "2"}], " ", "m"}], "-", 
        RowBox[{"2", " ", "v3"}]}]]}], "+", 
     RowBox[{"4320", " ", 
      SuperscriptBox["\[ExponentialE]", 
       RowBox[{
        RowBox[{"-", "m"}], "-", 
        RowBox[{"2", " ", "v3"}]}]]}], "+", 
     RowBox[{"3240", " ", 
      SuperscriptBox["\[ExponentialE]", 
       RowBox[{
        RowBox[{"-", "v1"}], "-", 
        RowBox[{"2", " ", "v3"}]}]]}], "+", 
     RowBox[{"54", " ", 
      SuperscriptBox["\[ExponentialE]", 
       RowBox[{
        RowBox[{
         RowBox[{"-", "3"}], " ", "m"}], "-", "v1", "-", 
        RowBox[{"2", " ", "v3"}]}]]}], "+", 
     RowBox[{"810", " ", 
      SuperscriptBox["\[ExponentialE]", 
       RowBox[{
        RowBox[{
         RowBox[{"-", "2"}], " ", "m"}], "-", "v1", "-", 
        RowBox[{"2", " ", "v3"}]}]]}], "+", 
     RowBox[{"3240", " ", 
      SuperscriptBox["\[ExponentialE]", 
       RowBox[{
        RowBox[{"-", "m"}], "-", "v1", "-", 
        RowBox[{"2", " ", "v3"}]}]]}], "+", 
     RowBox[{"3240", " ", 
      SuperscriptBox["\[ExponentialE]", 
       RowBox[{
        RowBox[{"-", "v2"}], "-", 
        RowBox[{"2", " ", "v3"}]}]]}], "+", 
     RowBox[{"54", " ", 
      SuperscriptBox["\[ExponentialE]", 
       RowBox[{
        RowBox[{
         RowBox[{"-", "3"}], " ", "m"}], "-", "v2", "-", 
        RowBox[{"2", " ", "v3"}]}]]}], "+", 
     RowBox[{"810", " ", 
      SuperscriptBox["\[ExponentialE]", 
       RowBox[{
        RowBox[{
         RowBox[{"-", "2"}], " ", "m"}], "-", "v2", "-", 
        RowBox[{"2", " ", "v3"}]}]]}], "+", 
     RowBox[{"3240", " ", 
      SuperscriptBox["\[ExponentialE]", 
       RowBox[{
        RowBox[{"-", "m"}], "-", "v2", "-", 
        RowBox[{"2", " ", "v3"}]}]]}], "+", 
     RowBox[{"2160", " ", 
      SuperscriptBox["\[ExponentialE]", 
       RowBox[{
        RowBox[{"-", "v1"}], "-", "v2", "-", 
        RowBox[{"2", " ", "v3"}]}]]}], "+", 
     RowBox[{"540", " ", 
      SuperscriptBox["\[ExponentialE]", 
       RowBox[{
        RowBox[{"-", "m"}], "-", "v1", "-", "v2", "-", 
        RowBox[{"2", " ", "v3"}]}]]}], "+", 
     RowBox[{"54", " ", 
      SuperscriptBox["\[ExponentialE]", 
       RowBox[{
        RowBox[{
         RowBox[{"-", "4"}], " ", "m"}], "-", "v3"}]]}], "+", 
     RowBox[{"1080", " ", 
      SuperscriptBox["\[ExponentialE]", 
       RowBox[{
        RowBox[{
         RowBox[{"-", "3"}], " ", "m"}], "-", "v3"}]]}], "+", 
     RowBox[{"6480", " ", 
      SuperscriptBox["\[ExponentialE]", 
       RowBox[{
        RowBox[{
         RowBox[{"-", "2"}], " ", "m"}], "-", "v3"}]]}], "+", 
     RowBox[{"12960", " ", 
      SuperscriptBox["\[ExponentialE]", 
       RowBox[{
        RowBox[{"-", "m"}], "-", "v3"}]]}], "+", 
     RowBox[{"3240", " ", 
      SuperscriptBox["\[ExponentialE]", 
       RowBox[{
        RowBox[{"-", "v1"}], "-", "v3"}]]}], "+", 
     RowBox[{"270", " ", 
      SuperscriptBox["\[ExponentialE]", 
       RowBox[{
        RowBox[{
         RowBox[{"-", "2"}], " ", "m"}], "-", "v1", "-", "v3"}]]}], "+", 
     RowBox[{"2160", " ", 
      SuperscriptBox["\[ExponentialE]", 
       RowBox[{
        RowBox[{"-", "m"}], "-", "v1", "-", "v3"}]]}], "+", 
     RowBox[{"3240", " ", 
      SuperscriptBox["\[ExponentialE]", 
       RowBox[{
        RowBox[{"-", "v2"}], "-", "v3"}]]}], "+", 
     RowBox[{"270", " ", 
      SuperscriptBox["\[ExponentialE]", 
       RowBox[{
        RowBox[{
         RowBox[{"-", "2"}], " ", "m"}], "-", "v2", "-", "v3"}]]}], "+", 
     RowBox[{"2160", " ", 
      SuperscriptBox["\[ExponentialE]", 
       RowBox[{
        RowBox[{"-", "m"}], "-", "v2", "-", "v3"}]]}], "+", 
     RowBox[{"1080", " ", 
      SuperscriptBox["\[ExponentialE]", 
       RowBox[{
        RowBox[{"-", "v1"}], "-", "v2", "-", "v3"}]]}], "+", 
     RowBox[{"720", " ", 
      SuperscriptBox["\[ExponentialE]", 
       RowBox[{
        RowBox[{"-", "3"}], " ", "v3"}]]}], "+", 
     RowBox[{"6480", " ", 
      SuperscriptBox["\[ExponentialE]", 
       RowBox[{
        RowBox[{"-", "2"}], " ", "v3"}]]}], "+", 
     RowBox[{"6480", " ", 
      SuperscriptBox["\[ExponentialE]", 
       RowBox[{"-", "v3"}]]}]}], "]"}]}]}]], "Output",
 CellChangeTimes->{3.770158324683701*^9, 3.7701608929963512`*^9, 
  3.770161554075458*^9, 3.770161764960792*^9}]
}, Open  ]],

Cell[BoxData[
 RowBox[{
  RowBox[{"(*", " ", "indist", " ", "*)"}], "\[IndentingNewLine]", 
  RowBox[{"(*", " ", 
   RowBox[{
    RowBox[{"10", " ", 
     RowBox[{"Log", "[", 
      RowBox[{"1", "+", 
       SuperscriptBox["\[ExponentialE]", 
        RowBox[{
         RowBox[{"-", "6"}], " ", "m"}]], "+", 
       RowBox[{"6", " ", 
        SuperscriptBox["\[ExponentialE]", 
         RowBox[{
          RowBox[{"-", "5"}], " ", "m"}]]}], "+", 
       RowBox[{"15", " ", 
        SuperscriptBox["\[ExponentialE]", 
         RowBox[{
          RowBox[{"-", "4"}], " ", "m"}]]}], "+", 
       RowBox[{"20", " ", 
        SuperscriptBox["\[ExponentialE]", 
         RowBox[{
          RowBox[{"-", "3"}], " ", "m"}]]}], "+", 
       RowBox[{"15", " ", 
        SuperscriptBox["\[ExponentialE]", 
         RowBox[{
          RowBox[{"-", "2"}], " ", "m"}]]}], "+", 
       RowBox[{"6", " ", 
        SuperscriptBox["\[ExponentialE]", 
         RowBox[{"-", "m"}]]}], "+", 
       RowBox[{"6", " ", 
        SuperscriptBox["\[ExponentialE]", 
         RowBox[{
          RowBox[{"-", "m"}], "-", 
          RowBox[{"10", " ", "v1"}]}]]}], "+", 
       RowBox[{"6", " ", 
        SuperscriptBox["\[ExponentialE]", 
         RowBox[{
          RowBox[{
           RowBox[{"-", "2"}], " ", "m"}], "-", 
          RowBox[{"6", " ", "v1"}]}]]}], "+", 
       RowBox[{"30", " ", 
        SuperscriptBox["\[ExponentialE]", 
         RowBox[{
          RowBox[{"-", "m"}], "-", 
          RowBox[{"6", " ", "v1"}]}]]}], "+", 
       RowBox[{"30", " ", 
        SuperscriptBox["\[ExponentialE]", 
         RowBox[{
          RowBox[{"-", "m"}], "-", 
          RowBox[{"4", " ", "v1"}]}]]}], "+", 
       RowBox[{"6", " ", 
        SuperscriptBox["\[ExponentialE]", 
         RowBox[{
          RowBox[{
           RowBox[{"-", "3"}], " ", "m"}], "-", 
          RowBox[{"3", " ", "v1"}]}]]}], "+", 
       RowBox[{"30", " ", 
        SuperscriptBox["\[ExponentialE]", 
         RowBox[{
          RowBox[{
           RowBox[{"-", "2"}], " ", "m"}], "-", 
          RowBox[{"3", " ", "v1"}]}]]}], "+", 
       RowBox[{"60", " ", 
        SuperscriptBox["\[ExponentialE]", 
         RowBox[{
          RowBox[{"-", "m"}], "-", 
          RowBox[{"3", " ", "v1"}]}]]}], "+", 
       RowBox[{"15", " ", 
        SuperscriptBox["\[ExponentialE]", 
         RowBox[{
          RowBox[{
           RowBox[{"-", "2"}], " ", "m"}], "-", 
          RowBox[{"2", " ", "v1"}]}]]}], "+", 
       RowBox[{"60", " ", 
        SuperscriptBox["\[ExponentialE]", 
         RowBox[{
          RowBox[{"-", "m"}], "-", 
          RowBox[{"2", " ", "v1"}]}]]}], "+", 
       RowBox[{"6", " ", 
        SuperscriptBox["\[ExponentialE]", 
         RowBox[{
          RowBox[{
           RowBox[{"-", "4"}], " ", "m"}], "-", "v1"}]]}], "+", 
       RowBox[{"30", " ", 
        SuperscriptBox["\[ExponentialE]", 
         RowBox[{
          RowBox[{
           RowBox[{"-", "3"}], " ", "m"}], "-", "v1"}]]}], "+", 
       RowBox[{"60", " ", 
        SuperscriptBox["\[ExponentialE]", 
         RowBox[{
          RowBox[{
           RowBox[{"-", "2"}], " ", "m"}], "-", "v1"}]]}], "+", 
       RowBox[{"60", " ", 
        SuperscriptBox["\[ExponentialE]", 
         RowBox[{
          RowBox[{"-", "m"}], "-", "v1"}]]}], "+", 
       RowBox[{"6", " ", 
        SuperscriptBox["\[ExponentialE]", 
         RowBox[{
          RowBox[{"-", "15"}], " ", "v1"}]]}], "+", 
       RowBox[{"30", " ", 
        SuperscriptBox["\[ExponentialE]", 
         RowBox[{
          RowBox[{"-", "10"}], " ", "v1"}]]}], "+", 
       RowBox[{"30", " ", 
        SuperscriptBox["\[ExponentialE]", 
         RowBox[{
          RowBox[{"-", "7"}], " ", "v1"}]]}], "+", 
       RowBox[{"75", " ", 
        SuperscriptBox["\[ExponentialE]", 
         RowBox[{
          RowBox[{"-", "6"}], " ", "v1"}]]}], "+", 
       RowBox[{"120", " ", 
        SuperscriptBox["\[ExponentialE]", 
         RowBox[{
          RowBox[{"-", "4"}], " ", "v1"}]]}], "+", 
       RowBox[{"80", " ", 
        SuperscriptBox["\[ExponentialE]", 
         RowBox[{
          RowBox[{"-", "3"}], " ", "v1"}]]}], "+", 
       RowBox[{"90", " ", 
        SuperscriptBox["\[ExponentialE]", 
         RowBox[{
          RowBox[{"-", "2"}], " ", "v1"}]]}], "+", 
       RowBox[{"30", " ", 
        SuperscriptBox["\[ExponentialE]", 
         RowBox[{"-", "v1"}]]}]}], "]"}]}], "+", 
    RowBox[{"5", " ", 
     RowBox[{"Log", "[", 
      RowBox[{"1", "+", 
       SuperscriptBox["\[ExponentialE]", 
        RowBox[{
         RowBox[{"-", "5"}], " ", "m"}]], "+", 
       RowBox[{"5", " ", 
        SuperscriptBox["\[ExponentialE]", 
         RowBox[{
          RowBox[{"-", "4"}], " ", "m"}]]}], "+", 
       RowBox[{"10", " ", 
        SuperscriptBox["\[ExponentialE]", 
         RowBox[{
          RowBox[{"-", "3"}], " ", "m"}]]}], "+", 
       RowBox[{"10", " ", 
        SuperscriptBox["\[ExponentialE]", 
         RowBox[{
          RowBox[{"-", "2"}], " ", "m"}]]}], "+", 
       RowBox[{"5", " ", 
        SuperscriptBox["\[ExponentialE]", 
         RowBox[{"-", "m"}]]}], "+", 
       RowBox[{"5", " ", 
        SuperscriptBox["\[ExponentialE]", 
         RowBox[{
          RowBox[{"-", "m"}], "-", 
          RowBox[{"6", " ", "v2"}]}]]}], "+", 
       RowBox[{"5", " ", 
        SuperscriptBox["\[ExponentialE]", 
         RowBox[{
          RowBox[{
           RowBox[{"-", "2"}], " ", "m"}], "-", 
          RowBox[{"3", " ", "v2"}]}]]}], "+", 
       RowBox[{"20", " ", 
        SuperscriptBox["\[ExponentialE]", 
         RowBox[{
          RowBox[{"-", "m"}], "-", 
          RowBox[{"3", " ", "v2"}]}]]}], "+", 
       RowBox[{"10", " ", 
        SuperscriptBox["\[ExponentialE]", 
         RowBox[{
          RowBox[{"-", "m"}], "-", 
          RowBox[{"2", " ", "v2"}]}]]}], "+", 
       RowBox[{"5", " ", 
        SuperscriptBox["\[ExponentialE]", 
         RowBox[{
          RowBox[{
           RowBox[{"-", "3"}], " ", "m"}], "-", "v2"}]]}], "+", 
       RowBox[{"20", " ", 
        SuperscriptBox["\[ExponentialE]", 
         RowBox[{
          RowBox[{
           RowBox[{"-", "2"}], " ", "m"}], "-", "v2"}]]}], "+", 
       RowBox[{"30", " ", 
        SuperscriptBox["\[ExponentialE]", 
         RowBox[{
          RowBox[{"-", "m"}], "-", "v2"}]]}], "+", 
       RowBox[{"5", " ", 
        SuperscriptBox["\[ExponentialE]", 
         RowBox[{
          RowBox[{"-", "10"}], " ", "v2"}]]}], "+", 
       RowBox[{"20", " ", 
        SuperscriptBox["\[ExponentialE]", 
         RowBox[{
          RowBox[{"-", "6"}], " ", "v2"}]]}], "+", 
       RowBox[{"20", " ", 
        SuperscriptBox["\[ExponentialE]", 
         RowBox[{
          RowBox[{"-", "4"}], " ", "v2"}]]}], "+", 
       RowBox[{"30", " ", 
        SuperscriptBox["\[ExponentialE]", 
         RowBox[{
          RowBox[{"-", "3"}], " ", "v2"}]]}], "+", 
       RowBox[{"30", " ", 
        SuperscriptBox["\[ExponentialE]", 
         RowBox[{
          RowBox[{"-", "2"}], " ", "v2"}]]}], "+", 
       RowBox[{"20", " ", 
        SuperscriptBox["\[ExponentialE]", 
         RowBox[{"-", "v2"}]]}]}], "]"}]}], "+", 
    RowBox[{"5", " ", 
     RowBox[{"Log", "[", 
      RowBox[{"1", "+", 
       SuperscriptBox["\[ExponentialE]", 
        RowBox[{
         RowBox[{"-", "6"}], " ", "m"}]], "+", 
       RowBox[{"6", " ", 
        SuperscriptBox["\[ExponentialE]", 
         RowBox[{
          RowBox[{"-", "5"}], " ", "m"}]]}], "+", 
       RowBox[{"15", " ", 
        SuperscriptBox["\[ExponentialE]", 
         RowBox[{
          RowBox[{"-", "4"}], " ", "m"}]]}], "+", 
       RowBox[{"20", " ", 
        SuperscriptBox["\[ExponentialE]", 
         RowBox[{
          RowBox[{"-", "3"}], " ", "m"}]]}], "+", 
       RowBox[{"15", " ", 
        SuperscriptBox["\[ExponentialE]", 
         RowBox[{
          RowBox[{"-", "2"}], " ", "m"}]]}], "+", 
       RowBox[{"6", " ", 
        SuperscriptBox["\[ExponentialE]", 
         RowBox[{"-", "m"}]]}], "+", 
       RowBox[{"6", " ", 
        SuperscriptBox["\[ExponentialE]", 
         RowBox[{
          RowBox[{"-", "m"}], "-", 
          RowBox[{"10", " ", "v2"}]}]]}], "+", 
       RowBox[{"6", " ", 
        SuperscriptBox["\[ExponentialE]", 
         RowBox[{
          RowBox[{
           RowBox[{"-", "2"}], " ", "m"}], "-", 
          RowBox[{"6", " ", "v2"}]}]]}], "+", 
       RowBox[{"30", " ", 
        SuperscriptBox["\[ExponentialE]", 
         RowBox[{
          RowBox[{"-", "m"}], "-", 
          RowBox[{"6", " ", "v2"}]}]]}], "+", 
       RowBox[{"30", " ", 
        SuperscriptBox["\[ExponentialE]", 
         RowBox[{
          RowBox[{"-", "m"}], "-", 
          RowBox[{"4", " ", "v2"}]}]]}], "+", 
       RowBox[{"6", " ", 
        SuperscriptBox["\[ExponentialE]", 
         RowBox[{
          RowBox[{
           RowBox[{"-", "3"}], " ", "m"}], "-", 
          RowBox[{"3", " ", "v2"}]}]]}], "+", 
       RowBox[{"30", " ", 
        SuperscriptBox["\[ExponentialE]", 
         RowBox[{
          RowBox[{
           RowBox[{"-", "2"}], " ", "m"}], "-", 
          RowBox[{"3", " ", "v2"}]}]]}], "+", 
       RowBox[{"60", " ", 
        SuperscriptBox["\[ExponentialE]", 
         RowBox[{
          RowBox[{"-", "m"}], "-", 
          RowBox[{"3", " ", "v2"}]}]]}], "+", 
       RowBox[{"15", " ", 
        SuperscriptBox["\[ExponentialE]", 
         RowBox[{
          RowBox[{
           RowBox[{"-", "2"}], " ", "m"}], "-", 
          RowBox[{"2", " ", "v2"}]}]]}], "+", 
       RowBox[{"60", " ", 
        SuperscriptBox["\[ExponentialE]", 
         RowBox[{
          RowBox[{"-", "m"}], "-", 
          RowBox[{"2", " ", "v2"}]}]]}], "+", 
       RowBox[{"6", " ", 
        SuperscriptBox["\[ExponentialE]", 
         RowBox[{
          RowBox[{
           RowBox[{"-", "4"}], " ", "m"}], "-", "v2"}]]}], "+", 
       RowBox[{"30", " ", 
        SuperscriptBox["\[ExponentialE]", 
         RowBox[{
          RowBox[{
           RowBox[{"-", "3"}], " ", "m"}], "-", "v2"}]]}], "+", 
       RowBox[{"60", " ", 
        SuperscriptBox["\[ExponentialE]", 
         RowBox[{
          RowBox[{
           RowBox[{"-", "2"}], " ", "m"}], "-", "v2"}]]}], "+", 
       RowBox[{"60", " ", 
        SuperscriptBox["\[ExponentialE]", 
         RowBox[{
          RowBox[{"-", "m"}], "-", "v2"}]]}], "+", 
       RowBox[{"6", " ", 
        SuperscriptBox["\[ExponentialE]", 
         RowBox[{
          RowBox[{"-", "15"}], " ", "v2"}]]}], "+", 
       RowBox[{"30", " ", 
        SuperscriptBox["\[ExponentialE]", 
         RowBox[{
          RowBox[{"-", "10"}], " ", "v2"}]]}], "+", 
       RowBox[{"30", " ", 
        SuperscriptBox["\[ExponentialE]", 
         RowBox[{
          RowBox[{"-", "7"}], " ", "v2"}]]}], "+", 
       RowBox[{"75", " ", 
        SuperscriptBox["\[ExponentialE]", 
         RowBox[{
          RowBox[{"-", "6"}], " ", "v2"}]]}], "+", 
       RowBox[{"120", " ", 
        SuperscriptBox["\[ExponentialE]", 
         RowBox[{
          RowBox[{"-", "4"}], " ", "v2"}]]}], "+", 
       RowBox[{"80", " ", 
        SuperscriptBox["\[ExponentialE]", 
         RowBox[{
          RowBox[{"-", "3"}], " ", "v2"}]]}], "+", 
       RowBox[{"90", " ", 
        SuperscriptBox["\[ExponentialE]", 
         RowBox[{
          RowBox[{"-", "2"}], " ", "v2"}]]}], "+", 
       RowBox[{"30", " ", 
        SuperscriptBox["\[ExponentialE]", 
         RowBox[{"-", "v2"}]]}]}], "]"}]}], "+", 
    RowBox[{"7", " ", 
     RowBox[{"Log", "[", 
      RowBox[{
       SuperscriptBox["\[ExponentialE]", 
        RowBox[{
         RowBox[{"-", "6"}], " ", "m"}]], "+", 
       RowBox[{"4", " ", 
        SuperscriptBox["\[ExponentialE]", 
         RowBox[{
          RowBox[{"-", "5"}], " ", "m"}]]}], "+", 
       RowBox[{"4", " ", 
        SuperscriptBox["\[ExponentialE]", 
         RowBox[{
          RowBox[{"-", "4"}], " ", "m"}]]}], "+", 
       RowBox[{"2", " ", 
        SuperscriptBox["\[ExponentialE]", 
         RowBox[{
          RowBox[{
           RowBox[{"-", "2"}], " ", "m"}], "-", 
          RowBox[{"6", " ", "v1"}]}]]}], "+", 
       RowBox[{"2", " ", 
        SuperscriptBox["\[ExponentialE]", 
         RowBox[{
          RowBox[{"-", "m"}], "-", 
          RowBox[{"6", " ", "v1"}]}]]}], "+", 
       RowBox[{"2", " ", 
        SuperscriptBox["\[ExponentialE]", 
         RowBox[{
          RowBox[{
           RowBox[{"-", "3"}], " ", "m"}], "-", 
          RowBox[{"3", " ", "v1"}]}]]}], "+", 
       RowBox[{"4", " ", 
        SuperscriptBox["\[ExponentialE]", 
         RowBox[{
          RowBox[{
           RowBox[{"-", "2"}], " ", "m"}], "-", 
          RowBox[{"3", " ", "v1"}]}]]}], "+", 
       SuperscriptBox["\[ExponentialE]", 
        RowBox[{
         RowBox[{
          RowBox[{"-", "2"}], " ", "m"}], "-", 
         RowBox[{"2", " ", "v1"}]}]], "+", 
       RowBox[{"2", " ", 
        SuperscriptBox["\[ExponentialE]", 
         RowBox[{
          RowBox[{
           RowBox[{"-", "4"}], " ", "m"}], "-", "v1"}]]}], "+", 
       RowBox[{"4", " ", 
        SuperscriptBox["\[ExponentialE]", 
         RowBox[{
          RowBox[{
           RowBox[{"-", "3"}], " ", "m"}], "-", "v1"}]]}], "+", 
       RowBox[{"2", " ", 
        SuperscriptBox["\[ExponentialE]", 
         RowBox[{
          RowBox[{
           RowBox[{"-", "4"}], " ", "m"}], "-", "v2"}]]}], "+", 
       RowBox[{"2", " ", 
        SuperscriptBox["\[ExponentialE]", 
         RowBox[{
          RowBox[{
           RowBox[{"-", "3"}], " ", "m"}], "-", "v2"}]]}], "+", 
       RowBox[{"2", " ", 
        SuperscriptBox["\[ExponentialE]", 
         RowBox[{
          RowBox[{
           RowBox[{"-", "6"}], " ", "v1"}], "-", "v2"}]]}], "+", 
       RowBox[{"2", " ", 
        SuperscriptBox["\[ExponentialE]", 
         RowBox[{
          RowBox[{"-", "m"}], "-", 
          RowBox[{"3", " ", "v1"}], "-", "v2"}]]}], "+", 
       RowBox[{"2", " ", 
        SuperscriptBox["\[ExponentialE]", 
         RowBox[{
          RowBox[{
           RowBox[{"-", "2"}], " ", "m"}], "-", "v1", "-", "v2"}]]}], "+", 
       RowBox[{"2", " ", 
        SuperscriptBox["\[ExponentialE]", 
         RowBox[{
          RowBox[{
           RowBox[{"-", "6"}], " ", "v1"}], "-", "v2", "-", 
          RowBox[{"8", " ", "v3"}]}]]}], "+", 
       RowBox[{"2", " ", 
        SuperscriptBox["\[ExponentialE]", 
         RowBox[{
          RowBox[{
           RowBox[{"-", "3"}], " ", "v1"}], "-", "v2", "-", 
          RowBox[{"6", " ", "v3"}]}]]}], "+", 
       RowBox[{"2", " ", 
        SuperscriptBox["\[ExponentialE]", 
         RowBox[{
          RowBox[{"-", "m"}], "-", 
          RowBox[{"3", " ", "v1"}], "-", "v2", "-", 
          RowBox[{"6", " ", "v3"}]}]]}], "+", 
       RowBox[{"2", " ", 
        SuperscriptBox["\[ExponentialE]", 
         RowBox[{
          RowBox[{
           RowBox[{"-", "6"}], " ", "v1"}], "-", 
          RowBox[{"4", " ", "v3"}]}]]}], "+", 
       RowBox[{"2", " ", 
        SuperscriptBox["\[ExponentialE]", 
         RowBox[{
          RowBox[{"-", "m"}], "-", 
          RowBox[{"6", " ", "v1"}], "-", 
          RowBox[{"4", " ", "v3"}]}]]}], "+", 
       RowBox[{"2", " ", 
        SuperscriptBox["\[ExponentialE]", 
         RowBox[{
          RowBox[{
           RowBox[{"-", "3"}], " ", "v1"}], "-", 
          RowBox[{"4", " ", "v3"}]}]]}], "+", 
       SuperscriptBox["\[ExponentialE]", 
        RowBox[{
         RowBox[{
          RowBox[{"-", "2"}], " ", "v1"}], "-", 
         RowBox[{"4", " ", "v3"}]}]], "+", 
       RowBox[{"2", " ", 
        SuperscriptBox["\[ExponentialE]", 
         RowBox[{
          RowBox[{
           RowBox[{"-", "2"}], " ", "v1"}], "-", "v2", "-", 
          RowBox[{"4", " ", "v3"}]}]]}], "+", 
       RowBox[{"2", " ", 
        SuperscriptBox["\[ExponentialE]", 
         RowBox[{
          RowBox[{
           RowBox[{"-", "2"}], " ", "m"}], "-", "v1", "-", "v2", "-", 
          RowBox[{"4", " ", "v3"}]}]]}], "+", 
       RowBox[{"2", " ", 
        SuperscriptBox["\[ExponentialE]", 
         RowBox[{
          RowBox[{"-", "m"}], "-", "v1", "-", "v2", "-", 
          RowBox[{"4", " ", "v3"}]}]]}], "+", 
       RowBox[{"2", " ", 
        SuperscriptBox["\[ExponentialE]", 
         RowBox[{
          RowBox[{
           RowBox[{"-", "2"}], " ", "m"}], "-", 
          RowBox[{"3", " ", "v1"}], "-", 
          RowBox[{"3", " ", "v3"}]}]]}], "+", 
       RowBox[{"4", " ", 
        SuperscriptBox["\[ExponentialE]", 
         RowBox[{
          RowBox[{"-", "m"}], "-", 
          RowBox[{"3", " ", "v1"}], "-", 
          RowBox[{"3", " ", "v3"}]}]]}], "+", 
       RowBox[{"2", " ", 
        SuperscriptBox["\[ExponentialE]", 
         RowBox[{
          RowBox[{"-", "m"}], "-", "v1", "-", 
          RowBox[{"3", " ", "v3"}]}]]}], "+", 
       SuperscriptBox["\[ExponentialE]", 
        RowBox[{
         RowBox[{
          RowBox[{"-", "2"}], " ", "m"}], "-", 
         RowBox[{"2", " ", "v3"}]}]], "+", 
       RowBox[{"2", " ", 
        SuperscriptBox["\[ExponentialE]", 
         RowBox[{
          RowBox[{"-", "m"}], "-", 
          RowBox[{"2", " ", "v1"}], "-", 
          RowBox[{"2", " ", "v3"}]}]]}], "+", 
       RowBox[{"2", " ", 
        SuperscriptBox["\[ExponentialE]", 
         RowBox[{
          RowBox[{
           RowBox[{"-", "3"}], " ", "m"}], "-", "v1", "-", 
          RowBox[{"2", " ", "v3"}]}]]}], "+", 
       RowBox[{"4", " ", 
        SuperscriptBox["\[ExponentialE]", 
         RowBox[{
          RowBox[{
           RowBox[{"-", "2"}], " ", "m"}], "-", "v1", "-", 
          RowBox[{"2", " ", "v3"}]}]]}], "+", 
       RowBox[{"2", " ", 
        SuperscriptBox["\[ExponentialE]", 
         RowBox[{
          RowBox[{
           RowBox[{"-", "3"}], " ", "m"}], "-", "v2", "-", 
          RowBox[{"2", " ", "v3"}]}]]}], "+", 
       RowBox[{"2", " ", 
        SuperscriptBox["\[ExponentialE]", 
         RowBox[{
          RowBox[{
           RowBox[{"-", "2"}], " ", "m"}], "-", "v2", "-", 
          RowBox[{"2", " ", "v3"}]}]]}], "+", 
       RowBox[{"2", " ", 
        SuperscriptBox["\[ExponentialE]", 
         RowBox[{
          RowBox[{
           RowBox[{"-", "3"}], " ", "v1"}], "-", "v2", "-", 
          RowBox[{"2", " ", "v3"}]}]]}], "+", 
       RowBox[{"2", " ", 
        SuperscriptBox["\[ExponentialE]", 
         RowBox[{
          RowBox[{"-", "m"}], "-", "v1", "-", "v2", "-", 
          RowBox[{"2", " ", "v3"}]}]]}], "+", 
       RowBox[{"2", " ", 
        SuperscriptBox["\[ExponentialE]", 
         RowBox[{
          RowBox[{
           RowBox[{"-", "4"}], " ", "m"}], "-", "v3"}]]}], "+", 
       RowBox[{"4", " ", 
        SuperscriptBox["\[ExponentialE]", 
         RowBox[{
          RowBox[{
           RowBox[{"-", "3"}], " ", "m"}], "-", "v3"}]]}], "+", 
       RowBox[{"2", " ", 
        SuperscriptBox["\[ExponentialE]", 
         RowBox[{
          RowBox[{"-", "m"}], "-", 
          RowBox[{"3", " ", "v1"}], "-", "v3"}]]}], "+", 
       RowBox[{"2", " ", 
        SuperscriptBox["\[ExponentialE]", 
         RowBox[{
          RowBox[{
           RowBox[{"-", "2"}], " ", "m"}], "-", "v1", "-", "v3"}]]}]}], 
      "]"}]}], "+", 
    RowBox[{"7", " ", 
     RowBox[{"Log", "[", 
      RowBox[{
       SuperscriptBox["\[ExponentialE]", 
        RowBox[{
         RowBox[{"-", "6"}], " ", "m"}]], "+", 
       RowBox[{"4", " ", 
        SuperscriptBox["\[ExponentialE]", 
         RowBox[{
          RowBox[{"-", "5"}], " ", "m"}]]}], "+", 
       RowBox[{"4", " ", 
        SuperscriptBox["\[ExponentialE]", 
         RowBox[{
          RowBox[{"-", "4"}], " ", "m"}]]}], "+", 
       RowBox[{"2", " ", 
        SuperscriptBox["\[ExponentialE]", 
         RowBox[{
          RowBox[{
           RowBox[{"-", "3"}], " ", "m"}], "-", 
          RowBox[{"3", " ", "v1"}]}]]}], "+", 
       RowBox[{"2", " ", 
        SuperscriptBox["\[ExponentialE]", 
         RowBox[{
          RowBox[{
           RowBox[{"-", "2"}], " ", "m"}], "-", 
          RowBox[{"3", " ", "v1"}]}]]}], "+", 
       RowBox[{"2", " ", 
        SuperscriptBox["\[ExponentialE]", 
         RowBox[{
          RowBox[{
           RowBox[{"-", "4"}], " ", "m"}], "-", "v1"}]]}], "+", 
       RowBox[{"4", " ", 
        SuperscriptBox["\[ExponentialE]", 
         RowBox[{
          RowBox[{
           RowBox[{"-", "3"}], " ", "m"}], "-", "v1"}]]}], "+", 
       RowBox[{"2", " ", 
        SuperscriptBox["\[ExponentialE]", 
         RowBox[{
          RowBox[{
           RowBox[{"-", "3"}], " ", "m"}], "-", 
          RowBox[{"3", " ", "v2"}]}]]}], "+", 
       RowBox[{"2", " ", 
        SuperscriptBox["\[ExponentialE]", 
         RowBox[{
          RowBox[{
           RowBox[{"-", "2"}], " ", "m"}], "-", 
          RowBox[{"3", " ", "v2"}]}]]}], "+", 
       RowBox[{"2", " ", 
        SuperscriptBox["\[ExponentialE]", 
         RowBox[{
          RowBox[{
           RowBox[{"-", "3"}], " ", "v1"}], "-", 
          RowBox[{"3", " ", "v2"}]}]]}], "+", 
       RowBox[{"2", " ", 
        SuperscriptBox["\[ExponentialE]", 
         RowBox[{
          RowBox[{"-", "m"}], "-", "v1", "-", 
          RowBox[{"3", " ", "v2"}]}]]}], "+", 
       RowBox[{"2", " ", 
        SuperscriptBox["\[ExponentialE]", 
         RowBox[{
          RowBox[{
           RowBox[{"-", "4"}], " ", "m"}], "-", "v2"}]]}], "+", 
       RowBox[{"4", " ", 
        SuperscriptBox["\[ExponentialE]", 
         RowBox[{
          RowBox[{
           RowBox[{"-", "3"}], " ", "m"}], "-", "v2"}]]}], "+", 
       RowBox[{"2", " ", 
        SuperscriptBox["\[ExponentialE]", 
         RowBox[{
          RowBox[{"-", "m"}], "-", 
          RowBox[{"3", " ", "v1"}], "-", "v2"}]]}], "+", 
       RowBox[{"2", " ", 
        SuperscriptBox["\[ExponentialE]", 
         RowBox[{
          RowBox[{
           RowBox[{"-", "2"}], " ", "m"}], "-", "v1", "-", "v2"}]]}], "+", 
       RowBox[{"2", " ", 
        SuperscriptBox["\[ExponentialE]", 
         RowBox[{
          RowBox[{
           RowBox[{"-", "3"}], " ", "v1"}], "-", 
          RowBox[{"3", " ", "v2"}], "-", 
          RowBox[{"9", " ", "v3"}]}]]}], "+", 
       RowBox[{"2", " ", 
        SuperscriptBox["\[ExponentialE]", 
         RowBox[{
          RowBox[{"-", "v1"}], "-", 
          RowBox[{"3", " ", "v2"}], "-", 
          RowBox[{"6", " ", "v3"}]}]]}], "+", 
       RowBox[{"2", " ", 
        SuperscriptBox["\[ExponentialE]", 
         RowBox[{
          RowBox[{"-", "m"}], "-", "v1", "-", 
          RowBox[{"3", " ", "v2"}], "-", 
          RowBox[{"6", " ", "v3"}]}]]}], "+", 
       RowBox[{"2", " ", 
        SuperscriptBox["\[ExponentialE]", 
         RowBox[{
          RowBox[{
           RowBox[{"-", "3"}], " ", "v1"}], "-", "v2", "-", 
          RowBox[{"6", " ", "v3"}]}]]}], "+", 
       RowBox[{"2", " ", 
        SuperscriptBox["\[ExponentialE]", 
         RowBox[{
          RowBox[{"-", "m"}], "-", 
          RowBox[{"3", " ", "v1"}], "-", "v2", "-", 
          RowBox[{"6", " ", "v3"}]}]]}], "+", 
       RowBox[{"2", " ", 
        SuperscriptBox["\[ExponentialE]", 
         RowBox[{
          RowBox[{"-", "v1"}], "-", "v2", "-", 
          RowBox[{"5", " ", "v3"}]}]]}], "+", 
       RowBox[{"2", " ", 
        SuperscriptBox["\[ExponentialE]", 
         RowBox[{
          RowBox[{"-", "v1"}], "-", "v2", "-", 
          RowBox[{"4", " ", "v3"}]}]]}], "+", 
       RowBox[{"2", " ", 
        SuperscriptBox["\[ExponentialE]", 
         RowBox[{
          RowBox[{
           RowBox[{"-", "2"}], " ", "m"}], "-", "v1", "-", "v2", "-", 
          RowBox[{"4", " ", "v3"}]}]]}], "+", 
       RowBox[{"4", " ", 
        SuperscriptBox["\[ExponentialE]", 
         RowBox[{
          RowBox[{"-", "m"}], "-", "v1", "-", "v2", "-", 
          RowBox[{"4", " ", "v3"}]}]]}], "+", 
       RowBox[{"2", " ", 
        SuperscriptBox["\[ExponentialE]", 
         RowBox[{
          RowBox[{
           RowBox[{"-", "2"}], " ", "m"}], "-", 
          RowBox[{"3", " ", "v1"}], "-", 
          RowBox[{"3", " ", "v3"}]}]]}], "+", 
       RowBox[{"2", " ", 
        SuperscriptBox["\[ExponentialE]", 
         RowBox[{
          RowBox[{"-", "m"}], "-", 
          RowBox[{"3", " ", "v1"}], "-", 
          RowBox[{"3", " ", "v3"}]}]]}], "+", 
       RowBox[{"2", " ", 
        SuperscriptBox["\[ExponentialE]", 
         RowBox[{
          RowBox[{"-", "m"}], "-", "v1", "-", 
          RowBox[{"3", " ", "v3"}]}]]}], "+", 
       RowBox[{"2", " ", 
        SuperscriptBox["\[ExponentialE]", 
         RowBox[{
          RowBox[{
           RowBox[{"-", "2"}], " ", "m"}], "-", 
          RowBox[{"3", " ", "v2"}], "-", 
          RowBox[{"3", " ", "v3"}]}]]}], "+", 
       RowBox[{"2", " ", 
        SuperscriptBox["\[ExponentialE]", 
         RowBox[{
          RowBox[{"-", "m"}], "-", 
          RowBox[{"3", " ", "v2"}], "-", 
          RowBox[{"3", " ", "v3"}]}]]}], "+", 
       RowBox[{"2", " ", 
        SuperscriptBox["\[ExponentialE]", 
         RowBox[{
          RowBox[{"-", "v1"}], "-", 
          RowBox[{"3", " ", "v2"}], "-", 
          RowBox[{"3", " ", "v3"}]}]]}], "+", 
       RowBox[{"2", " ", 
        SuperscriptBox["\[ExponentialE]", 
         RowBox[{
          RowBox[{"-", "m"}], "-", "v2", "-", 
          RowBox[{"3", " ", "v3"}]}]]}], "+", 
       RowBox[{"2", " ", 
        SuperscriptBox["\[ExponentialE]", 
         RowBox[{
          RowBox[{
           RowBox[{"-", "3"}], " ", "v1"}], "-", "v2", "-", 
          RowBox[{"3", " ", "v3"}]}]]}], "+", 
       SuperscriptBox["\[ExponentialE]", 
        RowBox[{
         RowBox[{
          RowBox[{"-", "2"}], " ", "m"}], "-", 
         RowBox[{"2", " ", "v3"}]}]], "+", 
       RowBox[{"2", " ", 
        SuperscriptBox["\[ExponentialE]", 
         RowBox[{
          RowBox[{
           RowBox[{"-", "3"}], " ", "m"}], "-", "v1", "-", 
          RowBox[{"2", " ", "v3"}]}]]}], "+", 
       RowBox[{"4", " ", 
        SuperscriptBox["\[ExponentialE]", 
         RowBox[{
          RowBox[{
           RowBox[{"-", "2"}], " ", "m"}], "-", "v1", "-", 
          RowBox[{"2", " ", "v3"}]}]]}], "+", 
       RowBox[{"2", " ", 
        SuperscriptBox["\[ExponentialE]", 
         RowBox[{
          RowBox[{
           RowBox[{"-", "3"}], " ", "m"}], "-", "v2", "-", 
          RowBox[{"2", " ", "v3"}]}]]}], "+", 
       RowBox[{"4", " ", 
        SuperscriptBox["\[ExponentialE]", 
         RowBox[{
          RowBox[{
           RowBox[{"-", "2"}], " ", "m"}], "-", "v2", "-", 
          RowBox[{"2", " ", "v3"}]}]]}], "+", 
       RowBox[{"4", " ", 
        SuperscriptBox["\[ExponentialE]", 
         RowBox[{
          RowBox[{"-", "m"}], "-", "v1", "-", "v2", "-", 
          RowBox[{"2", " ", "v3"}]}]]}], "+", 
       RowBox[{"2", " ", 
        SuperscriptBox["\[ExponentialE]", 
         RowBox[{
          RowBox[{
           RowBox[{"-", "4"}], " ", "m"}], "-", "v3"}]]}], "+", 
       RowBox[{"4", " ", 
        SuperscriptBox["\[ExponentialE]", 
         RowBox[{
          RowBox[{
           RowBox[{"-", "3"}], " ", "m"}], "-", "v3"}]]}], "+", 
       RowBox[{"2", " ", 
        SuperscriptBox["\[ExponentialE]", 
         RowBox[{
          RowBox[{
           RowBox[{"-", "2"}], " ", "m"}], "-", "v1", "-", "v3"}]]}], "+", 
       RowBox[{"2", " ", 
        SuperscriptBox["\[ExponentialE]", 
         RowBox[{
          RowBox[{
           RowBox[{"-", "2"}], " ", "m"}], "-", "v2", "-", "v3"}]]}]}], 
      "]"}]}], "+", 
    RowBox[{"11", " ", 
     RowBox[{"Log", "[", 
      RowBox[{"20", "+", 
       SuperscriptBox["\[ExponentialE]", 
        RowBox[{
         RowBox[{"-", "6"}], " ", "m"}]], "+", 
       RowBox[{"12", " ", 
        SuperscriptBox["\[ExponentialE]", 
         RowBox[{
          RowBox[{"-", "5"}], " ", "m"}]]}], "+", 
       RowBox[{"60", " ", 
        SuperscriptBox["\[ExponentialE]", 
         RowBox[{
          RowBox[{"-", "4"}], " ", "m"}]]}], "+", 
       RowBox[{"160", " ", 
        SuperscriptBox["\[ExponentialE]", 
         RowBox[{
          RowBox[{"-", "3"}], " ", "m"}]]}], "+", 
       RowBox[{"210", " ", 
        SuperscriptBox["\[ExponentialE]", 
         RowBox[{
          RowBox[{"-", "2"}], " ", "m"}]]}], "+", 
       RowBox[{"120", " ", 
        SuperscriptBox["\[ExponentialE]", 
         RowBox[{"-", "m"}]]}], "+", 
       RowBox[{"6", " ", 
        SuperscriptBox["\[ExponentialE]", 
         RowBox[{
          RowBox[{
           RowBox[{"-", "3"}], " ", "m"}], "-", 
          RowBox[{"3", " ", "v1"}]}]]}], "+", 
       RowBox[{"30", " ", 
        SuperscriptBox["\[ExponentialE]", 
         RowBox[{
          RowBox[{
           RowBox[{"-", "2"}], " ", "m"}], "-", 
          RowBox[{"3", " ", "v1"}]}]]}], "+", 
       RowBox[{"60", " ", 
        SuperscriptBox["\[ExponentialE]", 
         RowBox[{
          RowBox[{"-", "m"}], "-", 
          RowBox[{"3", " ", "v1"}]}]]}], "+", 
       RowBox[{"6", " ", 
        SuperscriptBox["\[ExponentialE]", 
         RowBox[{
          RowBox[{
           RowBox[{"-", "4"}], " ", "m"}], "-", "v1"}]]}], "+", 
       RowBox[{"60", " ", 
        SuperscriptBox["\[ExponentialE]", 
         RowBox[{
          RowBox[{
           RowBox[{"-", "3"}], " ", "m"}], "-", "v1"}]]}], "+", 
       RowBox[{"180", " ", 
        SuperscriptBox["\[ExponentialE]", 
         RowBox[{
          RowBox[{
           RowBox[{"-", "2"}], " ", "m"}], "-", "v1"}]]}], "+", 
       RowBox[{"240", " ", 
        SuperscriptBox["\[ExponentialE]", 
         RowBox[{
          RowBox[{"-", "m"}], "-", "v1"}]]}], "+", 
       RowBox[{"60", " ", 
        SuperscriptBox["\[ExponentialE]", 
         RowBox[{
          RowBox[{"-", "3"}], " ", "v1"}]]}], "+", 
       RowBox[{"120", " ", 
        SuperscriptBox["\[ExponentialE]", 
         RowBox[{"-", "v1"}]]}], "+", 
       RowBox[{"6", " ", 
        SuperscriptBox["\[ExponentialE]", 
         RowBox[{
          RowBox[{
           RowBox[{"-", "3"}], " ", "m"}], "-", 
          RowBox[{"3", " ", "v2"}]}]]}], "+", 
       RowBox[{"30", " ", 
        SuperscriptBox["\[ExponentialE]", 
         RowBox[{
          RowBox[{
           RowBox[{"-", "2"}], " ", "m"}], "-", 
          RowBox[{"3", " ", "v2"}]}]]}], "+", 
       RowBox[{"60", " ", 
        SuperscriptBox["\[ExponentialE]", 
         RowBox[{
          RowBox[{"-", "m"}], "-", 
          RowBox[{"3", " ", "v2"}]}]]}], "+", 
       RowBox[{"30", " ", 
        SuperscriptBox["\[ExponentialE]", 
         RowBox[{
          RowBox[{
           RowBox[{"-", "3"}], " ", "v1"}], "-", 
          RowBox[{"3", " ", "v2"}]}]]}], "+", 
       RowBox[{"120", " ", 
        SuperscriptBox["\[ExponentialE]", 
         RowBox[{
          RowBox[{"-", "v1"}], "-", 
          RowBox[{"3", " ", "v2"}]}]]}], "+", 
       RowBox[{"30", " ", 
        SuperscriptBox["\[ExponentialE]", 
         RowBox[{
          RowBox[{"-", "m"}], "-", "v1", "-", 
          RowBox[{"3", " ", "v2"}]}]]}], "+", 
       RowBox[{"6", " ", 
        SuperscriptBox["\[ExponentialE]", 
         RowBox[{
          RowBox[{
           RowBox[{"-", "4"}], " ", "m"}], "-", "v2"}]]}], "+", 
       RowBox[{"60", " ", 
        SuperscriptBox["\[ExponentialE]", 
         RowBox[{
          RowBox[{
           RowBox[{"-", "3"}], " ", "m"}], "-", "v2"}]]}], "+", 
       RowBox[{"180", " ", 
        SuperscriptBox["\[ExponentialE]", 
         RowBox[{
          RowBox[{
           RowBox[{"-", "2"}], " ", "m"}], "-", "v2"}]]}], "+", 
       RowBox[{"240", " ", 
        SuperscriptBox["\[ExponentialE]", 
         RowBox[{
          RowBox[{"-", "m"}], "-", "v2"}]]}], "+", 
       RowBox[{"120", " ", 
        SuperscriptBox["\[ExponentialE]", 
         RowBox[{
          RowBox[{
           RowBox[{"-", "3"}], " ", "v1"}], "-", "v2"}]]}], "+", 
       RowBox[{"30", " ", 
        SuperscriptBox["\[ExponentialE]", 
         RowBox[{
          RowBox[{"-", "m"}], "-", 
          RowBox[{"3", " ", "v1"}], "-", "v2"}]]}], "+", 
       RowBox[{"360", " ", 
        SuperscriptBox["\[ExponentialE]", 
         RowBox[{
          RowBox[{"-", "v1"}], "-", "v2"}]]}], "+", 
       RowBox[{"30", " ", 
        SuperscriptBox["\[ExponentialE]", 
         RowBox[{
          RowBox[{
           RowBox[{"-", "2"}], " ", "m"}], "-", "v1", "-", "v2"}]]}], "+", 
       RowBox[{"240", " ", 
        SuperscriptBox["\[ExponentialE]", 
         RowBox[{
          RowBox[{"-", "m"}], "-", "v1", "-", "v2"}]]}], "+", 
       RowBox[{"60", " ", 
        SuperscriptBox["\[ExponentialE]", 
         RowBox[{
          RowBox[{"-", "3"}], " ", "v2"}]]}], "+", 
       RowBox[{"120", " ", 
        SuperscriptBox["\[ExponentialE]", 
         RowBox[{"-", "v2"}]]}], "+", 
       RowBox[{"6", " ", 
        SuperscriptBox["\[ExponentialE]", 
         RowBox[{
          RowBox[{
           RowBox[{"-", "3"}], " ", "v1"}], "-", 
          RowBox[{"3", " ", "v2"}], "-", 
          RowBox[{"9", " ", "v3"}]}]]}], "+", 
       RowBox[{"30", " ", 
        SuperscriptBox["\[ExponentialE]", 
         RowBox[{
          RowBox[{"-", "v1"}], "-", 
          RowBox[{"3", " ", "v2"}], "-", 
          RowBox[{"6", " ", "v3"}]}]]}], "+", 
       RowBox[{"6", " ", 
        SuperscriptBox["\[ExponentialE]", 
         RowBox[{
          RowBox[{"-", "m"}], "-", "v1", "-", 
          RowBox[{"3", " ", "v2"}], "-", 
          RowBox[{"6", " ", "v3"}]}]]}], "+", 
       RowBox[{"30", " ", 
        SuperscriptBox["\[ExponentialE]", 
         RowBox[{
          RowBox[{
           RowBox[{"-", "3"}], " ", "v1"}], "-", "v2", "-", 
          RowBox[{"6", " ", "v3"}]}]]}], "+", 
       RowBox[{"6", " ", 
        SuperscriptBox["\[ExponentialE]", 
         RowBox[{
          RowBox[{"-", "m"}], "-", 
          RowBox[{"3", " ", "v1"}], "-", "v2", "-", 
          RowBox[{"6", " ", "v3"}]}]]}], "+", 
       RowBox[{"30", " ", 
        SuperscriptBox["\[ExponentialE]", 
         RowBox[{
          RowBox[{"-", "v1"}], "-", "v2", "-", 
          RowBox[{"5", " ", "v3"}]}]]}], "+", 
       RowBox[{"150", " ", 
        SuperscriptBox["\[ExponentialE]", 
         RowBox[{
          RowBox[{"-", "v1"}], "-", "v2", "-", 
          RowBox[{"4", " ", "v3"}]}]]}], "+", 
       RowBox[{"6", " ", 
        SuperscriptBox["\[ExponentialE]", 
         RowBox[{
          RowBox[{
           RowBox[{"-", "2"}], " ", "m"}], "-", "v1", "-", "v2", "-", 
          RowBox[{"4", " ", "v3"}]}]]}], "+", 
       RowBox[{"60", " ", 
        SuperscriptBox["\[ExponentialE]", 
         RowBox[{
          RowBox[{"-", "m"}], "-", "v1", "-", "v2", "-", 
          RowBox[{"4", " ", "v3"}]}]]}], "+", 
       RowBox[{"60", " ", 
        SuperscriptBox["\[ExponentialE]", 
         RowBox[{
          RowBox[{
           RowBox[{"-", "3"}], " ", "v1"}], "-", 
          RowBox[{"3", " ", "v3"}]}]]}], "+", 
       RowBox[{"6", " ", 
        SuperscriptBox["\[ExponentialE]", 
         RowBox[{
          RowBox[{
           RowBox[{"-", "2"}], " ", "m"}], "-", 
          RowBox[{"3", " ", "v1"}], "-", 
          RowBox[{"3", " ", "v3"}]}]]}], "+", 
       RowBox[{"30", " ", 
        SuperscriptBox["\[ExponentialE]", 
         RowBox[{
          RowBox[{"-", "m"}], "-", 
          RowBox[{"3", " ", "v1"}], "-", 
          RowBox[{"3", " ", "v3"}]}]]}], "+", 
       RowBox[{"120", " ", 
        SuperscriptBox["\[ExponentialE]", 
         RowBox[{
          RowBox[{"-", "v1"}], "-", 
          RowBox[{"3", " ", "v3"}]}]]}], "+", 
       RowBox[{"30", " ", 
        SuperscriptBox["\[ExponentialE]", 
         RowBox[{
          RowBox[{"-", "m"}], "-", "v1", "-", 
          RowBox[{"3", " ", "v3"}]}]]}], "+", 
       RowBox[{"60", " ", 
        SuperscriptBox["\[ExponentialE]", 
         RowBox[{
          RowBox[{
           RowBox[{"-", "3"}], " ", "v2"}], "-", 
          RowBox[{"3", " ", "v3"}]}]]}], "+", 
       RowBox[{"6", " ", 
        SuperscriptBox["\[ExponentialE]", 
         RowBox[{
          RowBox[{
           RowBox[{"-", "2"}], " ", "m"}], "-", 
          RowBox[{"3", " ", "v2"}], "-", 
          RowBox[{"3", " ", "v3"}]}]]}], "+", 
       RowBox[{"30", " ", 
        SuperscriptBox["\[ExponentialE]", 
         RowBox[{
          RowBox[{"-", "m"}], "-", 
          RowBox[{"3", " ", "v2"}], "-", 
          RowBox[{"3", " ", "v3"}]}]]}], "+", 
       RowBox[{"30", " ", 
        SuperscriptBox["\[ExponentialE]", 
         RowBox[{
          RowBox[{"-", "v1"}], "-", 
          RowBox[{"3", " ", "v2"}], "-", 
          RowBox[{"3", " ", "v3"}]}]]}], "+", 
       RowBox[{"120", " ", 
        SuperscriptBox["\[ExponentialE]", 
         RowBox[{
          RowBox[{"-", "v2"}], "-", 
          RowBox[{"3", " ", "v3"}]}]]}], "+", 
       RowBox[{"30", " ", 
        SuperscriptBox["\[ExponentialE]", 
         RowBox[{
          RowBox[{"-", "m"}], "-", "v2", "-", 
          RowBox[{"3", " ", "v3"}]}]]}], "+", 
       RowBox[{"30", " ", 
        SuperscriptBox["\[ExponentialE]", 
         RowBox[{
          RowBox[{
           RowBox[{"-", "3"}], " ", "v1"}], "-", "v2", "-", 
          RowBox[{"3", " ", "v3"}]}]]}], "+", 
       RowBox[{"15", " ", 
        SuperscriptBox["\[ExponentialE]", 
         RowBox[{
          RowBox[{
           RowBox[{"-", "2"}], " ", "m"}], "-", 
          RowBox[{"2", " ", "v3"}]}]]}], "+", 
       RowBox[{"120", " ", 
        SuperscriptBox["\[ExponentialE]", 
         RowBox[{
          RowBox[{"-", "m"}], "-", 
          RowBox[{"2", " ", "v3"}]}]]}], "+", 
       RowBox[{"180", " ", 
        SuperscriptBox["\[ExponentialE]", 
         RowBox[{
          RowBox[{"-", "v1"}], "-", 
          RowBox[{"2", " ", "v3"}]}]]}], "+", 
       RowBox[{"6", " ", 
        SuperscriptBox["\[ExponentialE]", 
         RowBox[{
          RowBox[{
           RowBox[{"-", "3"}], " ", "m"}], "-", "v1", "-", 
          RowBox[{"2", " ", "v3"}]}]]}], "+", 
       RowBox[{"60", " ", 
        SuperscriptBox["\[ExponentialE]", 
         RowBox[{
          RowBox[{
           RowBox[{"-", "2"}], " ", "m"}], "-", "v1", "-", 
          RowBox[{"2", " ", "v3"}]}]]}], "+", 
       RowBox[{"180", " ", 
        SuperscriptBox["\[ExponentialE]", 
         RowBox[{
          RowBox[{"-", "m"}], "-", "v1", "-", 
          RowBox[{"2", " ", "v3"}]}]]}], "+", 
       RowBox[{"180", " ", 
        SuperscriptBox["\[ExponentialE]", 
         RowBox[{
          RowBox[{"-", "v2"}], "-", 
          RowBox[{"2", " ", "v3"}]}]]}], "+", 
       RowBox[{"6", " ", 
        SuperscriptBox["\[ExponentialE]", 
         RowBox[{
          RowBox[{
           RowBox[{"-", "3"}], " ", "m"}], "-", "v2", "-", 
          RowBox[{"2", " ", "v3"}]}]]}], "+", 
       RowBox[{"60", " ", 
        SuperscriptBox["\[ExponentialE]", 
         RowBox[{
          RowBox[{
           RowBox[{"-", "2"}], " ", "m"}], "-", "v2", "-", 
          RowBox[{"2", " ", "v3"}]}]]}], "+", 
       RowBox[{"180", " ", 
        SuperscriptBox["\[ExponentialE]", 
         RowBox[{
          RowBox[{"-", "m"}], "-", "v2", "-", 
          RowBox[{"2", " ", "v3"}]}]]}], "+", 
       RowBox[{"240", " ", 
        SuperscriptBox["\[ExponentialE]", 
         RowBox[{
          RowBox[{"-", "v1"}], "-", "v2", "-", 
          RowBox[{"2", " ", "v3"}]}]]}], "+", 
       RowBox[{"60", " ", 
        SuperscriptBox["\[ExponentialE]", 
         RowBox[{
          RowBox[{"-", "m"}], "-", "v1", "-", "v2", "-", 
          RowBox[{"2", " ", "v3"}]}]]}], "+", 
       RowBox[{"6", " ", 
        SuperscriptBox["\[ExponentialE]", 
         RowBox[{
          RowBox[{
           RowBox[{"-", "4"}], " ", "m"}], "-", "v3"}]]}], "+", 
       RowBox[{"60", " ", 
        SuperscriptBox["\[ExponentialE]", 
         RowBox[{
          RowBox[{
           RowBox[{"-", "3"}], " ", "m"}], "-", "v3"}]]}], "+", 
       RowBox[{"240", " ", 
        SuperscriptBox["\[ExponentialE]", 
         RowBox[{
          RowBox[{
           RowBox[{"-", "2"}], " ", "m"}], "-", "v3"}]]}], "+", 
       RowBox[{"360", " ", 
        SuperscriptBox["\[ExponentialE]", 
         RowBox[{
          RowBox[{"-", "m"}], "-", "v3"}]]}], "+", 
       RowBox[{"180", " ", 
        SuperscriptBox["\[ExponentialE]", 
         RowBox[{
          RowBox[{"-", "v1"}], "-", "v3"}]]}], "+", 
       RowBox[{"30", " ", 
        SuperscriptBox["\[ExponentialE]", 
         RowBox[{
          RowBox[{
           RowBox[{"-", "2"}], " ", "m"}], "-", "v1", "-", "v3"}]]}], "+", 
       RowBox[{"120", " ", 
        SuperscriptBox["\[ExponentialE]", 
         RowBox[{
          RowBox[{"-", "m"}], "-", "v1", "-", "v3"}]]}], "+", 
       RowBox[{"180", " ", 
        SuperscriptBox["\[ExponentialE]", 
         RowBox[{
          RowBox[{"-", "v2"}], "-", "v3"}]]}], "+", 
       RowBox[{"30", " ", 
        SuperscriptBox["\[ExponentialE]", 
         RowBox[{
          RowBox[{
           RowBox[{"-", "2"}], " ", "m"}], "-", "v2", "-", "v3"}]]}], "+", 
       RowBox[{"120", " ", 
        SuperscriptBox["\[ExponentialE]", 
         RowBox[{
          RowBox[{"-", "m"}], "-", "v2", "-", "v3"}]]}], "+", 
       RowBox[{"120", " ", 
        SuperscriptBox["\[ExponentialE]", 
         RowBox[{
          RowBox[{"-", "v1"}], "-", "v2", "-", "v3"}]]}], "+", 
       RowBox[{"20", " ", 
        SuperscriptBox["\[ExponentialE]", 
         RowBox[{
          RowBox[{"-", "3"}], " ", "v3"}]]}], "+", 
       RowBox[{"180", " ", 
        SuperscriptBox["\[ExponentialE]", 
         RowBox[{
          RowBox[{"-", "2"}], " ", "v3"}]]}], "+", 
       RowBox[{"180", " ", 
        SuperscriptBox["\[ExponentialE]", 
         RowBox[{"-", "v3"}]]}]}], "]"}]}]}], " ", "*)"}]}]], "Input",
 CellChangeTimes->{{3.770158344814389*^9, 3.7701583782559977`*^9}}],

Cell[BoxData[""], "Input",
 CellChangeTimes->{{3.7694931541805067`*^9, 3.7694931553315725`*^9}}],

Cell[BoxData[{
 RowBox[{
  RowBox[{"dmu", "[", 
   RowBox[{"mu_", ",", "u1_", ",", "u2_", ",", "u3_"}], "]"}], ":=", 
  RowBox[{"N", "[", 
   RowBox[{"D", "[", 
    RowBox[{
     RowBox[{"F", "[", 
      RowBox[{"mu", ",", "u1", ",", "u2", ",", "u3"}], "]"}], ",", "mu"}], 
    "]"}], "]"}]}], "\[IndentingNewLine]", 
 RowBox[{
  RowBox[{"f1", "[", 
   RowBox[{"mu_", ",", "u1_", ",", "u2_", ",", "u3_"}], "]"}], ":=", 
  RowBox[{"N", "[", 
   RowBox[{"D", "[", 
    RowBox[{
     RowBox[{"F", "[", 
      RowBox[{"mu", ",", "u1", ",", "u2", ",", "u3"}], "]"}], ",", "u1"}], 
    "]"}], "]"}]}], "\[IndentingNewLine]", 
 RowBox[{
  RowBox[{"f2", "[", 
   RowBox[{"mu_", ",", "u1_", ",", "u2_", ",", "u3_"}], "]"}], ":=", 
  RowBox[{"N", "[", 
   RowBox[{"D", "[", 
    RowBox[{
     RowBox[{"F", "[", 
      RowBox[{"mu", ",", "u1", ",", "u2", ",", "u3"}], "]"}], ",", "u2"}], 
    "]"}], "]"}]}], "\[IndentingNewLine]", 
 RowBox[{
  RowBox[{"f3", "[", 
   RowBox[{"mu_", ",", "u1_", ",", "u2_", ",", "u3_"}], "]"}], ":=", 
  RowBox[{"N", "[", 
   RowBox[{"D", "[", 
    RowBox[{
     RowBox[{"F", "[", 
      RowBox[{"mu", ",", "u1", ",", "u2", ",", "u3"}], "]"}], ",", "u3"}], 
    "]"}], "]"}]}]}], "Input",
 CellChangeTimes->{
  3.769490116557764*^9, {3.769490171084883*^9, 3.7694902743047867`*^9}, {
   3.769493059869112*^9, 3.7694930603811417`*^9}, {3.7694931608088856`*^9, 
   3.769493216214054*^9}, {3.769497378539126*^9, 3.7694974022004795`*^9}, {
   3.7694975140428762`*^9, 3.769497521226287*^9}}],

Cell[BoxData[
 RowBox[{"(*", " ", 
  RowBox[{"NSolve", "[", 
   RowBox[{
    RowBox[{"{", 
     RowBox[{
      RowBox[{
       RowBox[{
        RowBox[{"dmu", "[", 
         RowBox[{"mu", ",", "u1", ",", "u2", ",", "u3"}], "]"}], "+", "n0"}], 
       "\[Equal]", "0"}], ",", 
      RowBox[{
       RowBox[{
        RowBox[{"f1", "[", 
         RowBox[{"mu", ",", "u1", ",", "u2", ",", "u3"}], "]"}], "+", "kff"}],
        "\[Equal]", "0"}], ",", 
      RowBox[{
       RowBox[{
        RowBox[{"f2", "[", 
         RowBox[{"mu", ",", "u1", ",", "u2", ",", "u3"}], "]"}], "+", "kmm"}],
        "\[Equal]", "0"}], ",", 
      RowBox[{
       RowBox[{
        RowBox[{"f3", "[", 
         RowBox[{"mu", ",", "u1", ",", "u2", ",", "u3"}], "]"}], "+", "kfm"}],
        "\[Equal]", "0"}]}], "}"}], ",", 
    RowBox[{"{", 
     RowBox[{"mu", ",", "u1", ",", "u2", ",", "u3"}], "}"}]}], "]"}], " ", 
  "*)"}]], "Input",
 CellChangeTimes->{{3.7694947901070757`*^9, 3.7694947945073276`*^9}}],

Cell[BoxData[""], "Input",
 CellChangeTimes->{{3.7695480378498983`*^9, 3.769548157648593*^9}, 
   3.769548199898148*^9}],

Cell[CellGroupData[{

Cell[BoxData[
 RowBox[{"rul", "=", 
  RowBox[{"FindRoot", "[", 
   RowBox[{
    RowBox[{"{", 
     RowBox[{
      RowBox[{
       RowBox[{"dmu", "[", 
        RowBox[{"mu", ",", "u1", ",", "u2", ",", "u3"}], "]"}], "\[Equal]", 
       RowBox[{"-", "n0"}]}], ",", 
      RowBox[{
       RowBox[{"f1", "[", 
        RowBox[{"mu", ",", "u1", ",", "u2", ",", "u3"}], "]"}], "==", 
       RowBox[{"-", "kff"}]}], ",", 
      RowBox[{
       RowBox[{"f2", "[", 
        RowBox[{"mu", ",", "u1", ",", "u2", ",", "u3"}], "]"}], "==", 
       RowBox[{"-", "kmm"}]}], ",", 
      RowBox[{
       RowBox[{"f3", "[", 
        RowBox[{"mu", ",", "u1", ",", "u2", ",", "u3"}], "]"}], "\[Equal]", 
       RowBox[{"-", "kfm"}]}]}], "}"}], ",", 
    RowBox[{"{", 
     RowBox[{
      RowBox[{"{", 
       RowBox[{"mu", ",", "1"}], "}"}], ",", 
      RowBox[{"{", 
       RowBox[{"u1", ",", "1"}], "}"}], ",", 
      RowBox[{"{", 
       RowBox[{"u2", ",", "1"}], "}"}], ",", 
      RowBox[{"{", 
       RowBox[{"u3", ",", "1"}], "}"}]}], "}"}]}], "]"}]}]], "Input",
 CellChangeTimes->{{3.769493582837024*^9, 3.769493586228218*^9}, {
   3.769493635300025*^9, 3.76949365794032*^9}, {3.769494035090892*^9, 
   3.769494049696727*^9}, {3.769494104768877*^9, 3.7694941225758953`*^9}, {
   3.76949528460036*^9, 3.7694953022963715`*^9}, {3.7694959269160976`*^9, 
   3.7694959567728057`*^9}, {3.769495996516079*^9, 3.7694959974601326`*^9}, {
   3.769496577616316*^9, 3.769496597919477*^9}, 3.769496638302787*^9, {
   3.7694968234863787`*^9, 3.7694968538211136`*^9}, {3.7694971096917486`*^9, 
   3.769497133947136*^9}, {3.7694973190827255`*^9, 3.769497323081954*^9}, {
   3.7694973589860077`*^9, 3.7694973719797506`*^9}, {3.76949740658573*^9, 
   3.7694974264728675`*^9}, {3.7694975307448316`*^9, 
   3.7694975457526903`*^9}, {3.769497645832414*^9, 3.769497659463194*^9}, {
   3.770158633380879*^9, 3.770158639468152*^9}, {3.77015886141896*^9, 
   3.770158868977303*^9}}],

Cell[BoxData[
 RowBox[{"{", 
  RowBox[{
   RowBox[{"mu", "\[Rule]", "3.82901427282378`"}], ",", 
   RowBox[{"u1", "\[Rule]", "1.5614102492220552`"}], ",", 
   RowBox[{"u2", "\[Rule]", "2.6086343678734463`"}], ",", 
   RowBox[{"u3", "\[Rule]", "1.051784569408194`"}]}], "}"}]], "Output",
 CellChangeTimes->{
  3.7694935889693747`*^9, 3.7694936591963916`*^9, 3.7694939709432225`*^9, {
   3.7694940509718*^9, 3.7694940547440157`*^9}, 3.7694941240819817`*^9, 
   3.7694948004296665`*^9, 3.7694952281271296`*^9, 3.769495306600618*^9, 
   3.7694960186493444`*^9, {3.769496570272896*^9, 3.7694965989635367`*^9}, {
   3.7694966391998377`*^9, 3.769496653079632*^9}, 3.7694967336322393`*^9, {
   3.769496824261423*^9, 3.7694968550511837`*^9}, {3.769497111195835*^9, 
   3.769497155357361*^9}, 3.769497326089126*^9, 3.769497437961525*^9, 
   3.7694975472167735`*^9, {3.7694976474315057`*^9, 3.7694976611722918`*^9}, 
   3.769547954815399*^9, 3.769550666311726*^9, 3.7697631366007023`*^9, 
   3.770110483472687*^9, 3.770114322019067*^9, 3.770114748346665*^9, 
   3.7701577946156816`*^9, 3.7701578578806334`*^9, 3.770158126761078*^9, 
   3.770158393661467*^9, 3.770158641122449*^9, 3.770158875609593*^9, 
   3.770158918509763*^9, 3.770160907655632*^9, 3.770161569950309*^9, 
   3.770161773021606*^9}]
}, Open  ]],

Cell[CellGroupData[{

Cell[BoxData[{
 RowBox[{"Print", "[", 
  RowBox[{
  "n0", ",", "\"\< \>\"", ",", "kff", ",", "\"\< \>\"", ",", "kmm", ",", 
   "\"\< \>\"", ",", "kfm"}], "]"}], "\[IndentingNewLine]", 
 RowBox[{
  RowBox[{"dmu", "[", 
   RowBox[{"mu", ",", "u1", ",", "u2", ",", "u3"}], "]"}], " ", "/.", " ", 
  "rul"}], "\[IndentingNewLine]", 
 RowBox[{
  RowBox[{"f1", "[", 
   RowBox[{"mu", ",", "u1", ",", "u2", ",", "u3"}], "]"}], "/.", 
  "rul"}], "\[IndentingNewLine]", 
 RowBox[{
  RowBox[{"f2", "[", 
   RowBox[{"mu", ",", "u1", ",", "u2", ",", "u3"}], "]"}], "/.", 
  "rul"}], "\[IndentingNewLine]", 
 RowBox[{
  RowBox[{"f3", "[", 
   RowBox[{"mu", ",", "u1", ",", "u2", ",", "u3"}], "]"}], "/.", 
  "rul"}]}], "Input",
 CellChangeTimes->{{3.7694947190330105`*^9, 3.7694947596243324`*^9}, {
  3.769495671220473*^9, 3.769495683653184*^9}, {3.7694957150289783`*^9, 
  3.7694957195402365`*^9}, {3.7694957499079733`*^9, 3.7694957663409133`*^9}}],

Cell[BoxData[
 InterpretationBox[
  RowBox[{
  "14.`", "\[InvisibleSpace]", "\<\" \"\>", "\[InvisibleSpace]", "29.`", 
   "\[InvisibleSpace]", "\<\" \"\>", "\[InvisibleSpace]", "10.`", 
   "\[InvisibleSpace]", "\<\" \"\>", "\[InvisibleSpace]", "51.`"}],
  SequenceForm[14., " ", 29., " ", 10., " ", 51.],
  Editable->False]], "Print",
 CellChangeTimes->{
  3.769495722692417*^9, 3.769495768791054*^9, 3.769496658186924*^9, 
   3.76949673365324*^9, {3.7694974530483875`*^9, 3.7694974566805954`*^9}, 
   3.7694975691010256`*^9, 3.769547976193254*^9, 3.7695506663432302`*^9, 
   3.7697631537417264`*^9, 3.770110494942703*^9, 3.7701143529491105`*^9, 
   3.7701147530266714`*^9, 3.770158198794238*^9, 3.770158572311851*^9, 
   3.7701609276442137`*^9, 3.7701615758553343`*^9, 3.770161801590877*^9}],

Cell[BoxData[
 RowBox[{"-", "14.000000000000004`"}]], "Output",
 CellChangeTimes->{
  3.7694948038288608`*^9, 3.769495244365058*^9, 3.7694953125909605`*^9, 
   3.769495722718418*^9, 3.7694957687930536`*^9, 3.7694966581979246`*^9, 
   3.769496733658241*^9, {3.7694974530663886`*^9, 3.769497456692596*^9}, 
   3.769497569104026*^9, 3.769547976194501*^9, 3.7695506663444223`*^9, 
   3.7697631537717266`*^9, 3.770110494972703*^9, 3.7701143529691105`*^9, 
   3.770114753036671*^9, 3.770158198795209*^9, 3.770158572312983*^9, 
   3.7701609276453123`*^9, 3.770161575856759*^9, 3.770161801591948*^9}],

Cell[BoxData[
 RowBox[{"-", "29.`"}]], "Output",
 CellChangeTimes->{
  3.7694948038288608`*^9, 3.769495244365058*^9, 3.7694953125909605`*^9, 
   3.769495722718418*^9, 3.7694957687930536`*^9, 3.7694966581979246`*^9, 
   3.769496733658241*^9, {3.7694974530663886`*^9, 3.769497456692596*^9}, 
   3.769497569104026*^9, 3.769547976194501*^9, 3.7695506663444223`*^9, 
   3.7697631537717266`*^9, 3.770110494972703*^9, 3.7701143529691105`*^9, 
   3.770114753036671*^9, 3.770158198795209*^9, 3.770158572312983*^9, 
   3.7701609276453123`*^9, 3.770161575856759*^9, 3.770161801592731*^9}],

Cell[BoxData[
 RowBox[{"-", "9.999999999999996`"}]], "Output",
 CellChangeTimes->{
  3.7694948038288608`*^9, 3.769495244365058*^9, 3.7694953125909605`*^9, 
   3.769495722718418*^9, 3.7694957687930536`*^9, 3.7694966581979246`*^9, 
   3.769496733658241*^9, {3.7694974530663886`*^9, 3.769497456692596*^9}, 
   3.769497569104026*^9, 3.769547976194501*^9, 3.7695506663444223`*^9, 
   3.7697631537717266`*^9, 3.770110494972703*^9, 3.7701143529691105`*^9, 
   3.770114753036671*^9, 3.770158198795209*^9, 3.770158572312983*^9, 
   3.7701609276453123`*^9, 3.770161575856759*^9, 3.77016180159402*^9}],

Cell[BoxData[
 RowBox[{"-", "50.99999999999999`"}]], "Output",
 CellChangeTimes->{
  3.7694948038288608`*^9, 3.769495244365058*^9, 3.7694953125909605`*^9, 
   3.769495722718418*^9, 3.7694957687930536`*^9, 3.7694966581979246`*^9, 
   3.769496733658241*^9, {3.7694974530663886`*^9, 3.769497456692596*^9}, 
   3.769497569104026*^9, 3.769547976194501*^9, 3.7695506663444223`*^9, 
   3.7697631537717266`*^9, 3.770110494972703*^9, 3.7701143529691105`*^9, 
   3.770114753036671*^9, 3.770158198795209*^9, 3.770158572312983*^9, 
   3.7701609276453123`*^9, 3.770161575856759*^9, 3.7701618015951233`*^9}]
}, Open  ]],

Cell[CellGroupData[{

Cell[BoxData[{
 RowBox[{
  RowBox[{"rulold", "=", 
   RowBox[{"{", 
    RowBox[{
     RowBox[{"mu", "\[Rule]", "3.97"}], ",", 
     RowBox[{"u1", "\[Rule]", "2.20"}], ",", 
     RowBox[{"u2", "\[Rule]", "3.31"}], ",", 
     RowBox[{"u3", "\[Rule]", "1.05"}]}], "}"}]}], 
  ";"}], "\[IndentingNewLine]", 
 RowBox[{"Print", "[", 
  RowBox[{
  "n0", ",", "\"\< \>\"", ",", "kff", ",", "\"\< \>\"", ",", "kmm", ",", 
   "\"\< \>\"", ",", "kfm"}], "]"}], "\[IndentingNewLine]", 
 RowBox[{
  RowBox[{"dmu", "[", 
   RowBox[{"mu", ",", "u1", ",", "u2", ",", "u3"}], "]"}], " ", "/.", " ", 
  "rulold"}], "\[IndentingNewLine]", 
 RowBox[{
  RowBox[{"f1", "[", 
   RowBox[{"mu", ",", "u1", ",", "u2", ",", "u3"}], "]"}], "/.", 
  "rulold"}], "\[IndentingNewLine]", 
 RowBox[{
  RowBox[{"f2", "[", 
   RowBox[{"mu", ",", "u1", ",", "u2", ",", "u3"}], "]"}], "/.", 
  "rulold"}], "\[IndentingNewLine]", 
 RowBox[{
  RowBox[{"f3", "[", 
   RowBox[{"mu", ",", "u1", ",", "u2", ",", "u3"}], "]"}], "/.", 
  "rulold"}]}], "Input",
 CellChangeTimes->{{3.769495049244898*^9, 3.769495099478771*^9}, {
   3.7694976085822835`*^9, 3.769497612646516*^9}, {3.769547996850873*^9, 
   3.769547998402482*^9}, 3.769763168235747*^9, 3.7697632113488073`*^9, {
   3.770160955346404*^9, 3.770160956737947*^9}, 3.7701610075131083`*^9}],

Cell[BoxData[
 InterpretationBox[
  RowBox[{
  "14.`", "\[InvisibleSpace]", "\<\" \"\>", "\[InvisibleSpace]", "29.`", 
   "\[InvisibleSpace]", "\<\" \"\>", "\[InvisibleSpace]", "10.`", 
   "\[InvisibleSpace]", "\<\" \"\>", "\[InvisibleSpace]", "51.`"}],
  SequenceForm[14., " ", 29., " ", 10., " ", 51.],
  Editable->False]], "Print",
 CellChangeTimes->{3.770161008784257*^9, 3.770161579120853*^9, 
  3.770161804658876*^9}],

Cell[BoxData[
 RowBox[{"-", "16.72989043464638`"}]], "Output",
 CellChangeTimes->{3.770161008785345*^9, 3.770161579122059*^9, 
  3.770161804660686*^9}],

Cell[BoxData[
 RowBox[{"-", "22.13152278216394`"}]], "Output",
 CellChangeTimes->{3.770161008785345*^9, 3.770161579122059*^9, 
  3.77016180466203*^9}],

Cell[BoxData[
 RowBox[{"-", "6.399797649229182`"}]], "Output",
 CellChangeTimes->{3.770161008785345*^9, 3.770161579122059*^9, 
  3.770161804663157*^9}],

Cell[BoxData[
 RowBox[{"-", "49.95896397019748`"}]], "Output",
 CellChangeTimes->{3.770161008785345*^9, 3.770161579122059*^9, 
  3.7701618046642714`*^9}]
}, Open  ]],

Cell[CellGroupData[{

Cell[BoxData[{
 RowBox[{
  RowBox[{"hesi", "=", 
   RowBox[{
    RowBox[{"{", 
     RowBox[{
      RowBox[{"{", 
       RowBox[{
        RowBox[{"D", "[", 
         RowBox[{
          RowBox[{"dmu", "[", 
           RowBox[{"mu", ",", "u1", ",", "u2", ",", "u3"}], "]"}], ",", 
          "mu"}], "]"}], ",", 
        RowBox[{"D", "[", 
         RowBox[{
          RowBox[{"dmu", "[", 
           RowBox[{"mu", ",", "u1", ",", "u2", ",", "u3"}], "]"}], ",", 
          "u1"}], "]"}], ",", 
        RowBox[{"D", "[", 
         RowBox[{
          RowBox[{"dmu", "[", 
           RowBox[{"mu", ",", "u1", ",", "u2", ",", "u3"}], "]"}], ",", 
          "u2"}], "]"}], ",", 
        RowBox[{"D", "[", 
         RowBox[{
          RowBox[{"dmu", "[", 
           RowBox[{"mu", ",", "u1", ",", "u2", ",", "u3"}], "]"}], ",", 
          "u3"}], "]"}]}], "}"}], ",", 
      RowBox[{"{", 
       RowBox[{
        RowBox[{"D", "[", 
         RowBox[{
          RowBox[{"f1", "[", 
           RowBox[{"mu", ",", "u1", ",", "u2", ",", "u3"}], "]"}], ",", 
          "mu"}], "]"}], ",", 
        RowBox[{"D", "[", 
         RowBox[{
          RowBox[{"f1", "[", 
           RowBox[{"mu", ",", "u1", ",", "u2", ",", "u3"}], "]"}], ",", 
          "u1"}], "]"}], ",", 
        RowBox[{"D", "[", 
         RowBox[{
          RowBox[{"f1", "[", 
           RowBox[{"mu", ",", "u1", ",", "u2", ",", "u3"}], "]"}], ",", 
          "u2"}], "]"}], ",", 
        RowBox[{"D", "[", 
         RowBox[{
          RowBox[{"f1", "[", 
           RowBox[{"mu", ",", "u1", ",", "u2", ",", "u3"}], "]"}], ",", 
          "u3"}], "]"}]}], "}"}], ",", 
      RowBox[{"{", 
       RowBox[{
        RowBox[{"D", "[", 
         RowBox[{
          RowBox[{"f2", "[", 
           RowBox[{"mu", ",", "u1", ",", "u2", ",", "u3"}], "]"}], ",", 
          "mu"}], "]"}], ",", 
        RowBox[{"D", "[", 
         RowBox[{
          RowBox[{"f2", "[", 
           RowBox[{"mu", ",", "u1", ",", "u2", ",", "u3"}], "]"}], ",", 
          "u1"}], "]"}], ",", 
        RowBox[{"D", "[", 
         RowBox[{
          RowBox[{"f2", "[", 
           RowBox[{"mu", ",", "u1", ",", "u2", ",", "u3"}], "]"}], ",", 
          "u2"}], "]"}], ",", 
        RowBox[{"D", "[", 
         RowBox[{
          RowBox[{"f2", "[", 
           RowBox[{"mu", ",", "u1", ",", "u2", ",", "u3"}], "]"}], ",", 
          "u3"}], "]"}]}], "}"}], ",", 
      RowBox[{"{", 
       RowBox[{
        RowBox[{"D", "[", 
         RowBox[{
          RowBox[{"f3", "[", 
           RowBox[{"mu", ",", "u1", ",", "u2", ",", "u3"}], "]"}], ",", 
          "mu"}], "]"}], ",", 
        RowBox[{"D", "[", 
         RowBox[{
          RowBox[{"f3", "[", 
           RowBox[{"mu", ",", "u1", ",", "u2", ",", "u3"}], "]"}], ",", 
          "u1"}], "]"}], ",", 
        RowBox[{"D", "[", 
         RowBox[{
          RowBox[{"f3", "[", 
           RowBox[{"mu", ",", "u1", ",", "u2", ",", "u3"}], "]"}], ",", 
          "u2"}], "]"}], ",", 
        RowBox[{"D", "[", 
         RowBox[{
          RowBox[{"f3", "[", 
           RowBox[{"mu", ",", "u1", ",", "u2", ",", "u3"}], "]"}], ",", 
          "u3"}], "]"}]}], "}"}]}], "}"}], " ", "/.", " ", "rul"}]}], 
  ";"}], "\[IndentingNewLine]", 
 RowBox[{"MatrixForm", "[", "%", "]"}]}], "Input",
 CellChangeTimes->{{3.7697633258959694`*^9, 3.7697633643290234`*^9}, {
  3.770110522550742*^9, 3.7701105512607822`*^9}}],

Cell[BoxData[
 TagBox[
  RowBox[{"(", "\[NoBreak]", GridBox[{
     {"8.997660410679398`", 
      RowBox[{"-", "4.210064154573319`"}], 
      RowBox[{"-", "1.8688953340003174`"}], 
      RowBox[{"-", "9.002289748751071`"}]},
     {
      RowBox[{"-", "4.210064154573319`"}], "13.188540311737597`", 
      "0.07168171849527338`", "1.6442927537532057`"},
     {
      RowBox[{"-", "1.868895334000317`"}], "0.07168171849527338`", 
      "6.367628831309295`", "0.8458840031898216`"},
     {
      RowBox[{"-", "9.002289748751071`"}], "1.644292753753195`", 
      "0.8458840031898216`", "20.612397474557092`"}
    },
    GridBoxAlignment->{
     "Columns" -> {{Center}}, "ColumnsIndexed" -> {}, "Rows" -> {{Baseline}}, 
      "RowsIndexed" -> {}},
    GridBoxSpacings->{"Columns" -> {
        Offset[0.27999999999999997`], {
         Offset[0.7]}, 
        Offset[0.27999999999999997`]}, "ColumnsIndexed" -> {}, "Rows" -> {
        Offset[0.2], {
         Offset[0.4]}, 
        Offset[0.2]}, "RowsIndexed" -> {}}], "\[NoBreak]", ")"}],
  Function[BoxForm`e$, 
   MatrixForm[BoxForm`e$]]]], "Output",
 CellChangeTimes->{3.7697633679590287`*^9, 3.7701105530207844`*^9, 
  3.7701143709321365`*^9, 3.770114774846702*^9, 3.770158225362445*^9, 
  3.770158603931616*^9, 3.7701610181867456`*^9, 3.7701615819176807`*^9, 
  3.77016180802046*^9}]
}, Open  ]],

Cell[BoxData[
 RowBox[{
  RowBox[{"(*", " ", 
   RowBox[{"dpara2", "=", 
    RowBox[{"Inverse", "[", 
     RowBox[{
      RowBox[{"Apply", "[", 
       RowBox[{"Plus", ",", "md"}], "]"}], "*", "hesi"}], "]"}]}], " ", 
   RowBox[{"(*", 
    RowBox[{"for", " ", "normalized", " ", "partition"}], " ", "*)"}], " ", 
   "*)"}], ";"}]], "Input",
 CellChangeTimes->{{3.769763415621096*^9, 3.76976347525518*^9}}],

Cell[CellGroupData[{

Cell[BoxData[{
 RowBox[{
  RowBox[{"dpara2", "=", 
   RowBox[{"Inverse", "[", "hesi", "]"}]}], ";"}], "\[IndentingNewLine]", 
 RowBox[{"MatrixForm", "[", "%", "]"}], "\[IndentingNewLine]", 
 RowBox[{"Eigenvalues", "[", "dpara2", "]"}], "\[IndentingNewLine]", 
 RowBox[{"Sqrt", "[", 
  RowBox[{"Diagonal", "[", "dpara2", "]"}], "]"}]}], "Input"],

Cell[BoxData[
 TagBox[
  RowBox[{"(", "\[NoBreak]", GridBox[{
     {"0.26471561048535347`", "0.07077273817701335`", "0.0626304967213035`", 
      "0.10739640517329613`"},
     {"0.07077273817701323`", "0.09550647129715392`", "0.01669366680262221`", 
      "0.022605579557824516`"},
     {"0.06263049672130346`", "0.01669366680262222`", "0.1727232694938835`", 
      "0.018933496361811283`"},
     {"0.1073964051732962`", "0.022605579557824634`", "0.018933496361811318`",
       "0.09283868251367339`"}
    },
    GridBoxAlignment->{
     "Columns" -> {{Center}}, "ColumnsIndexed" -> {}, "Rows" -> {{Baseline}}, 
      "RowsIndexed" -> {}},
    GridBoxSpacings->{"Columns" -> {
        Offset[0.27999999999999997`], {
         Offset[0.7]}, 
        Offset[0.27999999999999997`]}, "ColumnsIndexed" -> {}, "Rows" -> {
        Offset[0.2], {
         Offset[0.4]}, 
        Offset[0.2]}, "RowsIndexed" -> {}}], "\[NoBreak]", ")"}],
  Function[BoxForm`e$, 
   MatrixForm[BoxForm`e$]]]], "Output",
 CellChangeTimes->{3.7697634815731893`*^9, 3.770110559630794*^9, 
  3.7701143764521437`*^9, 3.7701147800967093`*^9, 3.7701582288979197`*^9, 
  3.770158607182267*^9, 3.770161021152858*^9, 3.770161584770795*^9, 
  3.770161810809079*^9}],

Cell[BoxData[
 RowBox[{"{", 
  RowBox[{
  "0.36221989751916067`", ",", "0.14992801657572588`", ",", 
   "0.07601404951249095`", ",", "0.03762207018268723`"}], "}"}]], "Output",
 CellChangeTimes->{3.7697634815731893`*^9, 3.770110559630794*^9, 
  3.7701143764521437`*^9, 3.7701147800967093`*^9, 3.7701582288979197`*^9, 
  3.770158607182267*^9, 3.770161021152858*^9, 3.770161584770795*^9, 
  3.770161810811414*^9}],

Cell[BoxData[
 RowBox[{"{", 
  RowBox[{
  "0.5145052093860212`", ",", "0.3090412129427949`", ",", 
   "0.41559989111389756`", ",", "0.30469440840565715`"}], "}"}]], "Output",
 CellChangeTimes->{3.7697634815731893`*^9, 3.770110559630794*^9, 
  3.7701143764521437`*^9, 3.7701147800967093`*^9, 3.7701582288979197`*^9, 
  3.770158607182267*^9, 3.770161021152858*^9, 3.770161584770795*^9, 
  3.770161810812591*^9}]
}, Open  ]]
},
WindowSize->{1264, 643},
WindowMargins->{{62, Automatic}, {Automatic, 11}},
ShowSelection->True,
FrontEndVersion->"8.0 for Microsoft Windows (64-bit) (March 21, 2011)",
StyleDefinitions->"Default.nb"
]
(* End of Notebook Content *)

(* Internal cache information *)
(*CellTagsOutline
CellTagsIndex->{
 "Info3787995038-3531624"->{
  Cell[2609, 70, 218, 4, 40, "Print",
   CellTags->"Info3787995038-3531624"]},
 "Info3787995039-3531624"->{
  Cell[2830, 76, 228, 4, 40, "Print",
   CellTags->"Info3787995039-3531624"],
  Cell[3061, 82, 336, 6, 40, "Print",
   CellTags->"Info3787995039-3531624"],
  Cell[3400, 90, 375, 6, 58, "Print",
   CellTags->"Info3787995039-3531624"]}
 }
*)
(*CellTagsIndex
CellTagsIndex->{
 {"Info3787995038-3531624", 223716, 6550},
 {"Info3787995039-3531624", 223824, 6553}
 }
*)
(*NotebookFileOutline
Notebook[{
Cell[557, 20, 160, 3, 31, "Input"],
Cell[720, 25, 222, 4, 31, "Input"],
Cell[CellGroupData[{
Cell[967, 33, 1617, 33, 92, "Input"],
Cell[CellGroupData[{
Cell[2609, 70, 218, 4, 40, "Print",
 CellTags->"Info3787995038-3531624"],
Cell[2830, 76, 228, 4, 40, "Print",
 CellTags->"Info3787995039-3531624"],
Cell[3061, 82, 336, 6, 40, "Print",
 CellTags->"Info3787995039-3531624"],
Cell[3400, 90, 375, 6, 58, "Print",
 CellTags->"Info3787995039-3531624"]
}, Open  ]]
}, Open  ]],
Cell[CellGroupData[{
Cell[3824, 102, 1627, 41, 152, "Input"],
Cell[5454, 145, 593, 8, 30, "Output"]
}, Open  ]],
Cell[CellGroupData[{
Cell[6084, 158, 751, 19, 92, "Input"],
Cell[6838, 179, 729, 10, 30, "Output"],
Cell[7570, 191, 729, 10, 30, "Output"],
Cell[8302, 203, 729, 10, 30, "Output"],
Cell[9034, 215, 729, 10, 30, "Output"]
}, Open  ]],
Cell[CellGroupData[{
Cell[9800, 230, 2294, 46, 252, "Input"],
Cell[12097, 278, 279, 5, 30, "Output"],
Cell[12379, 285, 280, 5, 30, "Output"],
Cell[12662, 292, 281, 5, 30, "Output"],
Cell[12946, 299, 279, 5, 30, "Output"],
Cell[13228, 306, 279, 5, 30, "Output"],
Cell[13510, 313, 278, 5, 30, "Output"]
}, Open  ]],
Cell[CellGroupData[{
Cell[13825, 323, 2317, 57, 272, "Input"],
Cell[CellGroupData[{
Cell[16167, 384, 380, 8, 23, "Print"],
Cell[16550, 394, 372, 8, 23, "Print"],
Cell[16925, 404, 370, 8, 23, "Print"],
Cell[17298, 414, 361, 7, 23, "Print"],
Cell[17662, 423, 361, 7, 23, "Print"],
Cell[18026, 432, 357, 7, 23, "Print"]
}, Open  ]]
}, Open  ]],
Cell[18410, 443, 202, 4, 31, "Input"],
Cell[18615, 449, 2137, 55, 172, "Input"],
Cell[CellGroupData[{
Cell[20777, 508, 1315, 34, 152, "Input"],
Cell[CellGroupData[{
Cell[22117, 546, 328, 7, 23, "Print"],
Cell[22448, 555, 321, 7, 23, "Print"],
Cell[22772, 564, 319, 7, 23, "Print"],
Cell[23094, 573, 310, 6, 23, "Print"],
Cell[23407, 581, 310, 6, 23, "Print"],
Cell[23720, 589, 306, 6, 23, "Print"]
}, Open  ]]
}, Open  ]],
Cell[24053, 599, 232, 5, 31, "Input"],
Cell[CellGroupData[{
Cell[24310, 608, 462, 10, 92, "Input"],
Cell[24775, 620, 190, 4, 30, "Output"],
Cell[24968, 626, 165, 3, 30, "Output"],
Cell[25136, 631, 146, 2, 30, "Output"]
}, Open  ]],
Cell[CellGroupData[{
Cell[25319, 638, 2138, 51, 172, "Input"],
Cell[27460, 691, 4039, 128, 50, "Output"],
Cell[31502, 821, 4060, 128, 50, "Output"],
Cell[35565, 951, 429, 6, 30, "Output"],
Cell[35997, 959, 426, 6, 20, "Print"]
}, Open  ]],
Cell[CellGroupData[{
Cell[36460, 970, 403, 10, 43, "Input"],
Cell[36866, 982, 4061, 128, 49, "Output"]
}, Open  ]],
Cell[CellGroupData[{
Cell[40964, 1115, 412, 9, 73, "Input"],
Cell[41379, 1126, 166, 4, 27, "Output"],
Cell[41548, 1132, 143, 3, 27, "Output"],
Cell[41694, 1137, 124, 2, 27, "Output"]
}, Open  ]],
Cell[CellGroupData[{
Cell[41855, 1144, 1538, 43, 133, "Input"],
Cell[43396, 1189, 2730, 84, 49, "Output"],
Cell[46129, 1275, 2742, 84, 49, "Output"],
Cell[48874, 1361, 457, 7, 27, "Output"],
Cell[49334, 1370, 340, 5, 20, "Print"]
}, Open  ]],
Cell[CellGroupData[{
Cell[49711, 1380, 497, 11, 43, "Input"],
Cell[50211, 1393, 469, 7, 27, "Output"]
}, Open  ]],
Cell[CellGroupData[{
Cell[50717, 1405, 410, 9, 73, "Input"],
Cell[51130, 1416, 165, 4, 27, "Output"],
Cell[51298, 1422, 140, 3, 27, "Output"],
Cell[51441, 1427, 119, 2, 27, "Output"]
}, Open  ]],
Cell[CellGroupData[{
Cell[51597, 1434, 2006, 56, 133, "Input"],
Cell[53606, 1492, 12386, 399, 139, "Output"],
Cell[65995, 1893, 12437, 399, 139, "Output"],
Cell[78435, 2294, 312, 4, 27, "Output"],
Cell[78750, 2300, 240, 3, 20, "Print"]
}, Open  ]],
Cell[CellGroupData[{
Cell[79027, 2308, 646, 16, 58, "Input"],
Cell[79676, 2326, 333, 5, 27, "Output"],
Cell[80012, 2333, 267, 4, 20, "Print"]
}, Open  ]],
Cell[CellGroupData[{
Cell[80316, 2342, 410, 9, 73, "Input"],
Cell[80729, 2353, 163, 4, 27, "Output"],
Cell[80895, 2359, 140, 3, 27, "Output"],
Cell[81038, 2364, 118, 2, 27, "Output"]
}, Open  ]],
Cell[CellGroupData[{
Cell[81193, 2371, 2366, 61, 133, "Input"],
Cell[83562, 2434, 7416, 237, 85, "Output"],
Cell[90981, 2673, 7450, 237, 85, "Output"],
Cell[98434, 2912, 375, 5, 27, "Output"],
Cell[98812, 2919, 260, 4, 20, "Print"]
}, Open  ]],
Cell[CellGroupData[{
Cell[99109, 2928, 459, 10, 73, "Input"],
Cell[99571, 2940, 165, 4, 27, "Output"],
Cell[99739, 2946, 142, 3, 27, "Output"],
Cell[99884, 2951, 120, 2, 27, "Output"]
}, Open  ]],
Cell[CellGroupData[{
Cell[100041, 2958, 406, 9, 73, "Input"],
Cell[100450, 2969, 164, 4, 27, "Output"],
Cell[100617, 2975, 141, 3, 27, "Output"],
Cell[100761, 2980, 119, 2, 27, "Output"]
}, Open  ]],
Cell[CellGroupData[{
Cell[100917, 2987, 1952, 55, 133, "Input"],
Cell[102872, 3044, 6959, 225, 67, "Output"],
Cell[109834, 3271, 6993, 225, 85, "Output"],
Cell[116830, 3498, 336, 5, 27, "Output"],
Cell[117169, 3505, 314, 4, 20, "Print"]
}, Open  ]],
Cell[117498, 3512, 2693, 66, 163, "Input"],
Cell[120194, 3580, 2113, 57, 58, "Input"],
Cell[CellGroupData[{
Cell[122332, 3641, 168, 3, 27, "Input"],
Cell[122503, 3646, 39349, 1185, 415, "Output"]
}, Open  ]],
Cell[161867, 4834, 41424, 1183, 430, InheritFromParent],
Cell[203294, 6019, 96, 1, 27, "Input"],
Cell[203393, 6022, 1507, 41, 73, "Input"],
Cell[204903, 6065, 981, 29, 27, "Input"],
Cell[205887, 6096, 120, 2, 27, "Input"],
Cell[CellGroupData[{
Cell[206032, 6102, 1944, 44, 27, "Input"],
Cell[207979, 6148, 1287, 21, 27, "Output"]
}, Open  ]],
Cell[CellGroupData[{
Cell[209303, 6174, 936, 23, 88, "Input"],
Cell[210242, 6199, 792, 14, 20, "Print"],
Cell[211037, 6215, 592, 9, 27, "Output"],
Cell[211632, 6226, 577, 9, 27, "Output"],
Cell[212212, 6237, 590, 9, 27, "Output"],
Cell[212805, 6248, 593, 9, 27, "Output"]
}, Open  ]],
Cell[CellGroupData[{
Cell[213435, 6262, 1303, 33, 103, "Input"],
Cell[214741, 6297, 423, 9, 20, "Print"],
Cell[215167, 6308, 151, 3, 27, "Output"],
Cell[215321, 6313, 150, 3, 27, "Output"],
Cell[215474, 6318, 151, 3, 27, "Output"],
Cell[215628, 6323, 153, 3, 27, "Output"]
}, Open  ]],
Cell[CellGroupData[{
Cell[215818, 6331, 3376, 97, 88, "Input"],
Cell[219197, 6430, 1330, 32, 89, "Output"]
}, Open  ]],
Cell[220542, 6465, 405, 11, 27, "Input"],
Cell[CellGroupData[{
Cell[220972, 6480, 344, 7, 73, "Input"],
Cell[221319, 6489, 1227, 27, 89, "Output"],
Cell[222549, 6518, 411, 8, 27, "Output"],
Cell[222963, 6528, 409, 8, 27, "Output"]
}, Open  ]]
}
]
*)

(* End of internal cache information *)
