# Supplementary material for: Social tolerance in Octopus laqueus—A maximum entropy model
Source: PLoS One. 2020 Jun 10;15(6):e0233834. doi: 10.1371/journal.pone.0233834 (PMC7286511; doi:10.1371/journal.pone.0233834)
Supplement: S16 File — (M) [file pone.0233834.s022.m]

% line_400  - correlation
clear;
close all;
noham=0; % with hamming
% %% check random
% len=45; 
% resamp=1;
% yy=1*randn(len,1);
% yy=repmat(yy',[resamp,1]);
% yy=yy(:);
% yy=yy-mean(yy);
% len=length(yy);
% dt=1;
% tt=linspace(0,len*dt,len);
% T=max(tt);
% ff=(0:1/T:1/dt-1/T)';
% [cc,lags]=xcov(yy,'coeff');
% R0=abs(cc(lags==1*dt))/abs(cc(lags==0));
% ix=find(lags==1*dt);
% gg=2*dt*cumsum(cc(ix:end).^2);
% tau0=gg(end);
% if 0
% cc(1:len-1-resamp)=0;
% cc(len+resamp:end)=0;
% end
% qq=fft(cc.*hamming(2*len-1));
% if noham
%    qq=fft(cc);
% end
% qq=fftshift(qq);
% pp=abs(qq(len:end));
% figure;
% subplot(211); plot(tt,yy,'.-'); grid on; xlabel('t'); ylabel('rand');
% subplot(212); plot(lags,cc,'.-'); grid on; xlabel('\tau'); ylabel('cov');
% %ind0=find(lags==0);
% [p1,f1]=pcov(yy,4,ff,1/dt);
% [p2,f2]=pwelch(yy,20,5,1024,1);
% figure;
% subplot(311); plot(ff,pp,'.-'); grid on; xlabel('f'); ylabel('spect');
% xlim([0,1/2/dt]);
% subplot(312); plot(f1,p1,'.-'); grid on; xlabel('f'); ylabel('pcov');
% xlim([0,1/2/dt]);
% subplot(313); plot(f2,p2,'.-'); grid on; xlabel('f'); ylabel('welch');

%return
%% check S_d
numExp=8;
dd=cell(numExp,1);
f=6/5; % normalize all measurments to K=6
f=1;
dd{1}=[4,4,2,4,2];
dd{2}=[4,2,0,0,5];
dd{3}=[0,2,2,0,0]*f;
dd{4}=[0,2,0,0,0];
dd{5}=[0,2,0,2,0,2];
dd{6}=[2,2,2,4,4];
dd{7}=[5,6,5,5,5,4,6];
dd{8}=[4,5,5,5,5,5,5];
numExp=numExp/2;
s=cell(numExp,1);
z=cell(numExp,1);
for n=1:numExp
    s{n}=[dd{2*n-1},dd{2*n}];
    z{n}=[dd{2*n-1}-mean(dd{2*n-1}),dd{2*n}-mean(dd{2*n})];
end
%yy=[s{1},s{2},s{3},s{4}]';
yy=[z{1},z{2},z{3}]';
yy=[z{1},z{2},z{3},z{4}]';
yy=yy-mean(yy);
sig=std(yy);
len=length(yy);
dt=1;
tt=linspace(0,len*dt,len);
T=max(tt);
ff=(0:1/T:1/dt-1/T)';
%yy=yy(randperm(len)); % randomize
[cc,lags]=xcov(yy,'coeff');
ix=find(lags==1*dt);
gg=2*dt*cumsum(cc(ix:end).^2);
tau=gg(end)

return
R1=abs(cc(lags==1*dt))/abs(cc(lags==0));
R2=abs(cc(lags==2*dt))/abs(cc(lags==0));
qq=fft(cc.*hamming(2*len-1));
if noham
   qq=fft(cc);
end
qq=fftshift(qq);
pp=abs(qq(len:end));
figure;
subplot(211); plot(tt,yy,'.-'); grid on; xlabel('t'); ylabel('rand');
subplot(212); plot(lags,cc,'.-'); grid on; xlabel('\tau'); ylabel('cov');
ind0=find(lags==0);
[p1,f1]=pcov(yy,4,ff,1/dt);
[p2,f2]=pwelch(yy,20,5,1024,1);
figure;
subplot(311); plot(ff,pp,'.-'); grid on; xlabel('f'); ylabel('spect');
xlim([0,1/2/dt]);
subplot(312); plot(f1,p1,'.-'); grid on; xlabel('f'); ylabel('pcov');
xlim([0,1/2/dt]);
subplot(313); plot(f2,p2,'.-'); grid on; xlabel('f'); ylabel('welch');

disp([R0,R1,R2]);
disp(10*log10([R0,R1,R2]));

[rej,fpr,tau0,zz,cfl,varC,cc,tau]=corr_time(yy,dt,[],1);
return


p1=pmusic(ff,6);
[p1,f1]=pwelch(ff,20,5,64,1);
%[p1,f1] = pcov(zz,4,ff,1/dt);
p1=p1/max(p1);
aa=0.01:0.01:2;
dd=zeros(size(aa));
for n=1:length(aa)
    cc=2*aa(n)./(aa(n)^2+ff.^2);
    cc=cc/max(cc);
    pint=interp1(ff,cc,f1);
    p0=p1(2:end); p0=p0(:);
    pint=pint(:);
    vv=p0-pint(1:end-1);
    dd(n)=sqrt(vv'*vv);
end
[val,pos]=min(dd);
cc=2*aa(pos)./(aa(pos)^2+ff.^2);
cc=cc/max(cc);
pint=interp1(ff,cc,f1);
tau=aa(pos);


figure;
plot(f1,p1,'.-',f1,pint,'*');
legend('welch','lorenzian');
xlabel('f');
title(['tau=',num2str(tau)]);
return
