# Supplementary material for: Social tolerance in Octopus laqueus—A maximum entropy model
Source: PLoS One. 2020 Jun 10;15(6):e0233834. doi: 10.1371/journal.pone.0233834 (PMC7286511; doi:10.1371/journal.pone.0233834)
Supplement: S17 File — (M) [file pone.0233834.s023.m]

% chk line_439
% weltch t- test
n1=10;
n2=10;
%% indist
% x1=1.45;
% x2=4.14;
% s1=0.38*sqrt(n1);
% s2=0.66*sqrt(n2);
% t=abs(x1-x2)/sqrt(s1^2/n1+s2^2/n2);
% nu=(s1^2/n1+s2^2/n2)^2/(s1^4/n1^2/(n1-1)+s2^4/n2^2/(n2-1));
% pval=1-tcdf(t,round(nu));
% disp('indist');
% disp('t  nu_eff   pval');
% disp([t,nu]); disp(pval)

%% dist
x1=0.82;
x2=3.45;
s1=0.36*sqrt(n1);
s2=0.66*sqrt(n2);
t=abs(x1-x2)/sqrt(s1^2/n1+s2^2/n2);
nu=(s1^2/n1+s2^2/n2)^2/(s1^4/n1^2/(n1-1)+s2^4/n2^2/(n2-1));
pval=1-tcdf(t,round(nu-1));
disp('dist');
disp('t  nu_eff   pval');
disp([t,nu]); disp(pval)
