# Supplementary material for: Social tolerance in Octopus laqueus—A maximum entropy model
Source: PLoS One. 2020 Jun 10;15(6):e0233834. doi: 10.1371/journal.pone.0233834 (PMC7286511; doi:10.1371/journal.pone.0233834)
Supplement: S19 File — (NB) [file pone.0233834.s025.nb]

(* Content-type: application/vnd.wolfram.mathematica *)

(*** Wolfram Notebook File ***)
(* http://www.wolfram.com/nb *)

(* CreatedBy='Mathematica 8.0' *)

(*CacheID: 234*)
(* Internal cache information:
NotebookFileLineBreakTest
NotebookFileLineBreakTest
NotebookDataPosition[       157,          7]
NotebookDataLength[     19740,        529]
NotebookOptionsPosition[     18380,        481]
NotebookOutlinePosition[     19130,        509]
CellTagsIndexPosition[     19045,        504]
WindowFrame->Normal*)

(* Beginning of Notebook Content *)
Notebook[{

Cell[CellGroupData[{
Cell[BoxData[{
 RowBox[{
  RowBox[{"cfg", "::", "usage"}], "=", 
  "\"\<cfg[k,n] gives all configurations for k identical animals in n pots.\>\
\""}], "\n", 
 RowBox[{
  RowBox[{"degen", "::", "usage"}], "=", 
  "\"\<degen[cfg] calculate the multinomial degeneracies of the configuration \
matrix.\>\""}], "\[IndentingNewLine]", 
 RowBox[{
  RowBox[{"h1", "::", "usage"}], "=", 
  "\"\<h1[cfg,t,\[Mu],u,i] calculate the  one-particle energy vector of the \
configuration-matrix cfg as a function of (\[Mu],u) for \
1<=i\[LessEqual]num[cfg].  t=1 if n0  is included in cfg.\>\""}], "\n", 
 RowBox[{
  RowBox[{"h2", "::", "usage"}], "=", 
  "\"\<h2[c1,t1,c2,t2,\[Mu],uff,umm,ufm,i,j] calculate the  two-particle \
energy matrix of c1\[CircleTimes]c2\nas a function of (\[Mu],uff,umm,ufm) for \
1<=i\[LessEqual]num[c1],1<=j<=num[c2]. t1=1(t2=1) if n0 is included in \
c1(c2).\>\""}]}], "Input",
 CellChangeTimes->{{3.7609420467837124`*^9, 3.7609420485037146`*^9}, 
   3.760942186024907*^9, {3.7609422562350054`*^9, 3.760942260155011*^9}, 
   3.7609424517852793`*^9, {3.760999817017706*^9, 3.7609998994888215`*^9}, 
   3.7610002224212737`*^9, {3.7610002551713195`*^9, 3.761000279721354*^9}, {
   3.76137057635518*^9, 3.761370732105853*^9}, {3.769595431091764*^9, 
   3.76959547532598*^9}, {3.769595513861326*^9, 3.7695957094800577`*^9}, {
   3.7695957451796513`*^9, 3.7695957589799013`*^9}, {3.7695959818121243`*^9, 
   3.7695960474252253`*^9}, {3.76959609832883*^9, 3.7695966212341433`*^9}, {
   3.7695966742412157`*^9, 3.769596874912118*^9}, {3.7695969239675617`*^9, 
   3.769596982629882*^9}, {3.7695970818678513`*^9, 3.769597234404413*^9}}],

Cell[BoxData["\<\"cfg[k,n] gives all configurations for k identical animals \
in n pots.\"\>"], "Output",
 CellChangeTimes->{3.769739004571493*^9}],

Cell[BoxData["\<\"degen[cfg] calculate the multinomial degeneracies of the \
configuration matrix.\"\>"], "Output",
 CellChangeTimes->{3.769739004571493*^9}],

Cell[BoxData["\<\"h1[cfg,t,\[Mu],u,i] calculate the  one-particle energy \
vector of the configuration-matrix cfg as a function of (\[Mu],u) for 1<=i\
\[LessEqual]num[cfg].  t=1 if n0  is included in cfg.\"\>"], "Output",
 CellChangeTimes->{3.769739004581493*^9}],

Cell[BoxData["\<\"h2[c1,t1,c2,t2,\[Mu],uff,umm,ufm,i,j] calculate the  \
two-particle energy matrix of c1\[CircleTimes]c2\\nas a function of \
(\[Mu],uff,umm,ufm) for 1<=i\[LessEqual]num[c1],1<=j<=num[c2]. t1=1(t2=1) if \
n0 is included in c1(c2).\"\>"], "Output",
 CellChangeTimes->{3.769739004581493*^9}]
}, Open  ]],

Cell[CellGroupData[{

Cell[BoxData[{
 RowBox[{"?", "cfg"}], "\[IndentingNewLine]", 
 RowBox[{"?", "degen"}], "\[IndentingNewLine]", 
 RowBox[{"?", "h1"}], "\[IndentingNewLine]", 
 RowBox[{"?", "h2"}]}], "Input",
 CellChangeTimes->{{3.769595548627535*^9, 3.769595549170382*^9}, {
  3.769597255111765*^9, 3.769597271407736*^9}}],

Cell[CellGroupData[{

Cell[BoxData[
 StyleBox["\<\"cfg[k,n] gives all configurations for k identical animals in n \
pots.\"\>", "MSG"]], "Print", "PrintUsage",
 CellChangeTimes->{3.769739004701493*^9},
 CellTags->"Info3769771404-5400997"],

Cell[BoxData[
 StyleBox["\<\"degen[cfg] calculate the multinomial degeneracies of the \
configuration matrix.\"\>", "MSG"]], "Print", "PrintUsage",
 CellChangeTimes->{3.769739004751493*^9},
 CellTags->"Info3769771404-5400997"],

Cell[BoxData[
 StyleBox["\<\"h1[cfg,t,\[Mu],u,i] calculate the  one-particle energy vector \
of the configuration-matrix cfg as a function of (\[Mu],u) for 1<=i\
\[LessEqual]num[cfg].  t=1 if n0  is included in cfg.\"\>", "MSG"]], "Print", \
"PrintUsage",
 CellChangeTimes->{3.7697390048314934`*^9},
 CellTags->"Info3769771404-5400997"],

Cell[BoxData[
 StyleBox["\<\"h2[c1,t1,c2,t2,\[Mu],uff,umm,ufm,i,j] calculate the  \
two-particle energy matrix of c1\[CircleTimes]c2\\nas a function of \
(\[Mu],uff,umm,ufm) for 1<=i\[LessEqual]num[c1],1<=j<=num[c2]. t1=1(t2=1) if \
n0 is included in c1(c2).\"\>", "MSG"]], "Print", "PrintUsage",
 CellChangeTimes->{3.769739004901493*^9},
 CellTags->"Info3769771404-5400997"]
}, Open  ]]
}, Open  ]],

Cell[BoxData[
 RowBox[{
  RowBox[{"cfg", "[", 
   RowBox[{"k_", ",", "n_"}], "]"}], ":=", "\[IndentingNewLine]", 
  RowBox[{"Block", "[", 
   RowBox[{
    RowBox[{"{", 
     RowBox[{
     "omega", ",", "jar", ",", "A", ",", "B", ",", "i", ",", "j", ",", "a", 
      ",", "b"}], "}"}], ",", "\[IndentingNewLine]", 
    RowBox[{
     RowBox[{"omega", "=", 
      RowBox[{"Binomial", "[", 
       RowBox[{
        RowBox[{"n", "+", "k", "-", "1"}], ",", "k"}], "]"}]}], ";", 
     "\[IndentingNewLine]", 
     RowBox[{"jar", "=", 
      RowBox[{"Table", "[", 
       RowBox[{
        RowBox[{"1", "+", 
         RowBox[{"IntegerDigits", "[", 
          RowBox[{
           RowBox[{"i", "-", "1"}], ",", "n", ",", "k"}], "]"}]}], ",", 
        RowBox[{"{", 
         RowBox[{"i", ",", "1", ",", 
          RowBox[{"n", "^", "k"}]}], "}"}]}], "]"}]}], ";", 
     "\[IndentingNewLine]", 
     RowBox[{"A", "=", 
      RowBox[{"Table", "[", 
       RowBox[{"0", ",", 
        RowBox[{"{", 
         RowBox[{"i", ",", "1", ",", 
          RowBox[{"n", "^", "k"}]}], "}"}], ",", 
        RowBox[{"{", 
         RowBox[{"j", ",", "1", ",", "n"}], "}"}]}], "]"}]}], ";", 
     "\[IndentingNewLine]", 
     RowBox[{"For", "[", 
      RowBox[{
       RowBox[{"a", "=", "1"}], ",", 
       RowBox[{"a", "\[LessEqual]", 
        RowBox[{"n", "^", "k"}]}], ",", 
       RowBox[{"a", "++"}], ",", 
       RowBox[{"For", "[", 
        RowBox[{
         RowBox[{"b", "=", "1"}], ",", 
         RowBox[{"b", "\[LessEqual]", "k"}], ",", 
         RowBox[{"b", "++"}], ",", 
         RowBox[{"For", "[", 
          RowBox[{
           RowBox[{"j", "=", "1"}], ",", 
           RowBox[{"j", "\[LessEqual]", "n"}], ",", 
           RowBox[{"j", "++"}], ",", 
           RowBox[{"If", "[", " ", 
            RowBox[{
             RowBox[{
              RowBox[{"jar", "[", 
               RowBox[{"[", 
                RowBox[{"a", ",", "b"}], "]"}], "]"}], "\[Equal]", "j"}], ",",
              
             RowBox[{
              RowBox[{"A", "[", 
               RowBox[{"[", 
                RowBox[{"a", ",", "j"}], "]"}], "]"}], "=", 
              RowBox[{
               RowBox[{"A", "[", 
                RowBox[{"[", 
                 RowBox[{"a", ",", "j"}], "]"}], "]"}], "+", "1"}]}]}], 
            "]"}]}], "]"}]}], "]"}]}], "]"}], ";", "\[IndentingNewLine]", 
     RowBox[{"B", "=", 
      RowBox[{"Union", "[", "A", "]"}]}], ";", "\[IndentingNewLine]", 
     RowBox[{"If", " ", "[", 
      RowBox[{
       RowBox[{
        RowBox[{
         RowBox[{"Dimensions", "[", "B", "]"}], "[", 
         RowBox[{"[", "1", "]"}], "]"}], "\[NotEqual]", "omega"}], ",", " ", 
       RowBox[{
        RowBox[{"Print", "[", "\"\<error in cfg\>\"", "]"}], ";", 
        RowBox[{"Return", "[", "]"}]}]}], "]"}], ";", "\[IndentingNewLine]", 
     RowBox[{"Return", "[", "B", "]"}]}]}], "\[IndentingNewLine]", 
   "]"}]}]], "Input",
 CellChangeTimes->{{3.769562449851324*^9, 3.769562465930911*^9}, {
   3.7695629132904663`*^9, 3.769562927480158*^9}, {3.769572978500329*^9, 
   3.769573174185926*^9}, {3.769573418761292*^9, 3.7695734301679564`*^9}, 
   3.7695735197974586`*^9, {3.76957356567455*^9, 3.769573566482397*^9}, {
   3.769573790754429*^9, 3.769573794226713*^9}, 3.769573835504485*^9, 
   3.769583162135943*^9, {3.769583256291328*^9, 3.769583332761491*^9}, {
   3.769583380110796*^9, 3.769583402102077*^9}, {3.7695835342091513`*^9, 
   3.769583565239571*^9}, {3.769583718593916*^9, 3.7695837196342793`*^9}, {
   3.769583843551086*^9, 3.769583844132485*^9}, 3.769584045932907*^9, {
   3.769585389497869*^9, 3.769585393488862*^9}, {3.769589572472743*^9, 
   3.7695895771679688`*^9}, {3.769595822556787*^9, 3.769595909518417*^9}}],

Cell[BoxData[{
 RowBox[{
  RowBox[{
   RowBox[{"degen", "[", "cc_", "]"}], ":=", "\[IndentingNewLine]", 
   RowBox[{"Block", "[", 
    RowBox[{
     RowBox[{"{", 
      RowBox[{
      "dim", ",", "ncfg", ",", "npot", ",", "g", ",", "c1", ",", "i", ",", 
       "num"}], "}"}], ",", "\[IndentingNewLine]", 
     RowBox[{
      RowBox[{"dim", "=", 
       RowBox[{"Dimensions", "[", "cc", "]"}]}], ";", "\[IndentingNewLine]", 
      RowBox[{"ncfg", "=", 
       RowBox[{"dim", "[", 
        RowBox[{"[", "1", "]"}], "]"}]}], ";", "\[IndentingNewLine]", 
      RowBox[{"npot", "=", 
       RowBox[{"dim", "[", 
        RowBox[{"[", "2", "]"}], "]"}]}], ";", "\[IndentingNewLine]", 
      RowBox[{"g", "  ", "=", 
       RowBox[{"Table", "[", 
        RowBox[{"0", ",", 
         RowBox[{"{", 
          RowBox[{"i", ",", "1", ",", "ncfg"}], "}"}]}], "]"}]}], ";", 
      "\[IndentingNewLine]", 
      RowBox[{"For", "[", 
       RowBox[{
        RowBox[{"i", "=", "1"}], ",", 
        RowBox[{"i", "\[LessEqual]", "ncfg"}], ",", 
        RowBox[{"i", "++"}], ",", "\[IndentingNewLine]", 
        RowBox[{
         RowBox[{"c1", "=", 
          RowBox[{"cc", "[", 
           RowBox[{"[", "i", "]"}], "]"}]}], ";", "\[IndentingNewLine]", 
         RowBox[{"num", "=", 
          RowBox[{"Factorial", "[", 
           RowBox[{"Apply", "[", 
            RowBox[{"Plus", ",", "c1"}], "]"}], "]"}]}], ";", 
         "\[IndentingNewLine]", 
         RowBox[{
          RowBox[{"g", "[", 
           RowBox[{"[", "i", "]"}], "]"}], "=", 
          RowBox[{"num", "/", 
           RowBox[{"Apply", "[", 
            RowBox[{"Times", ",", 
             RowBox[{"Factorial", "[", "c1", "]"}]}], "]"}]}]}], ";"}]}], 
       "\[IndentingNewLine]", "]"}], ";", "\[IndentingNewLine]", 
      RowBox[{"Return", "[", "g", "]"}]}]}], "\[IndentingNewLine]", "]"}]}], 
  "\[IndentingNewLine]"}], "\[IndentingNewLine]", 
 RowBox[{
  RowBox[{"h1", "[", 
   RowBox[{"cc_", ",", "t_", ",", "mu_", ",", "u_", ",", "i_"}], "]"}], ":=", 
  "\[IndentingNewLine]", 
  RowBox[{"Block", "[", 
   RowBox[{
    RowBox[{"{", 
     RowBox[{
     "d", ",", "n", ",", "c", ",", "len", ",", "k", ",", "r0", ",", "r1"}], 
     "}"}], ",", "\[IndentingNewLine]", 
    RowBox[{
     RowBox[{"d", "=", 
      RowBox[{"Dimensions", "[", "cc", "]"}]}], ";", "\[IndentingNewLine]", 
     RowBox[{"n", "=", 
      RowBox[{"Table", "[", 
       RowBox[{"0", ",", 
        RowBox[{"{", 
         RowBox[{"k", ",", "1", ",", 
          RowBox[{"d", "[", 
           RowBox[{"[", "1", "]"}], "]"}]}], "}"}]}], "]"}]}], ";", 
     "\[IndentingNewLine]", 
     RowBox[{"If", "[", 
      RowBox[{
       RowBox[{"t", "\[Equal]", "1"}], ",", " ", 
       RowBox[{
        RowBox[{"n", "=", 
         RowBox[{"cc", "[", 
          RowBox[{"[", 
           RowBox[{"All", ",", "1"}], "]"}], "]"}]}], ";", " ", 
        RowBox[{"c", "=", 
         RowBox[{"cc", "[", 
          RowBox[{"[", 
           RowBox[{"All", ",", 
            RowBox[{"2", ";;", 
             RowBox[{"-", "1"}]}]}], "]"}], "]"}]}]}], ",", 
       RowBox[{"c", "=", "cc"}]}], "]"}], ";", "\[IndentingNewLine]", 
     RowBox[{"d", "=", 
      RowBox[{"Dimensions", "[", "c", "]"}]}], ";", "\[IndentingNewLine]", 
     RowBox[{"len", "=", 
      RowBox[{"d", "[", 
       RowBox[{"[", "2", "]"}], "]"}]}], ";", "\[IndentingNewLine]", 
     RowBox[{"r0", "=", 
      RowBox[{"mu", " ", 
       RowBox[{"n", "[", 
        RowBox[{"[", "i", "]"}], "]"}]}]}], ";", "\[IndentingNewLine]", 
     RowBox[{"r1", "=", 
      RowBox[{
       RowBox[{"(", 
        RowBox[{"u", "/", "2"}], ")"}], 
       RowBox[{"Sum", "[", 
        RowBox[{
         RowBox[{
          RowBox[{"c", "[", 
           RowBox[{"[", 
            RowBox[{"i", ",", "k"}], "]"}], "]"}], " ", 
          RowBox[{"(", 
           RowBox[{
            RowBox[{"c", "[", 
             RowBox[{"[", 
              RowBox[{"i", ",", "k"}], "]"}], "]"}], "-", "1"}], ")"}]}], ",", 
         RowBox[{"{", 
          RowBox[{"k", ",", "1", ",", "len"}], "}"}]}], "]"}]}]}], ";", 
     "\[IndentingNewLine]", 
     RowBox[{"r", "=", 
      RowBox[{"r0", "+", "r1"}]}], ";", "\[IndentingNewLine]", 
     RowBox[{"Return", "[", "r", "]"}]}]}], "\[IndentingNewLine]", 
   "]"}]}]}], "Input",
 CellChangeTimes->{{3.7695842304622097`*^9, 3.7695843830635777`*^9}, {
   3.7695844172859707`*^9, 3.7695844601224337`*^9}, {3.769584555976234*^9, 
   3.769584598286873*^9}, {3.769584671420924*^9, 3.7695846787956057`*^9}, {
   3.769584767248024*^9, 3.769584802806593*^9}, 3.769584834382011*^9, {
   3.769590398161318*^9, 3.76959067058394*^9}, 3.769590768853015*^9, 
   3.76959085116217*^9, {3.769591388181179*^9, 3.769591391061784*^9}, {
   3.769591425754532*^9, 3.769591428818934*^9}, {3.769591552968482*^9, 
   3.769591562725696*^9}}],

Cell[BoxData[
 RowBox[{
  RowBox[{"h2", "[", 
   RowBox[{
   "cc1_", ",", "t1_", ",", "cc2_", ",", "t2_", ",", "mu_", ",", "u1_", ",", 
    "u2_", ",", "u3_", ",", "i_", ",", "j_"}], "]"}], ":=", 
  "\[IndentingNewLine]", 
  RowBox[{"Block", "[", 
   RowBox[{
    RowBox[{"{", 
     RowBox[{
     "d1", ",", "d2", ",", "n1", ",", "n2", ",", "c1", ",", "c2", ",", "len", 
      ",", "k", ",", "r0", ",", "r1", ",", "r2", ",", "r3", ",", "r"}], "}"}],
     ",", "\[IndentingNewLine]", 
    RowBox[{
     RowBox[{"d1", "=", 
      RowBox[{"Dimensions", "[", "cc1", "]"}]}], ";", "\[IndentingNewLine]", 
     RowBox[{"d2", "=", 
      RowBox[{"Dimensions", "[", "cc2", "]"}]}], ";", "\[IndentingNewLine]", 
     RowBox[{"n1", "=", 
      RowBox[{"Table", "[", 
       RowBox[{"0", ",", 
        RowBox[{"{", 
         RowBox[{"k", ",", "1", ",", 
          RowBox[{"d1", "[", 
           RowBox[{"[", "1", "]"}], "]"}]}], "}"}]}], "]"}]}], ";", 
     "\[IndentingNewLine]", 
     RowBox[{"n2", "=", 
      RowBox[{"Table", "[", 
       RowBox[{"0", ",", 
        RowBox[{"{", 
         RowBox[{"k", ",", "1", ",", 
          RowBox[{"d2", "[", 
           RowBox[{"[", "1", "]"}], "]"}]}], "}"}]}], "]"}]}], ";", 
     "\[IndentingNewLine]", 
     RowBox[{"If", "[", 
      RowBox[{
       RowBox[{"t1", "\[Equal]", "1"}], ",", " ", 
       RowBox[{
        RowBox[{"n1", "=", 
         RowBox[{"cc1", "[", 
          RowBox[{"[", 
           RowBox[{"All", ",", "1"}], "]"}], "]"}]}], ";", " ", 
        RowBox[{"c1", "=", 
         RowBox[{"cc1", "[", 
          RowBox[{"[", 
           RowBox[{"All", ",", 
            RowBox[{"2", ";;", 
             RowBox[{"-", "1"}]}]}], "]"}], "]"}]}]}], ",", 
       RowBox[{"c1", "=", "cc1"}]}], "]"}], ";", "\[IndentingNewLine]", 
     RowBox[{"If", "[", 
      RowBox[{
       RowBox[{"t2", "\[Equal]", "1"}], ",", " ", 
       RowBox[{
        RowBox[{"n2", "=", 
         RowBox[{"cc2", "[", 
          RowBox[{"[", 
           RowBox[{"All", ",", "1"}], "]"}], "]"}]}], ";", " ", 
        RowBox[{"c2", "=", 
         RowBox[{"cc2", "[", 
          RowBox[{"[", 
           RowBox[{"All", ",", 
            RowBox[{"2", ";;", 
             RowBox[{"-", "1"}]}]}], "]"}], "]"}]}]}], ",", 
       RowBox[{"c2", "=", "cc2"}]}], "]"}], ";", "\[IndentingNewLine]", 
     RowBox[{"d1", "=", 
      RowBox[{"Dimensions", "[", "c1", "]"}]}], ";", "\[IndentingNewLine]", 
     RowBox[{"d2", "=", 
      RowBox[{"Dimensions", "[", "c2", "]"}]}], ";", "\[IndentingNewLine]", 
     RowBox[{"If", "[", 
      RowBox[{
       RowBox[{
        RowBox[{"d1", "[", 
         RowBox[{"[", "2", "]"}], "]"}], "\[NotEqual]", 
        RowBox[{"d2", "[", 
         RowBox[{"[", "2", "]"}], "]"}]}], ",", 
       RowBox[{
        RowBox[{"Print", "[", "\"\<error in h2\>\"", "]"}], ";", 
        RowBox[{"Return", "[", "]"}]}]}], "]"}], ";", "\[IndentingNewLine]", 
     RowBox[{"len", "=", 
      RowBox[{"d1", "[", 
       RowBox[{"[", "2", "]"}], "]"}]}], ";", "\[IndentingNewLine]", 
     RowBox[{"r0", "=", 
      RowBox[{"mu", 
       RowBox[{"(", " ", 
        RowBox[{
         RowBox[{"n1", "[", 
          RowBox[{"[", "i", "]"}], "]"}], "+", 
         RowBox[{"n2", "[", 
          RowBox[{"[", "j", "]"}], "]"}]}], ")"}]}]}], ";", 
     "\[IndentingNewLine]", 
     RowBox[{"r1", "=", 
      RowBox[{
       RowBox[{"(", 
        RowBox[{"u1", "/", "2"}], ")"}], 
       RowBox[{"Sum", "[", 
        RowBox[{
         RowBox[{
          RowBox[{"c1", "[", 
           RowBox[{"[", 
            RowBox[{"i", ",", "k"}], "]"}], "]"}], " ", 
          RowBox[{"(", 
           RowBox[{
            RowBox[{"c1", "[", 
             RowBox[{"[", 
              RowBox[{"i", ",", "k"}], "]"}], "]"}], "-", "1"}], ")"}]}], ",", 
         RowBox[{"{", 
          RowBox[{"k", ",", "1", ",", "len"}], "}"}]}], "]"}]}]}], ";", 
     "\[IndentingNewLine]", 
     RowBox[{"r2", "=", 
      RowBox[{
       RowBox[{"(", 
        RowBox[{"u2", "/", "2"}], ")"}], 
       RowBox[{"Sum", "[", 
        RowBox[{
         RowBox[{
          RowBox[{"c2", "[", 
           RowBox[{"[", 
            RowBox[{"j", ",", "k"}], "]"}], "]"}], " ", 
          RowBox[{"(", 
           RowBox[{
            RowBox[{"c2", "[", 
             RowBox[{"[", 
              RowBox[{"j", ",", "k"}], "]"}], "]"}], "-", "1"}], ")"}]}], ",", 
         RowBox[{"{", 
          RowBox[{"k", ",", "1", ",", "len"}], "}"}]}], "]"}]}]}], ";", 
     "\[IndentingNewLine]", 
     RowBox[{"r3", "=", 
      RowBox[{"u3", " ", 
       RowBox[{"Sum", "[", 
        RowBox[{
         RowBox[{
          RowBox[{"c1", "[", 
           RowBox[{"[", 
            RowBox[{"i", ",", "k"}], "]"}], "]"}], " ", 
          RowBox[{"c2", "[", 
           RowBox[{"[", 
            RowBox[{"j", ",", "k"}], "]"}], "]"}]}], ",", 
         RowBox[{"{", 
          RowBox[{"k", ",", "1", ",", "len"}], "}"}]}], "]"}]}]}], ";", 
     "\[IndentingNewLine]", 
     RowBox[{"r", "=", 
      RowBox[{"r0", "+", "r1", "+", "r2", "+", "r3"}]}], ";", 
     "\[IndentingNewLine]", 
     RowBox[{"Return", "[", "r", "]"}]}]}], "\[IndentingNewLine]", 
   "]"}]}]], "Input",
 CellChangeTimes->{{3.769596637919655*^9, 3.769596651782449*^9}}]
},
WindowSize->{740, 713},
WindowMargins->{{183, Automatic}, {Automatic, 14}},
ShowSelection->True,
FrontEndVersion->"8.0 for Microsoft Windows (64-bit) (March 21, 2011)",
StyleDefinitions->"Default.nb"
]
(* End of Notebook Content *)

(* Internal cache information *)
(*CellTagsOutline
CellTagsIndex->{
 "Info3769771404-5400997"->{
  Cell[3470, 85, 216, 4, 40, "Print",
   CellTags->"Info3769771404-5400997"],
  Cell[3689, 91, 226, 4, 40, "Print",
   CellTags->"Info3769771404-5400997"],
  Cell[3918, 97, 336, 6, 58, "Print",
   CellTags->"Info3769771404-5400997"],
  Cell[4257, 105, 375, 6, 58, "Print",
   CellTags->"Info3769771404-5400997"]}
 }
*)
(*CellTagsIndex
CellTagsIndex->{
 {"Info3769771404-5400997", 18708, 492}
 }
*)
(*NotebookFileOutline
Notebook[{
Cell[CellGroupData[{
Cell[579, 22, 1640, 29, 232, "Input"],
Cell[2222, 53, 147, 2, 30, "Output"],
Cell[2372, 57, 157, 2, 30, "Output"],
Cell[2532, 61, 263, 3, 50, "Output"],
Cell[2798, 66, 306, 4, 69, "Output"]
}, Open  ]],
Cell[CellGroupData[{
Cell[3141, 75, 304, 6, 92, "Input"],
Cell[CellGroupData[{
Cell[3470, 85, 216, 4, 40, "Print",
 CellTags->"Info3769771404-5400997"],
Cell[3689, 91, 226, 4, 40, "Print",
 CellTags->"Info3769771404-5400997"],
Cell[3918, 97, 336, 6, 58, "Print",
 CellTags->"Info3769771404-5400997"],
Cell[4257, 105, 375, 6, 58, "Print",
 CellTags->"Info3769771404-5400997"]
}, Open  ]]
}, Open  ]],
Cell[4659, 115, 3710, 91, 252, "Input"],
Cell[8372, 208, 4797, 123, 532, "Input"],
Cell[13172, 333, 5204, 146, 392, "Input"]
}
]
*)

(* End of internal cache information *)
