# Supplementary material for: Social tolerance in Octopus laqueus—A maximum entropy model
Source: PLoS One. 2020 Jun 10;15(6):e0233834. doi: 10.1371/journal.pone.0233834 (PMC7286511; doi:10.1371/journal.pone.0233834)
Supplement: S21 File — (M) [file pone.0233834.s027.m]

function [t1,p1,p2]=t1test(x1,m0)
% one-sample t-test(sample=MIDGAM)
% In:   x1 - data
%       m0 - reference (mean of null-hyphothesis)
% Out:  t1 - t statistic
%       p1 - pval (1 sided)
%       p2 - pval (2 sided)
% Use: ttest.m
if nargin==0
    load stockreturns;
    x1 = stocks(:,3);m0 =0;
    [h,p,ci,stats]=ttest(x1,m0,'Alpha',0.05);
    disp([h,p]);disp(ci);
    disp(stats);
end
n1=length(x1);
m1=mean(x1);
s1=std(x1,0)/sqrt(n1); % standard error
t1=(m1-m0)/s1;
p1=1-tcdf(abs(t1),round(n1-1));
[~,p2,~,~]=ttest(x1,m0);
if (p2-2*p1)>p2/100
    error('inconsistent p-vals');
end
