# Supplementary material for: Social tolerance in Octopus laqueus—A maximum entropy model
Source: PLoS One. 2020 Jun 10;15(6):e0233834. doi: 10.1371/journal.pone.0233834 (PMC7286511; doi:10.1371/journal.pone.0233834)
Supplement: S22 File — (M) [file pone.0233834.s028.m]

% rev4 - ttest (against null=neutrality)
clear;
close all;

numExp=8;
mm=cell(numExp,1);
dd=cell(numExp,1);
%[avg_indist,var_indist;avg_dist,var_dist;
mm{1}=[4.3636,1.2314;3.5887,1.5353];
mm{2}=mm{1};
mm{3}=[3.6111,1.0472;2.9520,1.3097];
mm{4}=mm{1};
mm{5}=mm{1};
mm{6}=mm{1};
mm{7}=[5.7143,0.2041;5.8125,0.1523];
mm{8}=mm{7};

dd{1}=[4,4,2,4,2];
dd{2}=[4,2,0,0,5];
dd{3}=[0,2,2,0,0];
dd{4}=[0,2,0,0,0];
dd{5}=[0,2,0,2,0,2];
dd{6}=[2,2,2,4,4];
dd{7}=[5,6,5,5,5,4,6];
dd{8}=[4,5,5,5,5,5,5];

%% un-pooled (8 experiments)
A=zeros(numExp,9);
for n=1:numExp
    s=dd{n};
    mu0=mm{n}(1,1);
    mu1=mm{n}(2,1);
    A(n,1)=mean(s);
    A(n,2)=std(s);
    A(n,3)=length(s);
    A(n,4)=mu0;
    A(n,5)=mu1;
    [t0,p0]=t1test(s,mu0);
    [t1,p1]=t1test(s,mu1);
    A(n,6)=t0;
    A(n,7)=t1;
    A(n,8)=p0;
    A(n,9)=p1;
end
disp(A);   


%% pooled (4 experiments)
B=zeros(numExp,9);
for n=1:2:numExp
    s=[dd{n},dd{n+1}];
    mu0=mean([mm{n}(1,1),mm{n+1}(1,1)]);
    mu1=mean([mm{n}(2,1),mm{n+1}(2,1)]);
    B(n,1)=mean(s);
    B(n,2)=std(s);
    B(n,3)=length(s);
    B(n,4)=mu0;
    B(n,5)=mu1;
    [t0,p0]=t1test(s,mu0);
    [t1,p1]=t1test(s,mu1);
    B(n,6)=t0;
    B(n,7)=t1;
    B(n,8)=p0;
    B(n,9)=p1;
end
B=B(1:2:numExp,:);

if 1 % normalize all measurments to K=6
    f=6/5;
    s=[f*dd{3},dd{4}];
    mu0=mm{4}(1,1);
    mu1=mm{4}(2,1);
    B(2,1)=mean(s);
    B(2,2)=std(s);
    B(2,3)=length(s);
    B(2,4)=mu0;
    B(2,5)=mu1;
    [t0,p0]=t1test(s,mu0);
    [t1,p1]=t1test(s,mu1);
    B(2,6)=t0;
    B(2,7)=t1;
    B(2,8)=p0;
    B(2,9)=p1;
end
disp(B);
