# Supplementary material for: Social tolerance in Octopus laqueus—A maximum entropy model
Source: PLoS One. 2020 Jun 10;15(6):e0233834. doi: 10.1371/journal.pone.0233834 (PMC7286511; doi:10.1371/journal.pone.0233834)
Supplement: S23 File — (M) [file pone.0233834.s029.m]

% Table_6 1way anova (sex='f','m','x'(mix), #jars=6,2)
% and multiple t-tests.
% Note: 2way anova for full model is singular (4-params instead of 6)
clear;
close all;

numExp=8;
dd=cell(numExp,1);
f=6/5; % normalize all measurments to K=6
dd{1}=[4,4,2,4,2];
dd{2}=[4,2,0,0,5];
dd{3}=[0,2,2,0,0]*f;
dd{4}=[0,2,0,0,0];
dd{5}=[0,2,0,2,0,2];
dd{6}=[2,2,2,4,4];
dd{7}=[5,6,5,5,5,4,6];
dd{8}=[4,5,5,5,5,5,5];
numExp=numExp/2;
s=cell(numExp,1);
for n=1:numExp
    s{n}=[dd{2*n-1},dd{2*n}];
end
%% table 6a
yy=[s{1},s{2},s{3},s{4}]';
gg={'f6';'f6';'f6';'f6';'f6';'f6';'f6';'f6';'f6';'f6';...
    'm6';'m6';'m6';'m6';'m6';'m6';'m6';'m6';'m6';'m6';...
    'x6';'x6';'x6';'x6';'x6';'x6';'x6';'x6';'x6';'x6';'x6';...
    'x2';'x2';'x2';'x2';'x2';'x2';'x2';'x2';'x2';'x2';'x2';'x2';'x2';'x2'};
[p1,tbl1,stats1]=anovan(yy,{gg},'varnames',{'grp'});
[res1,means1]=multcompare(stats1,'CType','bonferroni');
disp('[mean,SE(std-error)]:');
disp(means1);
disp('[grp1,grp2,diff,lo-95ci,hi-95ci,pvals]:');
disp(res1);

%% table 6b
t=zeros(numExp,numExp);
p=zeros(numExp,numExp);
for n1=1:numExp
    for n2=n1+1:numExp
        x1=s{n1}; 
        x2=s{n2};
        [t(n1,n2),p(n1,n2)]=...
            wtt(mean(x1),mean(x2),std(x1),std(x2),length(x1),length(x2));  
    end
end
disp(p); % one-sided
bf=4*3/2;% bonferoni
q=2*p*bf;% two-sided
disp(q);
