# Supplementary material for: Social tolerance in Octopus laqueus—A maximum entropy model
Source: PLoS One. 2020 Jun 10;15(6):e0233834. doi: 10.1371/journal.pone.0233834 (PMC7286511; doi:10.1371/journal.pone.0233834)
Supplement: S24 File — (M) [file pone.0233834.s030.m]

% ML10 (females)
% ML assuming n0=0
% AIC ,BIC, BSC
clear;
close all;
typ=0; %n0=0
samp=[1,0,2,1,2,0;2,2,1,1,0,0;2,1,1,0,1,1;2,1,0,0,2,1;1,2,0,1,1,1;...
    0,0,2,1,1,2;0,2,1,1,1,1;1,1,1,1,1,1;1,1,1,1,1,1;1,3,0,0,2,0];
[M,N]=size(samp);
K=6;   %# animals
[C,~]=cfg(N,K,typ);
gtyp=0;
gg=degen(K,C,gtyp);
if 1
    nmax=3;
    Ir=find(max(C,[],2)<=nmax);
    C=C(Ir,:);
    gg=gg(Ir);
    ncfg=length(Ir);
end
fprintf('%s%u\t%s%u\t%s%u\n','N=',N,'K=',K,'#cfg=',ncfg);
%save('C6restricted.txt','C','-ascii');
[J,Q,Ix]=emp_stat(samp,C,typ);
uu=-2:0.01:6;
du=mean(diff(uu));
S=3; %  3 models
Z=cell(S,1); zz=cell(S,1);
W=cell(S,1); Wmax=cell(S,1);
Iw=cell(S,1);
%% Z1 partition function
ep1=sum(C.*(C-1)/2,2);
zz{1}=repmat(gg,size(uu)).*exp(-ep1(:,1)*uu);
Z{1}=sum(zz{1},1);
%% Z2
ep2=zeros(ncfg,1);
for cc=1:ncfg
    Ishare=find(C(cc,:)>1);
    ep2(cc)=sum(C(cc,Ishare),2);
end
zz{2}=repmat(gg,size(uu)).*exp(-ep2(:,1)*uu);
Z{2}=sum(zz{2},1);
%% Z3
deg=3; %3 params
ep=zeros(ncfg,deg);
for cc=1:ncfg
    ix1=find(C(cc,:)==1);
    ep(cc,1)=sum(length(ix1));
    ix2=find(C(cc,:)==2);
    ep(cc,2)=sum(length(ix2));
    ix3=find(C(cc,:)==3);
    ep(cc,3)=sum(length(ix3));
end
u0=uu;uu=cell(S,1);
uu{1}=u0; uu{2}=u0; 
if 1
    %u0={[-1:0.1:5],[-1:0.1:5],[-1:0.1:10]};
    %u0={[-0.5:0.01:0.5],[1.5:0.01:2.5],[4.5:0.01:5.5]};
    %u0={[-0.5:0.01:0.5],[1.5:0.01:2],[4:0.01:4.5]};
    u0={[-0.1:0.01:1.0],[2.2:0.01:2.6],[4.2:0.01:5.0]};
    uu{3}=u0{3};
end
b1=zeros(ncfg,length(u0{1}),length(u0{2}),length(u0{3}));
[~,N1,N2,N3]=size(b1);
for nn=1:ncfg
    for n1=1:N1
        for n2=1:N2
            for n3=1:N3
                ee=ep(nn,:)*[u0{1}(n1);u0{2}(n2);u0{3}(n3)];
                b1(nn,n1,n2,n3)=gg(nn)*exp(-ee); %exp(-ee/2);
            end
        end
    end
    disp(nn);
end
Z3=squeeze(sum(b1,1));
%% log-likelihood
for s=1:2
P=zz{s}./repmat(Z{s},[ncfg,1]);
W{s}=sum(log(P(Ix,:)),1);
[Wmax{s},Iw{s}]=max(W{s});
end
s=3;
P3=zeros([M,size(Z3)]);
for nn=1:M
    for n1=1:N1
        for n2=1:N2
            for n3=1:N3
                P3(nn,n1,n2,n3)=...
                    b1(Ix(nn),n1,n2,n3)./Z3(n1,n2,n3);
            end
        end
    end
end
W3=squeeze(sum(log(P3),1));
[~,Iw3]=max(W3(:));
[i1,i2,i3]=ind2sub(size(W3),Iw3);

Z{3}=squeeze(Z3(i1,i2,:));
W{3}=squeeze(W3(i1,i2,:));
[Wmax{3},Iw{3}]=max(W{3});

% disp('hubb:'); disp(uu{1}(Iw{1}));
% disp('2nd:');  disp(uu{2}(Iw{2}));
% disp('3rd:');disp([u0{1}(i1);u0{2}(i2);u0{3}(i3)]);

for s=1:3
    subplot(3,1,s);
    plot(uu{s},log(Z{s})); grid on;
    xlabel('U');
    ylabel('logZ');
    title(['logZ(U) (', num2str(K),' animals in ', num2str(N),' jars, n_0=0)']);
end

para=[1,2,3];
loglike=nan*ones(3,1);
aic=nan*ones(3,1);
bic=nan*ones(3,1);
for s=1:3
loglike(s)=-2*W{s}(Iw{s});    
aic(s)=loglike(s)+ 2*para(s)+2*para(s)*(para(s)+1)/(M-para(s)-1);
bic(s)=loglike(s)+ 2*para(s)*log(M);
end

disp('U:');
disp([uu{1}(Iw{1}),uu{2}(Iw{2}),uu{3}(Iw{3})]);
disp('H(n):');
fprintf('%1.2f%s%1.2f%s%1.2f%s\n',uu{1}(Iw{1}),': {0,0,', 1*uu{1}(Iw{1}),',',3*uu{1}(Iw{1}),'}');
fprintf('%1.2f%s%1.2f%s%1.2f%s\n',uu{2}(Iw{2}),': {0,0,', 1*uu{2}(Iw{2}),',',1.5*uu{2}(Iw{2}),'}');
fprintf('%s%s%1.2f%s%1.2f%s%1.2f%s\n','gen',': {0,' , u0{1}(i1),',',u0{2}(i2),',',u0{3}(i3),'}');
disp('Wmax:       aic:       bic:');
disp([[Wmax{1};Wmax{2};Wmax{3}],aic,bic]);

[~,ind1]=min(abs(0*1.44-u0{1}));
[~,ind2]=min(abs(1*1.44-u0{2}));
[~,ind3]=min(abs(3*1.44-u0{3}));
Whubb=W3(ind1,ind2,ind3);
disp(Whubb);
