# Supplementary material for: Social tolerance in Octopus laqueus—A maximum entropy model
Source: PLoS One. 2020 Jun 10;15(6):e0233834. doi: 10.1371/journal.pone.0233834 (PMC7286511; doi:10.1371/journal.pone.0233834)
Supplement: S26 File — (NB) [file pone.0233834.s032.nb]

(* Content-type: application/vnd.wolfram.mathematica *)

(*** Wolfram Notebook File ***)
(* http://www.wolfram.com/nb *)

(* CreatedBy='Mathematica 8.0' *)

(*CacheID: 234*)
(* Internal cache information:
NotebookFileLineBreakTest
NotebookFileLineBreakTest
NotebookDataPosition[       157,          7]
NotebookDataLength[     35488,       1035]
NotebookOptionsPosition[     33030,        952]
NotebookOutlinePosition[     33371,        967]
CellTagsIndexPosition[     33328,        964]
WindowFrame->Normal*)

(* Beginning of Notebook Content *)
Notebook[{
Cell[BoxData[{
 RowBox[{
  RowBox[{
   RowBox[{"mu1", "=", "0"}], ";", 
   RowBox[{"kff", "=", 
    RowBox[{"N", "[", 
     RowBox[{"8", "/", "5"}], "]"}]}], ";", 
   RowBox[{"kmm", "=", "0"}], ";", 
   RowBox[{"kfm", "=", "0"}], ";"}], 
  RowBox[{"(*", 
   RowBox[{",", "measured", ",", "averages", ","}], 
   "*)"}]}], "\[IndentingNewLine]", 
 RowBox[{
  RowBox[{
   RowBox[{"md", "=", "5"}], ";"}], " ", 
  RowBox[{"(*", " ", 
   RowBox[{"num", " ", "of", " ", "days"}], "*)"}]}]}], "Input",
 CellChangeTimes->{{3.6909409179247103`*^9, 3.690941051861074*^9}, 
   3.691082638004684*^9, 3.691083823883212*^9, {3.691084576189774*^9, 
   3.691084584315091*^9}, {3.7062548074335694`*^9, 3.7062549080837107`*^9}, {
   3.7062567133062377`*^9, 3.706256721526249*^9}, {3.7062596451518316`*^9, 
   3.706259649041837*^9}, {3.70625970099191*^9, 3.706259734001956*^9}, {
   3.7062598369821005`*^9, 3.706259868882145*^9}, {3.7062599060821967`*^9, 
   3.706260012662346*^9}, 3.7062600571024084`*^9, {3.706260168352564*^9, 
   3.706260172002569*^9}, 3.7062606359532185`*^9, 3.7062609486536565`*^9, {
   3.7062610599938126`*^9, 3.7062610877338514`*^9}, {3.70626165836465*^9, 
   3.706261688934693*^9}, {3.706262186165389*^9, 3.7062621946254005`*^9}, {
   3.706262376485656*^9, 3.7062623995856876`*^9}}],

Cell[CellGroupData[{

Cell[BoxData[{
 RowBox[{
  RowBox[{"K", "=", "6"}], ";", 
  RowBox[{"ncfg", "=", 
   RowBox[{"Binomial", "[", 
    RowBox[{
     RowBox[{
      RowBox[{"2", "*", "K"}], "-", "1"}], ",", "K"}], "]"}]}], 
  ";"}], "\[IndentingNewLine]", 
 RowBox[{
  RowBox[{"k", "=", 
   RowBox[{"Table", "[", 
    RowBox[{"0", ",", 
     RowBox[{"{", 
      RowBox[{"i", ",", "1", ",", "K"}], "}"}]}], "]"}]}], 
  ";"}], "\[IndentingNewLine]", 
 RowBox[{
  RowBox[{"M", "=", 
   RowBox[{"Table", "[", 
    RowBox[{"0", ",", 
     RowBox[{"{", 
      RowBox[{"i", ",", "1", ",", "ncfg"}], "}"}], ",", 
     RowBox[{"{", 
      RowBox[{"j", ",", "1", ",", "K"}], "}"}]}], "]"}]}], 
  ";"}], "\[IndentingNewLine]", 
 RowBox[{
  RowBox[{"Print", "[", "ncfg", "]"}], ";"}]}], "Input",
 CellChangeTimes->{{3.7062617524547815`*^9, 3.7062617857948284`*^9}}],

Cell[BoxData["462"], "Print",
 CellChangeTimes->{3.7062617614747944`*^9, 3.706261804584855*^9, 
  3.706262210225423*^9, 3.706262555115906*^9, 3.769404444825981*^9, 
  3.769405331377228*^9}]
}, Open  ]],

Cell[CellGroupData[{

Cell[BoxData[{
 RowBox[{
  RowBox[{"n", "=", "1"}], ";"}], "\[IndentingNewLine]", 
 RowBox[{
  RowBox[{"For", "[", " ", 
   RowBox[{
    RowBox[{"k1", "=", "0"}], ",", 
    RowBox[{"k1", "<=", "K"}], ",", 
    RowBox[{"k1", "++"}], ",", 
    RowBox[{
     RowBox[{
      RowBox[{"k", "[", 
       RowBox[{"[", "1", "]"}], "]"}], "=", "k1"}], ";", 
     "\[IndentingNewLine]", 
     RowBox[{"For", "[", " ", 
      RowBox[{
       RowBox[{"k2", "=", "0"}], ",", 
       RowBox[{"k2", "<=", "K"}], ",", 
       RowBox[{"k2", "++"}], ",", 
       RowBox[{
        RowBox[{
         RowBox[{"k", "[", 
          RowBox[{"[", "2", "]"}], "]"}], "=", "k2"}], ";", "\n", 
        RowBox[{"For", "[", " ", 
         RowBox[{
          RowBox[{"k3", "=", "0"}], ",", 
          RowBox[{"k3", "<=", "K"}], ",", 
          RowBox[{"k3", "++"}], ",", 
          RowBox[{
           RowBox[{
            RowBox[{"k", "[", 
             RowBox[{"[", "3", "]"}], "]"}], "=", "k3"}], ";", "\n", 
           RowBox[{"For", "[", " ", 
            RowBox[{
             RowBox[{"k4", "=", "0"}], ",", 
             RowBox[{"k4", "<=", "K"}], ",", 
             RowBox[{"k4", "++"}], ",", 
             RowBox[{
              RowBox[{
               RowBox[{"k", "[", 
                RowBox[{"[", "4", "]"}], "]"}], "=", "k4"}], ";", 
              "\[IndentingNewLine]", 
              RowBox[{"For", "[", " ", 
               RowBox[{
                RowBox[{"k5", "=", "0"}], ",", 
                RowBox[{"k5", "<=", "K"}], ",", 
                RowBox[{"k5", "++"}], ",", 
                RowBox[{
                 RowBox[{
                  RowBox[{"k", "[", 
                   RowBox[{"[", "5", "]"}], "]"}], "=", "k5"}], ";", 
                 "\[IndentingNewLine]", 
                 RowBox[{"For", "[", " ", 
                  RowBox[{
                   RowBox[{"k6", "=", "0"}], ",", 
                   RowBox[{"k6", "<=", "K"}], ",", 
                   RowBox[{"k6", "++"}], ",", 
                   RowBox[{
                    RowBox[{
                    RowBox[{"k", "[", 
                    RowBox[{"[", "6", "]"}], "]"}], "=", "k6"}], ";", " ", 
                    "\[IndentingNewLine]", 
                    RowBox[{"If", "[", 
                    RowBox[{
                    RowBox[{
                    RowBox[{"Apply", "[", 
                    RowBox[{"Plus", ",", "k"}], "]"}], "\[Equal]", "K"}], ",", 
                    RowBox[{
                    RowBox[{
                    RowBox[{"M", "[", 
                    RowBox[{"[", "n", "]"}], "]"}], "=", "k"}], ";", 
                    RowBox[{"(*", " ", 
                    RowBox[{"Print", "[", "k", "]"}], " ", "*)"}], ";", 
                    RowBox[{"n", "=", 
                    RowBox[{"n", "+", "1"}]}]}]}], "]"}]}]}], 
                  "\[IndentingNewLine]", "]"}]}]}], "]"}]}]}], "]"}]}]}], 
         "]"}]}]}], "]"}]}]}], "]"}], ";"}], "\[IndentingNewLine]", 
 RowBox[{"Dimensions", "[", "M", "]"}], "\[IndentingNewLine]", 
 RowBox[{
  RowBox[{"For", "[", 
   RowBox[{
    RowBox[{"n", "=", "1"}], ",", 
    RowBox[{"n", "\[LessEqual]", "10"}], ",", 
    RowBox[{"n", "++"}], ",", 
    RowBox[{"Print", "[", 
     RowBox[{"M", "[", 
      RowBox[{"[", "n", "]"}], "]"}], "]"}]}], "]"}], 
  ";"}], "\[IndentingNewLine]", 
 RowBox[{"M", "[", 
  RowBox[{"[", "ncfg", "]"}], "]"}]}], "Input",
 CellChangeTimes->{{3.706259634121816*^9, 3.706259685571888*^9}, {
   3.706259739701964*^9, 3.7062598266620855`*^9}, {3.7062600799124403`*^9, 
   3.7062601445625305`*^9}, {3.706260184502587*^9, 3.7062606758532743`*^9}, {
   3.7062608647235394`*^9, 3.706261047473795*^9}, {3.706261109643882*^9, 
   3.706261111653885*^9}, {3.706261166163961*^9, 3.7062611851739874`*^9}, {
   3.7062612913141365`*^9, 3.7062612926841383`*^9}, {3.7062614329443345`*^9, 
   3.7062615423444877`*^9}, {3.706261575934535*^9, 3.7062616028945723`*^9}, {
   3.706261644744631*^9, 3.7062616508146396`*^9}, {3.7062617003347087`*^9, 
   3.706261723274741*^9}, {3.7062617744148126`*^9, 3.7062618002248487`*^9}, 
   3.7694053506602554`*^9, {3.7694053822142997`*^9, 3.769405383624302*^9}}],

Cell[BoxData[
 RowBox[{"{", 
  RowBox[{"462", ",", "6"}], "}"}]], "Output",
 CellChangeTimes->{3.7694053524502573`*^9, 3.7694053855243044`*^9}],

Cell[CellGroupData[{

Cell[BoxData[
 RowBox[{"{", 
  RowBox[{"0", ",", "0", ",", "0", ",", "0", ",", "0", ",", "6"}], 
  "}"}]], "Print",
 CellChangeTimes->{3.7694053855243044`*^9}],

Cell[BoxData[
 RowBox[{"{", 
  RowBox[{"0", ",", "0", ",", "0", ",", "0", ",", "1", ",", "5"}], 
  "}"}]], "Print",
 CellChangeTimes->{3.7694053855243044`*^9}],

Cell[BoxData[
 RowBox[{"{", 
  RowBox[{"0", ",", "0", ",", "0", ",", "0", ",", "2", ",", "4"}], 
  "}"}]], "Print",
 CellChangeTimes->{3.7694053855243044`*^9}],

Cell[BoxData[
 RowBox[{"{", 
  RowBox[{"0", ",", "0", ",", "0", ",", "0", ",", "3", ",", "3"}], 
  "}"}]], "Print",
 CellChangeTimes->{3.7694053855243044`*^9}],

Cell[BoxData[
 RowBox[{"{", 
  RowBox[{"0", ",", "0", ",", "0", ",", "0", ",", "4", ",", "2"}], 
  "}"}]], "Print",
 CellChangeTimes->{3.7694053855243044`*^9}],

Cell[BoxData[
 RowBox[{"{", 
  RowBox[{"0", ",", "0", ",", "0", ",", "0", ",", "5", ",", "1"}], 
  "}"}]], "Print",
 CellChangeTimes->{3.7694053855243044`*^9}],

Cell[BoxData[
 RowBox[{"{", 
  RowBox[{"0", ",", "0", ",", "0", ",", "0", ",", "6", ",", "0"}], 
  "}"}]], "Print",
 CellChangeTimes->{3.769405385534304*^9}],

Cell[BoxData[
 RowBox[{"{", 
  RowBox[{"0", ",", "0", ",", "0", ",", "1", ",", "0", ",", "5"}], 
  "}"}]], "Print",
 CellChangeTimes->{3.769405385534304*^9}],

Cell[BoxData[
 RowBox[{"{", 
  RowBox[{"0", ",", "0", ",", "0", ",", "1", ",", "1", ",", "4"}], 
  "}"}]], "Print",
 CellChangeTimes->{3.769405385534304*^9}],

Cell[BoxData[
 RowBox[{"{", 
  RowBox[{"0", ",", "0", ",", "0", ",", "1", ",", "2", ",", "3"}], 
  "}"}]], "Print",
 CellChangeTimes->{3.769405385534304*^9}]
}, Open  ]],

Cell[BoxData[
 RowBox[{"{", 
  RowBox[{"6", ",", "0", ",", "0", ",", "0", ",", "0", ",", "0"}], 
  "}"}]], "Output",
 CellChangeTimes->{3.7694053524502573`*^9, 3.769405385534304*^9}]
}, Open  ]],

Cell[BoxData[{
 RowBox[{
  RowBox[{"c6", "=", "M"}], ";"}], "\[IndentingNewLine]", 
 RowBox[{"M", "=."}]}], "Input",
 CellChangeTimes->{{3.7062619875251107`*^9, 3.706261998305126*^9}}],

Cell[BoxData[
 RowBox[{"(*", 
  RowBox[{
  ",", "all", ",", "the", ",", "terms", ",", "of", ",", "the", ",", 
   "partition", ",", "functions", ","}], "*)"}]], "Input"],

Cell[BoxData[
 RowBox[{
  RowBox[{
   RowBox[{"g", "[", 
    RowBox[{"Uff_", ",", "i_"}], "]"}], ":=", "\[IndentingNewLine]", 
   RowBox[{
    RowBox[{"Uff", " ", 
     RowBox[{"c6", "[", 
      RowBox[{"[", 
       RowBox[{"i", ",", "1"}], "]"}], "]"}], 
     RowBox[{
      RowBox[{"(", 
       RowBox[{
        RowBox[{"c6", "[", 
         RowBox[{"[", 
          RowBox[{"i", ",", "1"}], "]"}], "]"}], "-", "1"}], ")"}], "/", 
      "2"}]}], "+", "\[IndentingNewLine]", 
    RowBox[{"Uff", " ", 
     RowBox[{"c6", "[", 
      RowBox[{"[", 
       RowBox[{"i", ",", "2"}], "]"}], "]"}], 
     RowBox[{
      RowBox[{"(", 
       RowBox[{
        RowBox[{"c6", "[", 
         RowBox[{"[", 
          RowBox[{"i", ",", "2"}], "]"}], "]"}], "-", "1"}], ")"}], "/", 
      "2"}]}], "+", 
    RowBox[{"Uff", " ", 
     RowBox[{"c6", "[", 
      RowBox[{"[", 
       RowBox[{"i", ",", "3"}], "]"}], "]"}], 
     RowBox[{
      RowBox[{"(", 
       RowBox[{
        RowBox[{"c6", "[", 
         RowBox[{"[", 
          RowBox[{"i", ",", "3"}], "]"}], "]"}], "-", "1"}], ")"}], "/", 
      "2"}]}], "+", "\[IndentingNewLine]", 
    RowBox[{"Uff", " ", 
     RowBox[{"c6", "[", 
      RowBox[{"[", 
       RowBox[{"i", ",", "4"}], "]"}], "]"}], " ", 
     RowBox[{
      RowBox[{"(", 
       RowBox[{
        RowBox[{"c6", "[", 
         RowBox[{"[", 
          RowBox[{"i", ",", "4"}], "]"}], "]"}], "-", "1"}], ")"}], "/", 
      "2"}]}], "+", 
    RowBox[{"Uff", " ", 
     RowBox[{"c6", "[", 
      RowBox[{"[", 
       RowBox[{"i", ",", "5"}], "]"}], "]"}], 
     RowBox[{
      RowBox[{"(", 
       RowBox[{
        RowBox[{"c6", "[", 
         RowBox[{"[", 
          RowBox[{"i", ",", "5"}], "]"}], "]"}], "-", "1"}], ")"}], "/", 
      "2"}]}], "+", 
    RowBox[{"Uff", " ", 
     RowBox[{"c6", "[", 
      RowBox[{"[", 
       RowBox[{"i", ",", "6"}], "]"}], "]"}], 
     RowBox[{
      RowBox[{"(", 
       RowBox[{
        RowBox[{"c6", "[", 
         RowBox[{"[", 
          RowBox[{"i", ",", "6"}], "]"}], "]"}], "-", "1"}], ")"}], "/", 
      "2"}]}]}]}], ";"}]], "Input",
 CellChangeTimes->{{3.706255049583908*^9, 3.706255094483971*^9}, {
   3.706255142244038*^9, 3.706255178774089*^9}, {3.706255244934182*^9, 
   3.706255253954194*^9}, {3.706255301794262*^9, 3.7062553202442875`*^9}, {
   3.7062570517867117`*^9, 3.7062570902167654`*^9}, {3.706262417785713*^9, 
   3.706262443265749*^9}, {3.7694046028672037`*^9, 3.769405229838085*^9}, {
   3.7694055217334957`*^9, 3.769405524053499*^9}, {3.7694055745105715`*^9, 
   3.769405594043599*^9}, 3.7694056906697345`*^9, {3.76940755797538*^9, 
   3.769407558495381*^9}}],

Cell[BoxData[
 RowBox[{
  RowBox[{"degen", "[", 
   RowBox[{"k_", ",", "m_"}], "]"}], ":=", "\[IndentingNewLine]", 
  RowBox[{"Block", "[", 
   RowBox[{
    RowBox[{"{", 
     RowBox[{
     "dim", ",", "ncfg", ",", "npot", ",", "Fk", ",", "g", ",", "m1", ",", 
      "s1"}], "}"}], ",", "\[IndentingNewLine]", 
    RowBox[{
     RowBox[{"dim", "=", 
      RowBox[{"Dimensions", "[", "m", "]"}]}], ";", "\[IndentingNewLine]", 
     RowBox[{"ncfg", "=", 
      RowBox[{"dim", "[", 
       RowBox[{"[", "1", "]"}], "]"}]}], ";", "\[IndentingNewLine]", 
     RowBox[{"npot", "=", 
      RowBox[{"dim", "[", 
       RowBox[{"[", "2", "]"}], "]"}]}], ";", "\[IndentingNewLine]", 
     RowBox[{"Fk", "=", 
      RowBox[{"Factorial", "[", "k", "]"}]}], ";", "\[IndentingNewLine]", 
     RowBox[{"g", "  ", "=", 
      RowBox[{"Table", "[", 
       RowBox[{"0", ",", 
        RowBox[{"{", 
         RowBox[{"i", ",", "1", ",", 
          RowBox[{"dim", "[", 
           RowBox[{"[", "1", "]"}], "]"}]}], "}"}]}], "]"}]}], ";", 
     "\[IndentingNewLine]", 
     RowBox[{"For", "[", 
      RowBox[{
       RowBox[{"i", "=", "1"}], ",", 
       RowBox[{"i", "\[LessEqual]", "ncfg"}], ",", 
       RowBox[{"i", "++"}], ",", "\[IndentingNewLine]", 
       RowBox[{
        RowBox[{"m1", "=", 
         RowBox[{"m", "[", 
          RowBox[{"[", "i", "]"}], "]"}]}], ";", "\[IndentingNewLine]", 
        RowBox[{
         RowBox[{"g", "[", 
          RowBox[{"[", "i", "]"}], "]"}], "=", 
         RowBox[{"Fk", "/", 
          RowBox[{"Apply", "[", 
           RowBox[{"Times", ",", 
            RowBox[{"Factorial", "[", "m1", "]"}]}], "]"}]}]}], ";"}]}], 
      "\[IndentingNewLine]", "]"}], ";", "\[IndentingNewLine]", 
     RowBox[{"s1", "=", 
      RowBox[{"Apply", "[", 
       RowBox[{"Plus", ",", "g"}], "]"}]}], ";", "\[IndentingNewLine]", 
     RowBox[{"If", "[", 
      RowBox[{
       RowBox[{"s1", "\[NotEqual]", 
        RowBox[{"npot", "^", "k"}]}], ",", 
       RowBox[{
        RowBox[{"Print", "[", "\"\<Err\>\"", "]"}], ";", 
        RowBox[{"Return", "[", "]"}]}]}], "]"}], ";", "\[IndentingNewLine]", 
     RowBox[{"Return", "[", "g", "]"}]}]}], "\[IndentingNewLine]", 
   "]"}]}]], "Input",
 CellChangeTimes->{
  3.7694057333357944`*^9, {3.769405792220877*^9, 3.7694059112370443`*^9}, {
   3.7694060958683033`*^9, 3.769406097648306*^9}, {3.7694065522429504`*^9, 
   3.769406566950972*^9}, {3.769406701701165*^9, 3.769406896211445*^9}, {
   3.7694070056026*^9, 3.7694070352676425`*^9}, {3.7694070667196875`*^9, 
   3.7694072539709516`*^9}}],

Cell[CellGroupData[{

Cell[BoxData[{
 RowBox[{
  RowBox[{"mlt", "=", 
   RowBox[{"degen", "[", 
    RowBox[{"K", ",", "c6"}], "]"}]}], ";"}], "\[IndentingNewLine]", 
 RowBox[{"Dimensions", "[", "mlt", "]"}], "\[IndentingNewLine]", 
 RowBox[{"Apply", "[", 
  RowBox[{"Plus", ",", "mlt"}], "]"}], "\[IndentingNewLine]"}], "Input",
 CellChangeTimes->{{3.769406944724513*^9, 3.769406981520566*^9}, {
  3.769407275564982*^9, 3.7694072807269893`*^9}, {3.7694075184113245`*^9, 
  3.769407530132341*^9}, {3.769410266360505*^9, 3.7694102692505093`*^9}}],

Cell[BoxData[
 RowBox[{"{", "462", "}"}]], "Output",
 CellChangeTimes->{{3.769405719855776*^9, 3.7694057370857997`*^9}, 
   3.769405917537053*^9, 3.7694059829111447`*^9, 3.769406102798313*^9, {
   3.7694065733009806`*^9, 3.7694065947820115`*^9}, 3.769406638622074*^9, 
   3.769406904342456*^9, {3.7694069610335364`*^9, 3.769406975304557*^9}, 
   3.7694071654358263`*^9, {3.7694072107928905`*^9, 3.76940728123899*^9}, 
   3.769407530652342*^9, {3.7694075725564003`*^9, 3.7694075759774055`*^9}}],

Cell[BoxData["46656"], "Output",
 CellChangeTimes->{{3.769405719855776*^9, 3.7694057370857997`*^9}, 
   3.769405917537053*^9, 3.7694059829111447`*^9, 3.769406102798313*^9, {
   3.7694065733009806`*^9, 3.7694065947820115`*^9}, 3.769406638622074*^9, 
   3.769406904342456*^9, {3.7694069610335364`*^9, 3.769406975304557*^9}, 
   3.7694071654358263`*^9, {3.7694072107928905`*^9, 3.76940728123899*^9}, 
   3.769407530652342*^9, {3.7694075725564003`*^9, 3.7694075759774055`*^9}}]
}, Open  ]],

Cell[CellGroupData[{

Cell[BoxData[
 RowBox[{
  RowBox[{"(*", 
   RowBox[{",", "Hamiltonian", ","}], "*)"}], "\[IndentingNewLine]", 
  RowBox[{
   RowBox[{
    RowBox[{"H", "=", 
     RowBox[{"Table", "[", 
      RowBox[{
       RowBox[{"g", "[", 
        RowBox[{"j1", ",", "i"}], "]"}], ",", 
       RowBox[{"{", 
        RowBox[{"i", ",", "1", ",", "462"}], "}"}]}], "]"}]}], ";"}], 
   "\[IndentingNewLine]", 
   RowBox[{"Dimensions", "[", "H", "]"}]}]}]], "Input",
 CellChangeTimes->{{3.690941793132362*^9, 3.6909418748799257`*^9}, 
   3.690941960109935*^9, {3.6910841862788563`*^9, 3.69108419194355*^9}, {
   3.691084669826004*^9, 3.691084671286907*^9}, {3.7062541465326443`*^9, 
   3.7062541465326443`*^9}, {3.706255112513996*^9, 3.7062551190140057`*^9}, {
   3.7062553641643486`*^9, 3.7062554045144053`*^9}, {3.706257103016783*^9, 
   3.706257107156789*^9}, 3.7062624471857543`*^9, 3.769407415181179*^9, {
   3.7694074941332903`*^9, 3.7694075005882998`*^9}}],

Cell[BoxData[
 RowBox[{"{", "462", "}"}]], "Output",
 CellChangeTimes->{3.7694075011282997`*^9, 3.769407584789418*^9}]
}, Open  ]],

Cell[CellGroupData[{

Cell[BoxData[
 RowBox[{"H", "[", 
  RowBox[{"[", "1", "]"}], "]"}]], "Input",
 CellChangeTimes->{{3.7694075036583033`*^9, 3.7694075049183054`*^9}}],

Cell[BoxData[
 RowBox[{"15", " ", "j1"}]], "Output",
 CellChangeTimes->{3.7694075065203075`*^9, 3.769407588560423*^9}]
}, Open  ]],

Cell[BoxData[{
 RowBox[{
  RowBox[{"eh", "=", 
   RowBox[{"Exp", "[", 
    RowBox[{"-", "H"}], "]"}]}], ";"}], "\[IndentingNewLine]", 
 RowBox[{
  RowBox[{"geh1", "=", 
   RowBox[{"Table", "[", " ", 
    RowBox[{
     RowBox[{"eh", "[", 
      RowBox[{"[", "i", "]"}], "]"}], ",", 
     RowBox[{"{", 
      RowBox[{"i", ",", "1", ",", "462"}], "}"}]}], "]"}]}], " ", 
  ";"}], "\[IndentingNewLine]", 
 RowBox[{
  RowBox[{"geh2", "=", 
   RowBox[{"Table", "[", 
    RowBox[{
     RowBox[{
      RowBox[{"mlt", "[", 
       RowBox[{"[", "i", "]"}], "]"}], " ", 
      RowBox[{"eh", "[", 
       RowBox[{"[", "i", "]"}], "]"}]}], ",", 
     RowBox[{"{", 
      RowBox[{"i", ",", "1", ",", "462"}], "}"}]}], "]"}]}], " ", 
  ";"}]}], "Input",
 CellChangeTimes->{{3.769408106159441*^9, 3.7694081862935534`*^9}, {
  3.769408253328647*^9, 3.7694082719996734`*^9}, {3.7694100407151875`*^9, 
  3.76941007810724*^9}}],

Cell[CellGroupData[{

Cell[BoxData[{
 RowBox[{"z1", "=", 
  RowBox[{"Apply", "[", 
   RowBox[{"Plus", ",", 
    RowBox[{"Flatten", "[", "geh1", "]"}]}], "]"}]}], "\[IndentingNewLine]", 
 RowBox[{"z2", "=", 
  RowBox[{"Apply", "[", 
   RowBox[{"Plus", ",", 
    RowBox[{"Flatten", "[", "geh2", "]"}]}], "]"}]}]}], "Input",
 CellChangeTimes->{{3.690970145077883*^9, 3.690970176238216*^9}, {
  3.690970302836378*^9, 3.690970312025798*^9}, {3.690970373865704*^9, 
  3.690970391790655*^9}, {3.690970593175194*^9, 3.690970624716523*^9}, {
  3.690970663474869*^9, 3.690970663946576*^9}, {3.7694083460787773`*^9, 
  3.769408387044835*^9}, {3.769410089897257*^9, 3.7694100962672653`*^9}}],

Cell[BoxData[
 RowBox[{"1", "+", 
  RowBox[{"6", " ", 
   SuperscriptBox["\[ExponentialE]", 
    RowBox[{
     RowBox[{"-", "15"}], " ", "j1"}]]}], "+", 
  RowBox[{"30", " ", 
   SuperscriptBox["\[ExponentialE]", 
    RowBox[{
     RowBox[{"-", "10"}], " ", "j1"}]]}], "+", 
  RowBox[{"30", " ", 
   SuperscriptBox["\[ExponentialE]", 
    RowBox[{
     RowBox[{"-", "7"}], " ", "j1"}]]}], "+", 
  RowBox[{"75", " ", 
   SuperscriptBox["\[ExponentialE]", 
    RowBox[{
     RowBox[{"-", "6"}], " ", "j1"}]]}], "+", 
  RowBox[{"120", " ", 
   SuperscriptBox["\[ExponentialE]", 
    RowBox[{
     RowBox[{"-", "4"}], " ", "j1"}]]}], "+", 
  RowBox[{"80", " ", 
   SuperscriptBox["\[ExponentialE]", 
    RowBox[{
     RowBox[{"-", "3"}], " ", "j1"}]]}], "+", 
  RowBox[{"90", " ", 
   SuperscriptBox["\[ExponentialE]", 
    RowBox[{
     RowBox[{"-", "2"}], " ", "j1"}]]}], "+", 
  RowBox[{"30", " ", 
   SuperscriptBox["\[ExponentialE]", 
    RowBox[{"-", "j1"}]]}]}]], "Output",
 CellChangeTimes->{
  3.690970159250794*^9, 3.6909703127497177`*^9, {3.690970606438033*^9, 
   3.690970625774683*^9}, 3.690970665844461*^9, 3.690972871739833*^9, 
   3.691027453063074*^9, 3.69108421366885*^9, 3.6910847078238277`*^9, 
   3.691084781315666*^9, 3.698483527514306*^9, 3.698544500910933*^9, 
   3.698545178325794*^9, 3.698583591445022*^9, 3.706255462294486*^9, 
   3.706262030625171*^9, 3.7062622108254237`*^9, 3.7062625557479076`*^9, 
   3.7694044454459815`*^9, 3.7694083430787735`*^9, {3.769408373882817*^9, 
   3.7694083900948396`*^9}, 3.7694100970172668`*^9}],

Cell[BoxData[
 RowBox[{"720", "+", 
  RowBox[{"6", " ", 
   SuperscriptBox["\[ExponentialE]", 
    RowBox[{
     RowBox[{"-", "15"}], " ", "j1"}]]}], "+", 
  RowBox[{"180", " ", 
   SuperscriptBox["\[ExponentialE]", 
    RowBox[{
     RowBox[{"-", "10"}], " ", "j1"}]]}], "+", 
  RowBox[{"450", " ", 
   SuperscriptBox["\[ExponentialE]", 
    RowBox[{
     RowBox[{"-", "7"}], " ", "j1"}]]}], "+", 
  RowBox[{"2100", " ", 
   SuperscriptBox["\[ExponentialE]", 
    RowBox[{
     RowBox[{"-", "6"}], " ", "j1"}]]}], "+", 
  RowBox[{"7200", " ", 
   SuperscriptBox["\[ExponentialE]", 
    RowBox[{
     RowBox[{"-", "4"}], " ", "j1"}]]}], "+", 
  RowBox[{"9000", " ", 
   SuperscriptBox["\[ExponentialE]", 
    RowBox[{
     RowBox[{"-", "3"}], " ", "j1"}]]}], "+", 
  RowBox[{"16200", " ", 
   SuperscriptBox["\[ExponentialE]", 
    RowBox[{
     RowBox[{"-", "2"}], " ", "j1"}]]}], "+", 
  RowBox[{"10800", " ", 
   SuperscriptBox["\[ExponentialE]", 
    RowBox[{"-", "j1"}]]}]}]], "Output",
 CellChangeTimes->{
  3.690970159250794*^9, 3.6909703127497177`*^9, {3.690970606438033*^9, 
   3.690970625774683*^9}, 3.690970665844461*^9, 3.690972871739833*^9, 
   3.691027453063074*^9, 3.69108421366885*^9, 3.6910847078238277`*^9, 
   3.691084781315666*^9, 3.698483527514306*^9, 3.698544500910933*^9, 
   3.698545178325794*^9, 3.698583591445022*^9, 3.706255462294486*^9, 
   3.706262030625171*^9, 3.7062622108254237`*^9, 3.7062625557479076`*^9, 
   3.7694044454459815`*^9, 3.7694083430787735`*^9, {3.769408373882817*^9, 
   3.7694083900948396`*^9}, 3.7694100970172668`*^9}]
}, Open  ]],

Cell[BoxData[{
 RowBox[{
  RowBox[{"Z1", "[", "j1_", "]"}], ":=", 
  RowBox[{"1", "+", 
   RowBox[{"6", " ", 
    SuperscriptBox["\[ExponentialE]", 
     RowBox[{
      RowBox[{"-", "15"}], " ", "j1"}]]}], "+", 
   RowBox[{"30", " ", 
    SuperscriptBox["\[ExponentialE]", 
     RowBox[{
      RowBox[{"-", "10"}], " ", "j1"}]]}], "+", 
   RowBox[{"30", " ", 
    SuperscriptBox["\[ExponentialE]", 
     RowBox[{
      RowBox[{"-", "7"}], " ", "j1"}]]}], "+", 
   RowBox[{"75", " ", 
    SuperscriptBox["\[ExponentialE]", 
     RowBox[{
      RowBox[{"-", "6"}], " ", "j1"}]]}], "+", 
   RowBox[{"120", " ", 
    SuperscriptBox["\[ExponentialE]", 
     RowBox[{
      RowBox[{"-", "4"}], " ", "j1"}]]}], "+", 
   RowBox[{"80", " ", 
    SuperscriptBox["\[ExponentialE]", 
     RowBox[{
      RowBox[{"-", "3"}], " ", "j1"}]]}], "+", 
   RowBox[{"90", " ", 
    SuperscriptBox["\[ExponentialE]", 
     RowBox[{
      RowBox[{"-", "2"}], " ", "j1"}]]}], "+", 
   RowBox[{"30", " ", 
    SuperscriptBox["\[ExponentialE]", 
     RowBox[{"-", "j1"}]]}]}]}], "\[IndentingNewLine]", 
 RowBox[{
  RowBox[{"Z2", "[", "j1_", "]"}], ":=", 
  RowBox[{"720", "+", 
   RowBox[{"6", " ", 
    SuperscriptBox["\[ExponentialE]", 
     RowBox[{
      RowBox[{"-", "15"}], " ", "j1"}]]}], "+", 
   RowBox[{"180", " ", 
    SuperscriptBox["\[ExponentialE]", 
     RowBox[{
      RowBox[{"-", "10"}], " ", "j1"}]]}], "+", 
   RowBox[{"450", " ", 
    SuperscriptBox["\[ExponentialE]", 
     RowBox[{
      RowBox[{"-", "7"}], " ", "j1"}]]}], "+", 
   RowBox[{"2100", " ", 
    SuperscriptBox["\[ExponentialE]", 
     RowBox[{
      RowBox[{"-", "6"}], " ", "j1"}]]}], "+", 
   RowBox[{"7200", " ", 
    SuperscriptBox["\[ExponentialE]", 
     RowBox[{
      RowBox[{"-", "4"}], " ", "j1"}]]}], "+", 
   RowBox[{"9000", " ", 
    SuperscriptBox["\[ExponentialE]", 
     RowBox[{
      RowBox[{"-", "3"}], " ", "j1"}]]}], "+", 
   RowBox[{"16200", " ", 
    SuperscriptBox["\[ExponentialE]", 
     RowBox[{
      RowBox[{"-", "2"}], " ", "j1"}]]}], "+", 
   RowBox[{"10800", " ", 
    SuperscriptBox["\[ExponentialE]", 
     RowBox[{"-", "j1"}]]}]}]}]}], "Input",
 CellChangeTimes->{{3.690970671892831*^9, 3.690970705841106*^9}, 
   3.690970736738258*^9, 3.698545195734408*^9, {3.7062541466026444`*^9, 
   3.706254147982646*^9}, {3.706255482354514*^9, 3.7062555112745547`*^9}, 
   3.7062620536052036`*^9, 3.7062624743857927`*^9, 3.706262577417938*^9, {
   3.7694084220568843`*^9, 3.769408468069949*^9}}],

Cell[CellGroupData[{

Cell[BoxData[{
 RowBox[{
  RowBox[{"Z1", "[", "u1", "]"}], 
  RowBox[{"(*", 
   RowBox[{",", "partition", ",", "function", ","}], 
   "*)"}]}], "\[IndentingNewLine]", 
 RowBox[{"Z2", "[", "u1", "]"}]}], "Input",
 CellChangeTimes->{{3.690970791937065*^9, 3.690970815347851*^9}, {
   3.691084224884585*^9, 3.691084238763936*^9}, {3.706254147982646*^9, 
   3.706254147992646*^9}, {3.706255520864568*^9, 3.706255528724579*^9}, 
   3.7062624767657957`*^9, {3.7694084808609667`*^9, 3.7694084908509808`*^9}}],

Cell[BoxData[
 RowBox[{"1", "+", 
  RowBox[{"6", " ", 
   SuperscriptBox["\[ExponentialE]", 
    RowBox[{
     RowBox[{"-", "15"}], " ", "u1"}]]}], "+", 
  RowBox[{"30", " ", 
   SuperscriptBox["\[ExponentialE]", 
    RowBox[{
     RowBox[{"-", "10"}], " ", "u1"}]]}], "+", 
  RowBox[{"30", " ", 
   SuperscriptBox["\[ExponentialE]", 
    RowBox[{
     RowBox[{"-", "7"}], " ", "u1"}]]}], "+", 
  RowBox[{"75", " ", 
   SuperscriptBox["\[ExponentialE]", 
    RowBox[{
     RowBox[{"-", "6"}], " ", "u1"}]]}], "+", 
  RowBox[{"120", " ", 
   SuperscriptBox["\[ExponentialE]", 
    RowBox[{
     RowBox[{"-", "4"}], " ", "u1"}]]}], "+", 
  RowBox[{"80", " ", 
   SuperscriptBox["\[ExponentialE]", 
    RowBox[{
     RowBox[{"-", "3"}], " ", "u1"}]]}], "+", 
  RowBox[{"90", " ", 
   SuperscriptBox["\[ExponentialE]", 
    RowBox[{
     RowBox[{"-", "2"}], " ", "u1"}]]}], "+", 
  RowBox[{"30", " ", 
   SuperscriptBox["\[ExponentialE]", 
    RowBox[{"-", "u1"}]]}]}]], "Output",
 CellChangeTimes->{
  3.7062555300445814`*^9, 3.7062620589452105`*^9, 3.7062622108454237`*^9, {
   3.7062625557779074`*^9, 3.706262583597947*^9}, 3.7694044454659815`*^9, {
   3.769408481740968*^9, 3.769408492833984*^9}}],

Cell[BoxData[
 RowBox[{"720", "+", 
  RowBox[{"6", " ", 
   SuperscriptBox["\[ExponentialE]", 
    RowBox[{
     RowBox[{"-", "15"}], " ", "u1"}]]}], "+", 
  RowBox[{"180", " ", 
   SuperscriptBox["\[ExponentialE]", 
    RowBox[{
     RowBox[{"-", "10"}], " ", "u1"}]]}], "+", 
  RowBox[{"450", " ", 
   SuperscriptBox["\[ExponentialE]", 
    RowBox[{
     RowBox[{"-", "7"}], " ", "u1"}]]}], "+", 
  RowBox[{"2100", " ", 
   SuperscriptBox["\[ExponentialE]", 
    RowBox[{
     RowBox[{"-", "6"}], " ", "u1"}]]}], "+", 
  RowBox[{"7200", " ", 
   SuperscriptBox["\[ExponentialE]", 
    RowBox[{
     RowBox[{"-", "4"}], " ", "u1"}]]}], "+", 
  RowBox[{"9000", " ", 
   SuperscriptBox["\[ExponentialE]", 
    RowBox[{
     RowBox[{"-", "3"}], " ", "u1"}]]}], "+", 
  RowBox[{"16200", " ", 
   SuperscriptBox["\[ExponentialE]", 
    RowBox[{
     RowBox[{"-", "2"}], " ", "u1"}]]}], "+", 
  RowBox[{"10800", " ", 
   SuperscriptBox["\[ExponentialE]", 
    RowBox[{"-", "u1"}]]}]}]], "Output",
 CellChangeTimes->{
  3.7062555300445814`*^9, 3.7062620589452105`*^9, 3.7062622108454237`*^9, {
   3.7062625557779074`*^9, 3.706262583597947*^9}, 3.7694044454659815`*^9, {
   3.769408481740968*^9, 3.769408492863984*^9}}]
}, Open  ]],

Cell[CellGroupData[{

Cell[BoxData[{
 RowBox[{
  RowBox[{
   RowBox[{"F1", "[", "u1_", "]"}], ":=", 
   RowBox[{"Log", "[", 
    RowBox[{"Z1", "[", "u1", "]"}], "]"}]}], 
  RowBox[{"(*", 
   RowBox[{",", "free", ",", "energy", ","}], "*)"}]}], "\[IndentingNewLine]", 
 RowBox[{
  RowBox[{
   RowBox[{"f1", "[", "u1_", "]"}], ":=", 
   RowBox[{"D", "[", 
    RowBox[{
     RowBox[{"F1", "[", "u1", "]"}], ",", "u1"}], "]"}]}], 
  ";"}], "\[IndentingNewLine]", 
 RowBox[{"rul1", "=", 
  RowBox[{"FindRoot", "[", 
   RowBox[{
    RowBox[{
     RowBox[{"f1", "[", "u1", "]"}], "==", 
     RowBox[{"-", "kff"}]}], ",", 
    RowBox[{"{", 
     RowBox[{"u1", ",", "0"}], "}"}]}], "]"}]}]}], "Input",
 CellChangeTimes->{{3.6909710696569233`*^9, 3.690971096705398*^9}, {
   3.69108427489072*^9, 3.691084286458315*^9}, {3.706254148012646*^9, 
   3.706254148012646*^9}, {3.7062555401145954`*^9, 3.7062555512346106`*^9}, 
   3.7062556312147226`*^9, {3.706262480385801*^9, 3.7062624822358036`*^9}, {
   3.7694085016949964`*^9, 3.7694085052950015`*^9}, {3.769408700334276*^9, 
   3.769408712317293*^9}}],

Cell[BoxData[
 RowBox[{"{", 
  RowBox[{"u1", "\[Rule]", "1.312547282417697`"}], "}"}]], "Output",
 CellChangeTimes->{3.769408713557295*^9}]
}, Open  ]],

Cell[CellGroupData[{

Cell[BoxData[
 RowBox[{"\[IndentingNewLine]", 
  RowBox[{
   RowBox[{
    RowBox[{"f1", "[", "u1", "]"}], "/.", "rul1"}], "\[IndentingNewLine]", 
   RowBox[{
    RowBox[{"Z1", "[", "u1", "]"}], "/.", "rul1"}], "\[IndentingNewLine]", 
   RowBox[{
    RowBox[{"tab1", "=", 
     RowBox[{
      RowBox[{"D", "[", 
       RowBox[{
        RowBox[{"f1", "[", "u1", "]"}], ",", "u1"}], "]"}], "/.", "rul1"}]}], 
    ";"}], "\[IndentingNewLine]", 
   RowBox[{
    RowBox[{"dpara2", "=", 
     RowBox[{"1", "/", 
      RowBox[{"(", 
       RowBox[{"md", "*", "tab1"}], ")"}]}]}], ";"}], "\[IndentingNewLine]", 
   RowBox[{"Sqrt", "[", "dpara2", "]"}], "\[IndentingNewLine]"}]}]], "Input",
 CellChangeTimes->{{3.690973385707815*^9, 3.690973390082057*^9}, {
   3.69097640083407*^9, 3.6909764622069683`*^9}, {3.7062541480626464`*^9, 
   3.7062541480626464`*^9}, {3.7062557253648543`*^9, 3.70625574358488*^9}, {
   3.706262506975838*^9, 3.70626250820584*^9}, {3.7694085859361153`*^9, 
   3.769408665585227*^9}, 3.769408847199483*^9}],

Cell[BoxData[
 RowBox[{"-", "1.6000000000000005`"}]], "Output",
 CellChangeTimes->{
  3.706255744554881*^9, 3.7062620718052287`*^9, 3.7062622108754234`*^9, 
   3.706262556007908*^9, 3.7062626333980165`*^9, 3.769404445735982*^9, 
   3.7694086137081537`*^9, {3.7694086588652177`*^9, 3.76940866764823*^9}, 
   3.7694087220483065`*^9, 3.7694088508824883`*^9}],

Cell[BoxData["17.81371362476993`"], "Output",
 CellChangeTimes->{
  3.706255744554881*^9, 3.7062620718052287`*^9, 3.7062622108754234`*^9, 
   3.706262556007908*^9, 3.7062626333980165`*^9, 3.769404445735982*^9, 
   3.7694086137081537`*^9, {3.7694086588652177`*^9, 3.76940866764823*^9}, 
   3.7694087220483065`*^9, 3.7694088508824883`*^9}],

Cell[BoxData["0.5074015439472728`"], "Output",
 CellChangeTimes->{
  3.706255744554881*^9, 3.7062620718052287`*^9, 3.7062622108754234`*^9, 
   3.706262556007908*^9, 3.7062626333980165`*^9, 3.769404445735982*^9, 
   3.7694086137081537`*^9, {3.7694086588652177`*^9, 3.76940866764823*^9}, 
   3.7694087220483065`*^9, 3.7694088509124885`*^9}]
}, Open  ]],

Cell[CellGroupData[{

Cell[BoxData[{
 RowBox[{
  RowBox[{
   RowBox[{"F2", "[", "u1_", "]"}], ":=", 
   RowBox[{"Log", "[", 
    RowBox[{"Z2", "[", "u1", "]"}], "]"}]}], 
  RowBox[{"(*", 
   RowBox[{",", "free", ",", "energy", ","}], "*)"}]}], "\[IndentingNewLine]", 
 RowBox[{
  RowBox[{
   RowBox[{"f2", "[", "u1_", "]"}], ":=", 
   RowBox[{"D", "[", 
    RowBox[{
     RowBox[{"F2", "[", "u1", "]"}], ",", "u1"}], "]"}]}], 
  ";"}], "\[IndentingNewLine]", 
 RowBox[{"rul2", "=", 
  RowBox[{"FindRoot", "[", 
   RowBox[{
    RowBox[{
     RowBox[{"f2", "[", "u1", "]"}], "==", 
     RowBox[{"-", "kff"}]}], ",", 
    RowBox[{"{", 
     RowBox[{"u1", ",", "0"}], "}"}]}], "]"}]}]}], "Input",
 CellChangeTimes->{{3.7694087842883945`*^9, 3.769408799564416*^9}}],

Cell[BoxData[
 RowBox[{"{", 
  RowBox[{"u1", "\[Rule]", "0.6979496648660618`"}], "}"}]], "Output",
 CellChangeTimes->{3.769408803124421*^9}]
}, Open  ]],

Cell[CellGroupData[{

Cell[BoxData[{
 RowBox[{
  RowBox[{"f2", "[", "u1", "]"}], "/.", "rul2"}], "\[IndentingNewLine]", 
 RowBox[{
  RowBox[{"Z2", "[", "u1", "]"}], "/.", "rul2"}], "\[IndentingNewLine]", 
 RowBox[{
  RowBox[{"tab2", "=", 
   RowBox[{
    RowBox[{"D", "[", 
     RowBox[{
      RowBox[{"f2", "[", "u1", "]"}], ",", "u1"}], "]"}], "/.", "rul2"}]}], 
  ";"}], "\[IndentingNewLine]", 
 RowBox[{
  RowBox[{"dpara2", "=", 
   RowBox[{"1", "/", 
    RowBox[{"(", 
     RowBox[{"md", "*", "tab2"}], ")"}]}]}], ";"}], "\[IndentingNewLine]", 
 RowBox[{"Sqrt", "[", "dpara2", "]"}]}], "Input",
 CellChangeTimes->{{3.769408821276447*^9, 3.769408862715505*^9}, {
  3.7694089038915634`*^9, 3.769408903951563*^9}}],

Cell[BoxData[
 RowBox[{"-", "1.6`"}]], "Output",
 CellChangeTimes->{{3.769408887881541*^9, 3.7694089046415644`*^9}}],

Cell[BoxData["11691.208317458606`"], "Output",
 CellChangeTimes->{{3.769408887881541*^9, 3.769408904661564*^9}}],

Cell[BoxData["0.48687528604628216`"], "Output",
 CellChangeTimes->{{3.769408887881541*^9, 3.769408904661564*^9}}]
}, Open  ]]
},
WindowSize->{1264, 668},
WindowMargins->{{0, Automatic}, {Automatic, 0}},
FrontEndVersion->"8.0 for Microsoft Windows (64-bit) (March 21, 2011)",
StyleDefinitions->"Default.nb"
]
(* End of Notebook Content *)

(* Internal cache information *)
(*CellTagsOutline
CellTagsIndex->{}
*)
(*CellTagsIndex
CellTagsIndex->{}
*)
(*NotebookFileOutline
Notebook[{
Cell[557, 20, 1288, 27, 52, "Input"],
Cell[CellGroupData[{
Cell[1870, 51, 832, 27, 92, "Input"],
Cell[2705, 80, 189, 3, 23, "Print"]
}, Open  ]],
Cell[CellGroupData[{
Cell[2931, 88, 4125, 99, 252, "Input"],
Cell[7059, 189, 143, 3, 30, "Output"],
Cell[CellGroupData[{
Cell[7227, 196, 159, 4, 23, "Print"],
Cell[7389, 202, 159, 4, 23, "Print"],
Cell[7551, 208, 159, 4, 23, "Print"],
Cell[7713, 214, 159, 4, 23, "Print"],
Cell[7875, 220, 159, 4, 23, "Print"],
Cell[8037, 226, 159, 4, 23, "Print"],
Cell[8199, 232, 157, 4, 23, "Print"],
Cell[8359, 238, 157, 4, 23, "Print"],
Cell[8519, 244, 157, 4, 23, "Print"],
Cell[8679, 250, 157, 4, 23, "Print"]
}, Open  ]],
Cell[8851, 257, 182, 4, 30, "Output"]
}, Open  ]],
Cell[9048, 264, 184, 4, 52, "Input"],
Cell[9235, 270, 168, 4, 31, "Input"],
Cell[9406, 276, 2625, 79, 92, "Input"],
Cell[12034, 357, 2547, 63, 312, "Input"],
Cell[CellGroupData[{
Cell[14606, 424, 522, 10, 92, "Input"],
Cell[15131, 436, 493, 7, 30, "Output"],
Cell[15627, 445, 473, 6, 30, "Output"]
}, Open  ]],
Cell[CellGroupData[{
Cell[16137, 456, 944, 21, 72, "Input"],
Cell[17084, 479, 118, 2, 30, "Output"]
}, Open  ]],
Cell[CellGroupData[{
Cell[17239, 486, 147, 3, 31, "Input"],
Cell[17389, 491, 118, 2, 30, "Output"]
}, Open  ]],
Cell[17522, 496, 907, 28, 72, "Input"],
Cell[CellGroupData[{
Cell[18454, 528, 657, 13, 52, "Input"],
Cell[19114, 543, 1552, 41, 30, "Output"],
Cell[20669, 586, 1567, 41, 30, "Output"]
}, Open  ]],
Cell[22251, 630, 2480, 73, 52, "Input"],
Cell[CellGroupData[{
Cell[24756, 707, 501, 10, 52, "Input"],
Cell[25260, 719, 1197, 36, 30, "Output"],
Cell[26460, 757, 1212, 36, 30, "Output"]
}, Open  ]],
Cell[CellGroupData[{
Cell[27709, 798, 1067, 28, 72, "Input"],
Cell[28779, 828, 139, 3, 30, "Output"]
}, Open  ]],
Cell[CellGroupData[{
Cell[28955, 836, 1021, 24, 152, "Input"],
Cell[29979, 862, 355, 6, 30, "Output"],
Cell[30337, 870, 337, 5, 30, "Output"],
Cell[30677, 877, 338, 5, 30, "Output"]
}, Open  ]],
Cell[CellGroupData[{
Cell[31052, 887, 738, 23, 72, "Input"],
Cell[31793, 912, 140, 3, 30, "Output"]
}, Open  ]],
Cell[CellGroupData[{
Cell[31970, 920, 694, 19, 112, "Input"],
Cell[32667, 941, 116, 2, 30, "Output"],
Cell[32786, 945, 112, 1, 30, "Output"],
Cell[32901, 948, 113, 1, 30, "Output"]
}, Open  ]]
}
]
*)

(* End of internal cache information *)
