# Supplementary material for: Social tolerance in Octopus laqueus—A maximum entropy model
Source: PLoS One. 2020 Jun 10;15(6):e0233834. doi: 10.1371/journal.pone.0233834 (PMC7286511; doi:10.1371/journal.pone.0233834)
Supplement: S28 File — (NB) [file pone.0233834.s034.nb]

(* Content-type: application/vnd.wolfram.mathematica *)

(*** Wolfram Notebook File ***)
(* http://www.wolfram.com/nb *)

(* CreatedBy='Mathematica 8.0' *)

(*CacheID: 234*)
(* Internal cache information:
NotebookFileLineBreakTest
NotebookFileLineBreakTest
NotebookDataPosition[       157,          7]
NotebookDataLength[     47251,       1358]
NotebookOptionsPosition[     45011,       1282]
NotebookOutlinePosition[     45352,       1297]
CellTagsIndexPosition[     45309,       1294]
WindowFrame->Normal*)

(* Beginning of Notebook Content *)
Notebook[{
Cell[BoxData[{
 RowBox[{
  RowBox[{
   RowBox[{"mu1", "=", "0"}], ";", 
   RowBox[{"kff", "=", 
    RowBox[{"N", "[", 
     RowBox[{"7", "/", "5"}], "]"}]}], ";", 
   RowBox[{"kmm", "=", "0"}], ";", 
   RowBox[{"kfm", "=", "0"}], ";"}], 
  RowBox[{"(*", 
   RowBox[{",", "measured", ",", "averages", ","}], 
   "*)"}]}], "\[IndentingNewLine]", 
 RowBox[{
  RowBox[{
   RowBox[{"md", "=", "5"}], ";"}], " ", 
  RowBox[{"(*", " ", 
   RowBox[{"num", " ", "of", " ", "days"}], "*)"}]}]}], "Input",
 CellChangeTimes->{{3.6909409179247103`*^9, 3.690941051861074*^9}, 
   3.691082638004684*^9, 3.691083823883212*^9, {3.691084576189774*^9, 
   3.691084584315091*^9}, {3.7062548074335694`*^9, 3.7062549080837107`*^9}, {
   3.7062567133062377`*^9, 3.706256721526249*^9}, {3.7062596451518316`*^9, 
   3.706259649041837*^9}, {3.70625970099191*^9, 3.706259734001956*^9}, {
   3.7062598369821005`*^9, 3.706259868882145*^9}, {3.7062599060821967`*^9, 
   3.706260012662346*^9}, 3.7062600571024084`*^9, {3.706260168352564*^9, 
   3.706260172002569*^9}, 3.7062606359532185`*^9, 3.7062609486536565`*^9, {
   3.7062610599938126`*^9, 3.7062610877338514`*^9}, {3.70626165836465*^9, 
   3.706261688934693*^9}, {3.706262186165389*^9, 3.7062621946254005`*^9}, {
   3.706262376485656*^9, 3.7062623995856876`*^9}, 3.706262683248086*^9}],

Cell[CellGroupData[{

Cell[BoxData[{
 RowBox[{
  RowBox[{"K", "=", "6"}], ";", 
  RowBox[{"ncfg", "=", 
   RowBox[{"Binomial", "[", 
    RowBox[{
     RowBox[{
      RowBox[{"2", "*", "K"}], "-", "1"}], ",", "K"}], "]"}]}], 
  ";"}], "\[IndentingNewLine]", 
 RowBox[{
  RowBox[{"k", "=", 
   RowBox[{"Table", "[", 
    RowBox[{"0", ",", 
     RowBox[{"{", 
      RowBox[{"i", ",", "1", ",", "K"}], "}"}]}], "]"}]}], 
  ";"}], "\[IndentingNewLine]", 
 RowBox[{
  RowBox[{"M", "=", 
   RowBox[{"Table", "[", 
    RowBox[{"0", ",", 
     RowBox[{"{", 
      RowBox[{"i", ",", "1", ",", "ncfg"}], "}"}], ",", 
     RowBox[{"{", 
      RowBox[{"j", ",", "1", ",", "K"}], "}"}]}], "]"}]}], 
  ";"}], "\[IndentingNewLine]", 
 RowBox[{
  RowBox[{"Print", "[", "ncfg", "]"}], ";"}]}], "Input",
 CellChangeTimes->{{3.7062617524547815`*^9, 3.7062617857948284`*^9}}],

Cell[BoxData["462"], "Print",
 CellChangeTimes->{
  3.7062617614747944`*^9, 3.706261804584855*^9, 3.706262210225423*^9, 
   3.706262555115906*^9, 3.706262705888118*^9, 3.769410395140686*^9, {
   3.7879635273462753`*^9, 3.7879635480913134`*^9}}]
}, Open  ]],

Cell[BoxData[{
 RowBox[{
  RowBox[{"n", "=", "1"}], ";"}], "\[IndentingNewLine]", 
 RowBox[{
  RowBox[{"For", "[", " ", 
   RowBox[{
    RowBox[{"k1", "=", "0"}], ",", 
    RowBox[{"k1", "<=", "K"}], ",", 
    RowBox[{"k1", "++"}], ",", 
    RowBox[{
     RowBox[{
      RowBox[{"k", "[", 
       RowBox[{"[", "1", "]"}], "]"}], "=", "k1"}], ";", 
     "\[IndentingNewLine]", 
     RowBox[{"For", "[", " ", 
      RowBox[{
       RowBox[{"k2", "=", "0"}], ",", 
       RowBox[{"k2", "<=", "K"}], ",", 
       RowBox[{"k2", "++"}], ",", 
       RowBox[{
        RowBox[{
         RowBox[{"k", "[", 
          RowBox[{"[", "2", "]"}], "]"}], "=", "k2"}], ";", "\n", 
        RowBox[{"For", "[", " ", 
         RowBox[{
          RowBox[{"k3", "=", "0"}], ",", 
          RowBox[{"k3", "<=", "K"}], ",", 
          RowBox[{"k3", "++"}], ",", 
          RowBox[{
           RowBox[{
            RowBox[{"k", "[", 
             RowBox[{"[", "3", "]"}], "]"}], "=", "k3"}], ";", "\n", 
           RowBox[{"For", "[", " ", 
            RowBox[{
             RowBox[{"k4", "=", "0"}], ",", 
             RowBox[{"k4", "<=", "K"}], ",", 
             RowBox[{"k4", "++"}], ",", 
             RowBox[{
              RowBox[{
               RowBox[{"k", "[", 
                RowBox[{"[", "4", "]"}], "]"}], "=", "k4"}], ";", 
              "\[IndentingNewLine]", 
              RowBox[{"For", "[", " ", 
               RowBox[{
                RowBox[{"k5", "=", "0"}], ",", 
                RowBox[{"k5", "<=", "K"}], ",", 
                RowBox[{"k5", "++"}], ",", 
                RowBox[{
                 RowBox[{
                  RowBox[{"k", "[", 
                   RowBox[{"[", "5", "]"}], "]"}], "=", "k5"}], ";", 
                 "\[IndentingNewLine]", 
                 RowBox[{"For", "[", " ", 
                  RowBox[{
                   RowBox[{"k6", "=", "0"}], ",", 
                   RowBox[{"k6", "<=", "K"}], ",", 
                   RowBox[{"k6", "++"}], ",", 
                   RowBox[{
                    RowBox[{
                    RowBox[{"k", "[", 
                    RowBox[{"[", "6", "]"}], "]"}], "=", "k6"}], ";", " ", 
                    "\[IndentingNewLine]", 
                    RowBox[{"If", "[", 
                    RowBox[{
                    RowBox[{
                    RowBox[{"Apply", "[", 
                    RowBox[{"Plus", ",", "k"}], "]"}], "\[Equal]", "K"}], ",", 
                    RowBox[{
                    RowBox[{
                    RowBox[{"M", "[", 
                    RowBox[{"[", "n", "]"}], "]"}], "=", "k"}], ";", 
                    RowBox[{"(*", " ", 
                    RowBox[{"Print", "[", "k", "]"}], " ", "*)"}], ";", 
                    RowBox[{"n", "=", 
                    RowBox[{"n", "+", "1"}]}]}]}], "]"}]}]}], 
                  "\[IndentingNewLine]", "]"}]}]}], "]"}]}]}], "]"}]}]}], 
         "]"}]}]}], "]"}]}]}], "]"}], ";"}], "\[IndentingNewLine]", 
 RowBox[{
  RowBox[{"Dimensions", "[", "M", "]"}], ";"}]}], "Input",
 CellChangeTimes->{{3.706259634121816*^9, 3.706259685571888*^9}, {
  3.706259739701964*^9, 3.7062598266620855`*^9}, {3.7062600799124403`*^9, 
  3.7062601445625305`*^9}, {3.706260184502587*^9, 3.7062606758532743`*^9}, {
  3.7062608647235394`*^9, 3.706261047473795*^9}, {3.706261109643882*^9, 
  3.706261111653885*^9}, {3.706261166163961*^9, 3.7062611851739874`*^9}, {
  3.7062612913141365`*^9, 3.7062612926841383`*^9}, {3.7062614329443345`*^9, 
  3.7062615423444877`*^9}, {3.706261575934535*^9, 3.7062616028945723`*^9}, {
  3.706261644744631*^9, 3.7062616508146396`*^9}, {3.7062617003347087`*^9, 
  3.706261723274741*^9}, {3.7062617744148126`*^9, 3.7062618002248487`*^9}}],

Cell[CellGroupData[{

Cell[BoxData[{
 RowBox[{"{", 
  RowBox[{"462", ",", "6"}], "}"}], "\[IndentingNewLine]", 
 RowBox[{
  RowBox[{"For", "[", 
   RowBox[{
    RowBox[{"n", "=", "1"}], ",", 
    RowBox[{"n", "\[LessEqual]", "10"}], ",", 
    RowBox[{"n", "++"}], ",", 
    RowBox[{"Print", "[", 
     RowBox[{"M", "[", 
      RowBox[{"[", "n", "]"}], "]"}], "]"}]}], "]"}], 
  ";"}], "\[IndentingNewLine]", 
 RowBox[{"M", "[", 
  RowBox[{"[", "ncfg", "]"}], "]"}]}], "Input",
 CellChangeTimes->{{3.7062606936733*^9, 3.7062607415033665`*^9}, {
  3.706261811554865*^9, 3.706261955465066*^9}}],

Cell[BoxData[
 RowBox[{"{", 
  RowBox[{"462", ",", "6"}], "}"}]], "Output",
 CellChangeTimes->{{3.7062607048133154`*^9, 3.706260742493368*^9}, {
   3.7062618154148703`*^9, 3.7062618818949633`*^9}, 3.7062619570650682`*^9, 
   3.706262210735423*^9, 3.7062625556379075`*^9, 3.7062627063901196`*^9, 
   3.769410400870694*^9, {3.787963527900285*^9, 3.787963548571314*^9}}],

Cell[CellGroupData[{

Cell[BoxData[
 RowBox[{"{", 
  RowBox[{"0", ",", "0", ",", "0", ",", "0", ",", "0", ",", "6"}], 
  "}"}]], "Print",
 CellChangeTimes->{
  3.7062622107454233`*^9, 3.7062625556479073`*^9, 3.70626270640012*^9, 
   3.769410400870694*^9, {3.787963527900285*^9, 3.787963548571314*^9}}],

Cell[BoxData[
 RowBox[{"{", 
  RowBox[{"0", ",", "0", ",", "0", ",", "0", ",", "1", ",", "5"}], 
  "}"}]], "Print",
 CellChangeTimes->{
  3.7062622107454233`*^9, 3.7062625556479073`*^9, 3.70626270640012*^9, 
   3.769410400870694*^9, {3.787963527900285*^9, 3.787963548571314*^9}}],

Cell[BoxData[
 RowBox[{"{", 
  RowBox[{"0", ",", "0", ",", "0", ",", "0", ",", "2", ",", "4"}], 
  "}"}]], "Print",
 CellChangeTimes->{
  3.7062622107454233`*^9, 3.7062625556479073`*^9, 3.70626270640012*^9, 
   3.769410400870694*^9, {3.787963527900285*^9, 3.787963548571314*^9}}],

Cell[BoxData[
 RowBox[{"{", 
  RowBox[{"0", ",", "0", ",", "0", ",", "0", ",", "3", ",", "3"}], 
  "}"}]], "Print",
 CellChangeTimes->{
  3.7062622107454233`*^9, 3.7062625556479073`*^9, 3.70626270640012*^9, 
   3.769410400870694*^9, {3.787963527900285*^9, 3.787963548571314*^9}}],

Cell[BoxData[
 RowBox[{"{", 
  RowBox[{"0", ",", "0", ",", "0", ",", "0", ",", "4", ",", "2"}], 
  "}"}]], "Print",
 CellChangeTimes->{
  3.7062622107454233`*^9, 3.7062625556479073`*^9, 3.70626270640012*^9, 
   3.769410400870694*^9, {3.787963527900285*^9, 3.787963548581314*^9}}],

Cell[BoxData[
 RowBox[{"{", 
  RowBox[{"0", ",", "0", ",", "0", ",", "0", ",", "5", ",", "1"}], 
  "}"}]], "Print",
 CellChangeTimes->{
  3.7062622107454233`*^9, 3.7062625556479073`*^9, 3.70626270640012*^9, 
   3.769410400870694*^9, {3.787963527900285*^9, 3.787963548581314*^9}}],

Cell[BoxData[
 RowBox[{"{", 
  RowBox[{"0", ",", "0", ",", "0", ",", "0", ",", "6", ",", "0"}], 
  "}"}]], "Print",
 CellChangeTimes->{
  3.7062622107454233`*^9, 3.7062625556479073`*^9, 3.70626270640012*^9, 
   3.769410400870694*^9, {3.787963527900285*^9, 3.787963548581314*^9}}],

Cell[BoxData[
 RowBox[{"{", 
  RowBox[{"0", ",", "0", ",", "0", ",", "1", ",", "0", ",", "5"}], 
  "}"}]], "Print",
 CellChangeTimes->{
  3.7062622107454233`*^9, 3.7062625556479073`*^9, 3.70626270640012*^9, 
   3.769410400870694*^9, {3.787963527900285*^9, 3.787963548581314*^9}}],

Cell[BoxData[
 RowBox[{"{", 
  RowBox[{"0", ",", "0", ",", "0", ",", "1", ",", "1", ",", "4"}], 
  "}"}]], "Print",
 CellChangeTimes->{
  3.7062622107454233`*^9, 3.7062625556479073`*^9, 3.70626270640012*^9, 
   3.769410400870694*^9, {3.787963527900285*^9, 3.787963548581314*^9}}],

Cell[BoxData[
 RowBox[{"{", 
  RowBox[{"0", ",", "0", ",", "0", ",", "1", ",", "2", ",", "3"}], 
  "}"}]], "Print",
 CellChangeTimes->{
  3.7062622107454233`*^9, 3.7062625556479073`*^9, 3.70626270640012*^9, 
   3.769410400870694*^9, {3.787963527900285*^9, 3.787963548581314*^9}}]
}, Open  ]],

Cell[BoxData[
 RowBox[{"{", 
  RowBox[{"6", ",", "0", ",", "0", ",", "0", ",", "0", ",", "0"}], 
  "}"}]], "Output",
 CellChangeTimes->{{3.7062607048133154`*^9, 3.706260742493368*^9}, {
   3.7062618154148703`*^9, 3.7062618818949633`*^9}, 3.7062619570650682`*^9, 
   3.706262210735423*^9, 3.7062625556379075`*^9, 3.7062627063901196`*^9, 
   3.769410400870694*^9, {3.787963527900285*^9, 3.7879635485913143`*^9}}]
}, Open  ]],

Cell[BoxData[{
 RowBox[{
  RowBox[{"c6", "=", "M"}], ";"}], "\[IndentingNewLine]", 
 RowBox[{"M", "=."}]}], "Input",
 CellChangeTimes->{{3.7062619875251107`*^9, 3.706261998305126*^9}}],

Cell[BoxData[
 RowBox[{"(*", 
  RowBox[{
  ",", "all", ",", "the", ",", "terms", ",", "of", ",", "the", ",", 
   "partition", ",", "functions", ","}], "*)"}]], "Input"],

Cell[BoxData[
 RowBox[{
  RowBox[{
   RowBox[{
    RowBox[{"g", "[", 
     RowBox[{"Uff_", ",", "i_"}], "]"}], ":=", "\[IndentingNewLine]", 
    RowBox[{
     RowBox[{"Uff", " ", 
      RowBox[{"c6", "[", 
       RowBox[{"[", 
        RowBox[{"i", ",", "1"}], "]"}], "]"}], 
      RowBox[{
       RowBox[{"(", 
        RowBox[{
         RowBox[{"c6", "[", 
          RowBox[{"[", 
           RowBox[{"i", ",", "1"}], "]"}], "]"}], "-", "1"}], ")"}], "/", 
       "2"}]}], "+", "\[IndentingNewLine]", 
     RowBox[{"Uff", " ", 
      RowBox[{"c6", "[", 
       RowBox[{"[", 
        RowBox[{"i", ",", "2"}], "]"}], "]"}], 
      RowBox[{
       RowBox[{"(", 
        RowBox[{
         RowBox[{"c6", "[", 
          RowBox[{"[", 
           RowBox[{"i", ",", "2"}], "]"}], "]"}], "-", "1"}], ")"}], "/", 
       "2"}]}], "+", 
     RowBox[{"Uff", " ", 
      RowBox[{"c6", "[", 
       RowBox[{"[", 
        RowBox[{"i", ",", "3"}], "]"}], "]"}], 
      RowBox[{
       RowBox[{"(", 
        RowBox[{
         RowBox[{"c6", "[", 
          RowBox[{"[", 
           RowBox[{"i", ",", "3"}], "]"}], "]"}], "-", "1"}], ")"}], "/", 
       "2"}]}], "+", "\[IndentingNewLine]", 
     RowBox[{"Uff", " ", 
      RowBox[{"c6", "[", 
       RowBox[{"[", 
        RowBox[{"i", ",", "4"}], "]"}], "]"}], " ", 
      RowBox[{
       RowBox[{"(", 
        RowBox[{
         RowBox[{"c6", "[", 
          RowBox[{"[", 
           RowBox[{"i", ",", "4"}], "]"}], "]"}], "-", "1"}], ")"}], "/", 
       "2"}]}], "+", 
     RowBox[{"Uff", " ", 
      RowBox[{"c6", "[", 
       RowBox[{"[", 
        RowBox[{"i", ",", "5"}], "]"}], "]"}], 
      RowBox[{
       RowBox[{"(", 
        RowBox[{
         RowBox[{"c6", "[", 
          RowBox[{"[", 
           RowBox[{"i", ",", "5"}], "]"}], "]"}], "-", "1"}], ")"}], "/", 
       "2"}]}], "+", 
     RowBox[{"Uff", " ", 
      RowBox[{"c6", "[", 
       RowBox[{"[", 
        RowBox[{"i", ",", "6"}], "]"}], "]"}], 
      RowBox[{
       RowBox[{"(", 
        RowBox[{
         RowBox[{"c6", "[", 
          RowBox[{"[", 
           RowBox[{"i", ",", "6"}], "]"}], "]"}], "-", "1"}], ")"}], "/", 
       "2"}]}]}]}], ";"}], "\[IndentingNewLine]"}]], "Input",
 CellChangeTimes->{{3.706255049583908*^9, 3.706255094483971*^9}, {
  3.706255142244038*^9, 3.706255178774089*^9}, {3.706255244934182*^9, 
  3.706255253954194*^9}, {3.706255301794262*^9, 3.7062553202442875`*^9}, {
  3.7062570517867117`*^9, 3.7062570902167654`*^9}, {3.706262417785713*^9, 
  3.706262443265749*^9}}],

Cell[BoxData[
 RowBox[{
  RowBox[{"degen", "[", 
   RowBox[{"k_", ",", "m_"}], "]"}], ":=", "\[IndentingNewLine]", 
  RowBox[{"Block", "[", 
   RowBox[{
    RowBox[{"{", 
     RowBox[{
     "dim", ",", "ncfg", ",", "npot", ",", "Fk", ",", "g", ",", "m1", ",", 
      "s1"}], "}"}], ",", "\[IndentingNewLine]", 
    RowBox[{
     RowBox[{"dim", "=", 
      RowBox[{"Dimensions", "[", "m", "]"}]}], ";", "\[IndentingNewLine]", 
     RowBox[{"ncfg", "=", 
      RowBox[{"dim", "[", 
       RowBox[{"[", "1", "]"}], "]"}]}], ";", "\[IndentingNewLine]", 
     RowBox[{"npot", "=", 
      RowBox[{"dim", "[", 
       RowBox[{"[", "2", "]"}], "]"}]}], ";", "\[IndentingNewLine]", 
     RowBox[{"Fk", "=", 
      RowBox[{"Factorial", "[", "k", "]"}]}], ";", "\[IndentingNewLine]", 
     RowBox[{"g", "  ", "=", 
      RowBox[{"Table", "[", 
       RowBox[{"0", ",", 
        RowBox[{"{", 
         RowBox[{"i", ",", "1", ",", 
          RowBox[{"dim", "[", 
           RowBox[{"[", "1", "]"}], "]"}]}], "}"}]}], "]"}]}], ";", 
     "\[IndentingNewLine]", 
     RowBox[{"For", "[", 
      RowBox[{
       RowBox[{"i", "=", "1"}], ",", 
       RowBox[{"i", "\[LessEqual]", "ncfg"}], ",", 
       RowBox[{"i", "++"}], ",", "\[IndentingNewLine]", 
       RowBox[{
        RowBox[{"m1", "=", 
         RowBox[{"m", "[", 
          RowBox[{"[", "i", "]"}], "]"}]}], ";", "\[IndentingNewLine]", 
        RowBox[{
         RowBox[{"g", "[", 
          RowBox[{"[", "i", "]"}], "]"}], "=", 
         RowBox[{"Fk", "/", 
          RowBox[{"Apply", "[", 
           RowBox[{"Times", ",", 
            RowBox[{"Factorial", "[", "m1", "]"}]}], "]"}]}]}], ";"}]}], 
      "\[IndentingNewLine]", "]"}], ";", "\[IndentingNewLine]", 
     RowBox[{"s1", "=", 
      RowBox[{"Apply", "[", 
       RowBox[{"Plus", ",", "g"}], "]"}]}], ";", "\[IndentingNewLine]", 
     RowBox[{"If", "[", 
      RowBox[{
       RowBox[{"s1", "\[NotEqual]", 
        RowBox[{"npot", "^", "k"}]}], ",", 
       RowBox[{
        RowBox[{"Print", "[", "\"\<Err\>\"", "]"}], ";", 
        RowBox[{"Return", "[", "]"}]}]}], "]"}], ";", "\[IndentingNewLine]", 
     RowBox[{"Return", "[", "g", "]"}]}]}], "\[IndentingNewLine]", 
   "]"}]}]], "Input"],

Cell[BoxData[""], "Input",
 CellChangeTimes->{{3.690941126246984*^9, 3.6909415961269407`*^9}, {
  3.690941659156248*^9, 3.6909416757730513`*^9}, {3.691084053464222*^9, 
  3.691084129724337*^9}, {3.706254146332644*^9, 3.7062541465326443`*^9}, {
  3.7062549653937902`*^9, 3.7062550105638537`*^9}}],

Cell[CellGroupData[{

Cell[BoxData[{
 RowBox[{
  RowBox[{"mlt", "=", 
   RowBox[{"degen", "[", 
    RowBox[{"K", ",", "c6"}], "]"}]}], ";"}], "\[IndentingNewLine]", 
 RowBox[{"Dimensions", "[", "mlt", "]"}], "\[IndentingNewLine]", 
 RowBox[{"Apply", "[", 
  RowBox[{"Plus", ",", "mlt"}], "]"}]}], "Input",
 CellChangeTimes->{{3.769410288720536*^9, 3.769410289300537*^9}}],

Cell[BoxData[
 RowBox[{"{", "462", "}"}]], "Output",
 CellChangeTimes->{
  3.76941029109054*^9, 3.769410417300717*^9, {3.787963527950285*^9, 
   3.787963548621314*^9}}],

Cell[BoxData["46656"], "Output",
 CellChangeTimes->{
  3.76941029109054*^9, 3.769410417300717*^9, {3.787963527950285*^9, 
   3.787963548621314*^9}}]
}, Open  ]],

Cell[CellGroupData[{

Cell[BoxData[
 RowBox[{
  RowBox[{"(*", 
   RowBox[{",", "Hamiltonian", ","}], "*)"}], "\[IndentingNewLine]", 
  RowBox[{"H", "=", 
   RowBox[{"Table", "[", 
    RowBox[{
     RowBox[{"g", "[", 
      RowBox[{"j1", ",", "i"}], "]"}], ",", 
     RowBox[{"{", 
      RowBox[{"i", ",", "1", ",", "462"}], "}"}]}], "]"}]}]}]], "Input",
 CellChangeTimes->{{3.690941793132362*^9, 3.6909418748799257`*^9}, 
   3.690941960109935*^9, {3.6910841862788563`*^9, 3.69108419194355*^9}, {
   3.691084669826004*^9, 3.691084671286907*^9}, {3.7062541465326443`*^9, 
   3.7062541465326443`*^9}, {3.706255112513996*^9, 3.7062551190140057`*^9}, {
   3.7062553641643486`*^9, 3.7062554045144053`*^9}, {3.706257103016783*^9, 
   3.706257107156789*^9}, 3.7062624471857543`*^9}],

Cell[BoxData[
 RowBox[{"{", 
  RowBox[{
   RowBox[{"15", " ", "j1"}], ",", 
   RowBox[{"10", " ", "j1"}], ",", 
   RowBox[{"7", " ", "j1"}], ",", 
   RowBox[{"6", " ", "j1"}], ",", 
   RowBox[{"7", " ", "j1"}], ",", 
   RowBox[{"10", " ", "j1"}], ",", 
   RowBox[{"15", " ", "j1"}], ",", 
   RowBox[{"10", " ", "j1"}], ",", 
   RowBox[{"6", " ", "j1"}], ",", 
   RowBox[{"4", " ", "j1"}], ",", 
   RowBox[{"4", " ", "j1"}], ",", 
   RowBox[{"6", " ", "j1"}], ",", 
   RowBox[{"10", " ", "j1"}], ",", 
   RowBox[{"7", " ", "j1"}], ",", 
   RowBox[{"4", " ", "j1"}], ",", 
   RowBox[{"3", " ", "j1"}], ",", 
   RowBox[{"4", " ", "j1"}], ",", 
   RowBox[{"7", " ", "j1"}], ",", 
   RowBox[{"6", " ", "j1"}], ",", 
   RowBox[{"4", " ", "j1"}], ",", 
   RowBox[{"4", " ", "j1"}], ",", 
   RowBox[{"6", " ", "j1"}], ",", 
   RowBox[{"7", " ", "j1"}], ",", 
   RowBox[{"6", " ", "j1"}], ",", 
   RowBox[{"7", " ", "j1"}], ",", 
   RowBox[{"10", " ", "j1"}], ",", 
   RowBox[{"10", " ", "j1"}], ",", 
   RowBox[{"15", " ", "j1"}], ",", 
   RowBox[{"10", " ", "j1"}], ",", 
   RowBox[{"6", " ", "j1"}], ",", 
   RowBox[{"4", " ", "j1"}], ",", 
   RowBox[{"4", " ", "j1"}], ",", 
   RowBox[{"6", " ", "j1"}], ",", 
   RowBox[{"10", " ", "j1"}], ",", 
   RowBox[{"6", " ", "j1"}], ",", 
   RowBox[{"3", " ", "j1"}], ",", 
   RowBox[{"2", " ", "j1"}], ",", 
   RowBox[{"3", " ", "j1"}], ",", 
   RowBox[{"6", " ", "j1"}], ",", 
   RowBox[{"4", " ", "j1"}], ",", 
   RowBox[{"2", " ", "j1"}], ",", 
   RowBox[{"2", " ", "j1"}], ",", 
   RowBox[{"4", " ", "j1"}], ",", 
   RowBox[{"4", " ", "j1"}], ",", 
   RowBox[{"3", " ", "j1"}], ",", 
   RowBox[{"4", " ", "j1"}], ",", 
   RowBox[{"6", " ", "j1"}], ",", 
   RowBox[{"6", " ", "j1"}], ",", 
   RowBox[{"10", " ", "j1"}], ",", 
   RowBox[{"7", " ", "j1"}], ",", 
   RowBox[{"4", " ", "j1"}], ",", 
   RowBox[{"3", " ", "j1"}], ",", 
   RowBox[{"4", " ", "j1"}], ",", 
   RowBox[{"7", " ", "j1"}], ",", 
   RowBox[{"4", " ", "j1"}], ",", 
   RowBox[{"2", " ", "j1"}], ",", 
   RowBox[{"2", " ", "j1"}], ",", 
   RowBox[{"4", " ", "j1"}], ",", 
   RowBox[{"3", " ", "j1"}], ",", 
   RowBox[{"2", " ", "j1"}], ",", 
   RowBox[{"3", " ", "j1"}], ",", 
   RowBox[{"4", " ", "j1"}], ",", 
   RowBox[{"4", " ", "j1"}], ",", 
   RowBox[{"7", " ", "j1"}], ",", 
   RowBox[{"6", " ", "j1"}], ",", 
   RowBox[{"4", " ", "j1"}], ",", 
   RowBox[{"4", " ", "j1"}], ",", 
   RowBox[{"6", " ", "j1"}], ",", 
   RowBox[{"4", " ", "j1"}], ",", 
   RowBox[{"3", " ", "j1"}], ",", 
   RowBox[{"4", " ", "j1"}], ",", 
   RowBox[{"4", " ", "j1"}], ",", 
   RowBox[{"4", " ", "j1"}], ",", 
   RowBox[{"6", " ", "j1"}], ",", 
   RowBox[{"7", " ", "j1"}], ",", 
   RowBox[{"6", " ", "j1"}], ",", 
   RowBox[{"7", " ", "j1"}], ",", 
   RowBox[{"6", " ", "j1"}], ",", 
   RowBox[{"6", " ", "j1"}], ",", 
   RowBox[{"7", " ", "j1"}], ",", 
   RowBox[{"10", " ", "j1"}], ",", 
   RowBox[{"10", " ", "j1"}], ",", 
   RowBox[{"10", " ", "j1"}], ",", 
   RowBox[{"15", " ", "j1"}], ",", 
   RowBox[{"10", " ", "j1"}], ",", 
   RowBox[{"6", " ", "j1"}], ",", 
   RowBox[{"4", " ", "j1"}], ",", 
   RowBox[{"4", " ", "j1"}], ",", 
   RowBox[{"6", " ", "j1"}], ",", 
   RowBox[{"10", " ", "j1"}], ",", 
   RowBox[{"6", " ", "j1"}], ",", 
   RowBox[{"3", " ", "j1"}], ",", 
   RowBox[{"2", " ", "j1"}], ",", 
   RowBox[{"3", " ", "j1"}], ",", 
   RowBox[{"6", " ", "j1"}], ",", 
   RowBox[{"4", " ", "j1"}], ",", 
   RowBox[{"2", " ", "j1"}], ",", 
   RowBox[{"2", " ", "j1"}], ",", 
   RowBox[{"4", " ", "j1"}], ",", 
   RowBox[{"4", " ", "j1"}], ",", 
   RowBox[{"3", " ", "j1"}], ",", 
   RowBox[{"4", " ", "j1"}], ",", 
   RowBox[{"6", " ", "j1"}], ",", 
   RowBox[{"6", " ", "j1"}], ",", 
   RowBox[{"10", " ", "j1"}], ",", 
   RowBox[{"6", " ", "j1"}], ",", 
   RowBox[{"3", " ", "j1"}], ",", 
   RowBox[{"2", " ", "j1"}], ",", 
   RowBox[{"3", " ", "j1"}], ",", 
   RowBox[{"6", " ", "j1"}], ",", 
   RowBox[{"3", " ", "j1"}], ",", "j1", ",", "j1", ",", 
   RowBox[{"3", " ", "j1"}], ",", 
   RowBox[{"2", " ", "j1"}], ",", "j1", ",", 
   RowBox[{"2", " ", "j1"}], ",", 
   RowBox[{"3", " ", "j1"}], ",", 
   RowBox[{"3", " ", "j1"}], ",", 
   RowBox[{"6", " ", "j1"}], ",", 
   RowBox[{"4", " ", "j1"}], ",", 
   RowBox[{"2", " ", "j1"}], ",", 
   RowBox[{"2", " ", "j1"}], ",", 
   RowBox[{"4", " ", "j1"}], ",", 
   RowBox[{"2", " ", "j1"}], ",", "j1", ",", 
   RowBox[{"2", " ", "j1"}], ",", 
   RowBox[{"2", " ", "j1"}], ",", 
   RowBox[{"2", " ", "j1"}], ",", 
   RowBox[{"4", " ", "j1"}], ",", 
   RowBox[{"4", " ", "j1"}], ",", 
   RowBox[{"3", " ", "j1"}], ",", 
   RowBox[{"4", " ", "j1"}], ",", 
   RowBox[{"3", " ", "j1"}], ",", 
   RowBox[{"3", " ", "j1"}], ",", 
   RowBox[{"4", " ", "j1"}], ",", 
   RowBox[{"6", " ", "j1"}], ",", 
   RowBox[{"6", " ", "j1"}], ",", 
   RowBox[{"6", " ", "j1"}], ",", 
   RowBox[{"10", " ", "j1"}], ",", 
   RowBox[{"7", " ", "j1"}], ",", 
   RowBox[{"4", " ", "j1"}], ",", 
   RowBox[{"3", " ", "j1"}], ",", 
   RowBox[{"4", " ", "j1"}], ",", 
   RowBox[{"7", " ", "j1"}], ",", 
   RowBox[{"4", " ", "j1"}], ",", 
   RowBox[{"2", " ", "j1"}], ",", 
   RowBox[{"2", " ", "j1"}], ",", 
   RowBox[{"4", " ", "j1"}], ",", 
   RowBox[{"3", " ", "j1"}], ",", 
   RowBox[{"2", " ", "j1"}], ",", 
   RowBox[{"3", " ", "j1"}], ",", 
   RowBox[{"4", " ", "j1"}], ",", 
   RowBox[{"4", " ", "j1"}], ",", 
   RowBox[{"7", " ", "j1"}], ",", 
   RowBox[{"4", " ", "j1"}], ",", 
   RowBox[{"2", " ", "j1"}], ",", 
   RowBox[{"2", " ", "j1"}], ",", 
   RowBox[{"4", " ", "j1"}], ",", 
   RowBox[{"2", " ", "j1"}], ",", "j1", ",", 
   RowBox[{"2", " ", "j1"}], ",", 
   RowBox[{"2", " ", "j1"}], ",", 
   RowBox[{"2", " ", "j1"}], ",", 
   RowBox[{"4", " ", "j1"}], ",", 
   RowBox[{"3", " ", "j1"}], ",", 
   RowBox[{"2", " ", "j1"}], ",", 
   RowBox[{"3", " ", "j1"}], ",", 
   RowBox[{"2", " ", "j1"}], ",", 
   RowBox[{"2", " ", "j1"}], ",", 
   RowBox[{"3", " ", "j1"}], ",", 
   RowBox[{"4", " ", "j1"}], ",", 
   RowBox[{"4", " ", "j1"}], ",", 
   RowBox[{"4", " ", "j1"}], ",", 
   RowBox[{"7", " ", "j1"}], ",", 
   RowBox[{"6", " ", "j1"}], ",", 
   RowBox[{"4", " ", "j1"}], ",", 
   RowBox[{"4", " ", "j1"}], ",", 
   RowBox[{"6", " ", "j1"}], ",", 
   RowBox[{"4", " ", "j1"}], ",", 
   RowBox[{"3", " ", "j1"}], ",", 
   RowBox[{"4", " ", "j1"}], ",", 
   RowBox[{"4", " ", "j1"}], ",", 
   RowBox[{"4", " ", "j1"}], ",", 
   RowBox[{"6", " ", "j1"}], ",", 
   RowBox[{"4", " ", "j1"}], ",", 
   RowBox[{"3", " ", "j1"}], ",", 
   RowBox[{"4", " ", "j1"}], ",", 
   RowBox[{"3", " ", "j1"}], ",", 
   RowBox[{"3", " ", "j1"}], ",", 
   RowBox[{"4", " ", "j1"}], ",", 
   RowBox[{"4", " ", "j1"}], ",", 
   RowBox[{"4", " ", "j1"}], ",", 
   RowBox[{"4", " ", "j1"}], ",", 
   RowBox[{"6", " ", "j1"}], ",", 
   RowBox[{"7", " ", "j1"}], ",", 
   RowBox[{"6", " ", "j1"}], ",", 
   RowBox[{"7", " ", "j1"}], ",", 
   RowBox[{"6", " ", "j1"}], ",", 
   RowBox[{"6", " ", "j1"}], ",", 
   RowBox[{"7", " ", "j1"}], ",", 
   RowBox[{"6", " ", "j1"}], ",", 
   RowBox[{"6", " ", "j1"}], ",", 
   RowBox[{"6", " ", "j1"}], ",", 
   RowBox[{"7", " ", "j1"}], ",", 
   RowBox[{"10", " ", "j1"}], ",", 
   RowBox[{"10", " ", "j1"}], ",", 
   RowBox[{"10", " ", "j1"}], ",", 
   RowBox[{"10", " ", "j1"}], ",", 
   RowBox[{"15", " ", "j1"}], ",", 
   RowBox[{"10", " ", "j1"}], ",", 
   RowBox[{"6", " ", "j1"}], ",", 
   RowBox[{"4", " ", "j1"}], ",", 
   RowBox[{"4", " ", "j1"}], ",", 
   RowBox[{"6", " ", "j1"}], ",", 
   RowBox[{"10", " ", "j1"}], ",", 
   RowBox[{"6", " ", "j1"}], ",", 
   RowBox[{"3", " ", "j1"}], ",", 
   RowBox[{"2", " ", "j1"}], ",", 
   RowBox[{"3", " ", "j1"}], ",", 
   RowBox[{"6", " ", "j1"}], ",", 
   RowBox[{"4", " ", "j1"}], ",", 
   RowBox[{"2", " ", "j1"}], ",", 
   RowBox[{"2", " ", "j1"}], ",", 
   RowBox[{"4", " ", "j1"}], ",", 
   RowBox[{"4", " ", "j1"}], ",", 
   RowBox[{"3", " ", "j1"}], ",", 
   RowBox[{"4", " ", "j1"}], ",", 
   RowBox[{"6", " ", "j1"}], ",", 
   RowBox[{"6", " ", "j1"}], ",", 
   RowBox[{"10", " ", "j1"}], ",", 
   RowBox[{"6", " ", "j1"}], ",", 
   RowBox[{"3", " ", "j1"}], ",", 
   RowBox[{"2", " ", "j1"}], ",", 
   RowBox[{"3", " ", "j1"}], ",", 
   RowBox[{"6", " ", "j1"}], ",", 
   RowBox[{"3", " ", "j1"}], ",", "j1", ",", "j1", ",", 
   RowBox[{"3", " ", "j1"}], ",", 
   RowBox[{"2", " ", "j1"}], ",", "j1", ",", 
   RowBox[{"2", " ", "j1"}], ",", 
   RowBox[{"3", " ", "j1"}], ",", 
   RowBox[{"3", " ", "j1"}], ",", 
   RowBox[{"6", " ", "j1"}], ",", 
   RowBox[{"4", " ", "j1"}], ",", 
   RowBox[{"2", " ", "j1"}], ",", 
   RowBox[{"2", " ", "j1"}], ",", 
   RowBox[{"4", " ", "j1"}], ",", 
   RowBox[{"2", " ", "j1"}], ",", "j1", ",", 
   RowBox[{"2", " ", "j1"}], ",", 
   RowBox[{"2", " ", "j1"}], ",", 
   RowBox[{"2", " ", "j1"}], ",", 
   RowBox[{"4", " ", "j1"}], ",", 
   RowBox[{"4", " ", "j1"}], ",", 
   RowBox[{"3", " ", "j1"}], ",", 
   RowBox[{"4", " ", "j1"}], ",", 
   RowBox[{"3", " ", "j1"}], ",", 
   RowBox[{"3", " ", "j1"}], ",", 
   RowBox[{"4", " ", "j1"}], ",", 
   RowBox[{"6", " ", "j1"}], ",", 
   RowBox[{"6", " ", "j1"}], ",", 
   RowBox[{"6", " ", "j1"}], ",", 
   RowBox[{"10", " ", "j1"}], ",", 
   RowBox[{"6", " ", "j1"}], ",", 
   RowBox[{"3", " ", "j1"}], ",", 
   RowBox[{"2", " ", "j1"}], ",", 
   RowBox[{"3", " ", "j1"}], ",", 
   RowBox[{"6", " ", "j1"}], ",", 
   RowBox[{"3", " ", "j1"}], ",", "j1", ",", "j1", ",", 
   RowBox[{"3", " ", "j1"}], ",", 
   RowBox[{"2", " ", "j1"}], ",", "j1", ",", 
   RowBox[{"2", " ", "j1"}], ",", 
   RowBox[{"3", " ", "j1"}], ",", 
   RowBox[{"3", " ", "j1"}], ",", 
   RowBox[{"6", " ", "j1"}], ",", 
   RowBox[{"3", " ", "j1"}], ",", "j1", ",", "j1", ",", 
   RowBox[{"3", " ", "j1"}], ",", "j1", ",", "0", ",", "j1", ",", "j1", ",", 
   "j1", ",", 
   RowBox[{"3", " ", "j1"}], ",", 
   RowBox[{"2", " ", "j1"}], ",", "j1", ",", 
   RowBox[{"2", " ", "j1"}], ",", "j1", ",", "j1", ",", 
   RowBox[{"2", " ", "j1"}], ",", 
   RowBox[{"3", " ", "j1"}], ",", 
   RowBox[{"3", " ", "j1"}], ",", 
   RowBox[{"3", " ", "j1"}], ",", 
   RowBox[{"6", " ", "j1"}], ",", 
   RowBox[{"4", " ", "j1"}], ",", 
   RowBox[{"2", " ", "j1"}], ",", 
   RowBox[{"2", " ", "j1"}], ",", 
   RowBox[{"4", " ", "j1"}], ",", 
   RowBox[{"2", " ", "j1"}], ",", "j1", ",", 
   RowBox[{"2", " ", "j1"}], ",", 
   RowBox[{"2", " ", "j1"}], ",", 
   RowBox[{"2", " ", "j1"}], ",", 
   RowBox[{"4", " ", "j1"}], ",", 
   RowBox[{"2", " ", "j1"}], ",", "j1", ",", 
   RowBox[{"2", " ", "j1"}], ",", "j1", ",", "j1", ",", 
   RowBox[{"2", " ", "j1"}], ",", 
   RowBox[{"2", " ", "j1"}], ",", 
   RowBox[{"2", " ", "j1"}], ",", 
   RowBox[{"2", " ", "j1"}], ",", 
   RowBox[{"4", " ", "j1"}], ",", 
   RowBox[{"4", " ", "j1"}], ",", 
   RowBox[{"3", " ", "j1"}], ",", 
   RowBox[{"4", " ", "j1"}], ",", 
   RowBox[{"3", " ", "j1"}], ",", 
   RowBox[{"3", " ", "j1"}], ",", 
   RowBox[{"4", " ", "j1"}], ",", 
   RowBox[{"3", " ", "j1"}], ",", 
   RowBox[{"3", " ", "j1"}], ",", 
   RowBox[{"3", " ", "j1"}], ",", 
   RowBox[{"4", " ", "j1"}], ",", 
   RowBox[{"6", " ", "j1"}], ",", 
   RowBox[{"6", " ", "j1"}], ",", 
   RowBox[{"6", " ", "j1"}], ",", 
   RowBox[{"6", " ", "j1"}], ",", 
   RowBox[{"10", " ", "j1"}], ",", 
   RowBox[{"7", " ", "j1"}], ",", 
   RowBox[{"4", " ", "j1"}], ",", 
   RowBox[{"3", " ", "j1"}], ",", 
   RowBox[{"4", " ", "j1"}], ",", 
   RowBox[{"7", " ", "j1"}], ",", 
   RowBox[{"4", " ", "j1"}], ",", 
   RowBox[{"2", " ", "j1"}], ",", 
   RowBox[{"2", " ", "j1"}], ",", 
   RowBox[{"4", " ", "j1"}], ",", 
   RowBox[{"3", " ", "j1"}], ",", 
   RowBox[{"2", " ", "j1"}], ",", 
   RowBox[{"3", " ", "j1"}], ",", 
   RowBox[{"4", " ", "j1"}], ",", 
   RowBox[{"4", " ", "j1"}], ",", 
   RowBox[{"7", " ", "j1"}], ",", 
   RowBox[{"4", " ", "j1"}], ",", 
   RowBox[{"2", " ", "j1"}], ",", 
   RowBox[{"2", " ", "j1"}], ",", 
   RowBox[{"4", " ", "j1"}], ",", 
   RowBox[{"2", " ", "j1"}], ",", "j1", ",", 
   RowBox[{"2", " ", "j1"}], ",", 
   RowBox[{"2", " ", "j1"}], ",", 
   RowBox[{"2", " ", "j1"}], ",", 
   RowBox[{"4", " ", "j1"}], ",", 
   RowBox[{"3", " ", "j1"}], ",", 
   RowBox[{"2", " ", "j1"}], ",", 
   RowBox[{"3", " ", "j1"}], ",", 
   RowBox[{"2", " ", "j1"}], ",", 
   RowBox[{"2", " ", "j1"}], ",", 
   RowBox[{"3", " ", "j1"}], ",", 
   RowBox[{"4", " ", "j1"}], ",", 
   RowBox[{"4", " ", "j1"}], ",", 
   RowBox[{"4", " ", "j1"}], ",", 
   RowBox[{"7", " ", "j1"}], ",", 
   RowBox[{"4", " ", "j1"}], ",", 
   RowBox[{"2", " ", "j1"}], ",", 
   RowBox[{"2", " ", "j1"}], ",", 
   RowBox[{"4", " ", "j1"}], ",", 
   RowBox[{"2", " ", "j1"}], ",", "j1", ",", 
   RowBox[{"2", " ", "j1"}], ",", 
   RowBox[{"2", " ", "j1"}], ",", 
   RowBox[{"2", " ", "j1"}], ",", 
   RowBox[{"4", " ", "j1"}], ",", 
   RowBox[{"2", " ", "j1"}], ",", "j1", ",", 
   RowBox[{"2", " ", "j1"}], ",", "j1", ",", "j1", ",", 
   RowBox[{"2", " ", "j1"}], ",", 
   RowBox[{"2", " ", "j1"}], ",", 
   RowBox[{"2", " ", "j1"}], ",", 
   RowBox[{"2", " ", "j1"}], ",", 
   RowBox[{"4", " ", "j1"}], ",", 
   RowBox[{"3", " ", "j1"}], ",", 
   RowBox[{"2", " ", "j1"}], ",", 
   RowBox[{"3", " ", "j1"}], ",", 
   RowBox[{"2", " ", "j1"}], ",", 
   RowBox[{"2", " ", "j1"}], ",", 
   RowBox[{"3", " ", "j1"}], ",", 
   RowBox[{"2", " ", "j1"}], ",", 
   RowBox[{"2", " ", "j1"}], ",", 
   RowBox[{"2", " ", "j1"}], ",", 
   RowBox[{"3", " ", "j1"}], ",", 
   RowBox[{"4", " ", "j1"}], ",", 
   RowBox[{"4", " ", "j1"}], ",", 
   RowBox[{"4", " ", "j1"}], ",", 
   RowBox[{"4", " ", "j1"}], ",", 
   RowBox[{"7", " ", "j1"}], ",", 
   RowBox[{"6", " ", "j1"}], ",", 
   RowBox[{"4", " ", "j1"}], ",", 
   RowBox[{"4", " ", "j1"}], ",", 
   RowBox[{"6", " ", "j1"}], ",", 
   RowBox[{"4", " ", "j1"}], ",", 
   RowBox[{"3", " ", "j1"}], ",", 
   RowBox[{"4", " ", "j1"}], ",", 
   RowBox[{"4", " ", "j1"}], ",", 
   RowBox[{"4", " ", "j1"}], ",", 
   RowBox[{"6", " ", "j1"}], ",", 
   RowBox[{"4", " ", "j1"}], ",", 
   RowBox[{"3", " ", "j1"}], ",", 
   RowBox[{"4", " ", "j1"}], ",", 
   RowBox[{"3", " ", "j1"}], ",", 
   RowBox[{"3", " ", "j1"}], ",", 
   RowBox[{"4", " ", "j1"}], ",", 
   RowBox[{"4", " ", "j1"}], ",", 
   RowBox[{"4", " ", "j1"}], ",", 
   RowBox[{"4", " ", "j1"}], ",", 
   RowBox[{"6", " ", "j1"}], ",", 
   RowBox[{"4", " ", "j1"}], ",", 
   RowBox[{"3", " ", "j1"}], ",", 
   RowBox[{"4", " ", "j1"}], ",", 
   RowBox[{"3", " ", "j1"}], ",", 
   RowBox[{"3", " ", "j1"}], ",", 
   RowBox[{"4", " ", "j1"}], ",", 
   RowBox[{"3", " ", "j1"}], ",", 
   RowBox[{"3", " ", "j1"}], ",", 
   RowBox[{"3", " ", "j1"}], ",", 
   RowBox[{"4", " ", "j1"}], ",", 
   RowBox[{"4", " ", "j1"}], ",", 
   RowBox[{"4", " ", "j1"}], ",", 
   RowBox[{"4", " ", "j1"}], ",", 
   RowBox[{"4", " ", "j1"}], ",", 
   RowBox[{"6", " ", "j1"}], ",", 
   RowBox[{"7", " ", "j1"}], ",", 
   RowBox[{"6", " ", "j1"}], ",", 
   RowBox[{"7", " ", "j1"}], ",", 
   RowBox[{"6", " ", "j1"}], ",", 
   RowBox[{"6", " ", "j1"}], ",", 
   RowBox[{"7", " ", "j1"}], ",", 
   RowBox[{"6", " ", "j1"}], ",", 
   RowBox[{"6", " ", "j1"}], ",", 
   RowBox[{"6", " ", "j1"}], ",", 
   RowBox[{"7", " ", "j1"}], ",", 
   RowBox[{"6", " ", "j1"}], ",", 
   RowBox[{"6", " ", "j1"}], ",", 
   RowBox[{"6", " ", "j1"}], ",", 
   RowBox[{"6", " ", "j1"}], ",", 
   RowBox[{"7", " ", "j1"}], ",", 
   RowBox[{"10", " ", "j1"}], ",", 
   RowBox[{"10", " ", "j1"}], ",", 
   RowBox[{"10", " ", "j1"}], ",", 
   RowBox[{"10", " ", "j1"}], ",", 
   RowBox[{"10", " ", "j1"}], ",", 
   RowBox[{"15", " ", "j1"}]}], "}"}]], "Output",
 CellChangeTimes->{
  3.690941876010857*^9, 3.690941963969157*^9, 3.690972871634519*^9, 
   3.691027452963752*^9, 3.691084200083845*^9, 3.691084707723413*^9, 
   3.691084781197297*^9, 3.69848352741394*^9, 3.6985445008119707`*^9, 
   3.698545164025321*^9, 3.698583591329041*^9, 3.706255410764414*^9, 
   3.7062620235651617`*^9, 3.7062622107954235`*^9, 3.7062625557079077`*^9, 
   3.70626270646012*^9, 3.769410421070722*^9, {3.787963527970285*^9, 
   3.787963548651314*^9}}]
}, Open  ]],

Cell[CellGroupData[{

Cell[BoxData[
 RowBox[{"Dimensions", "[", "H", "]"}]], "Input",
 CellChangeTimes->{{3.690941887724477*^9, 3.690941892902645*^9}, 
   3.690941972109281*^9}],

Cell[BoxData[
 RowBox[{"{", "462", "}"}]], "Output",
 CellChangeTimes->{
  3.690941893625054*^9, 3.6909419735647*^9, 3.69097287166784*^9, 
   3.691027452996051*^9, 3.691084204130629*^9, 3.6910847077566957`*^9, 
   3.691084781245833*^9, 3.6984835274473133`*^9, 3.6985445008433723`*^9, 
   3.698545167505199*^9, 3.698583591359939*^9, 3.706255416404422*^9, 
   3.7062620276951675`*^9, 3.7062622108154235`*^9, 3.7062625557279077`*^9, 
   3.7062627064801197`*^9, 3.7694104285907326`*^9, {3.787963527990285*^9, 
   3.7879635486713142`*^9}}]
}, Open  ]],

Cell[CellGroupData[{

Cell[BoxData[
 RowBox[{"z1", "=", 
  RowBox[{"Apply", "[", 
   RowBox[{"Plus", ",", 
    RowBox[{"Flatten", "[", 
     RowBox[{"Exp", "[", 
      RowBox[{"-", "H"}], "]"}], "]"}]}], "]"}]}]], "Input",
 CellChangeTimes->{{3.690970145077883*^9, 3.690970176238216*^9}, {
  3.690970302836378*^9, 3.690970312025798*^9}, {3.690970373865704*^9, 
  3.690970391790655*^9}, {3.690970593175194*^9, 3.690970624716523*^9}, {
  3.690970663474869*^9, 3.690970663946576*^9}}],

Cell[BoxData[
 RowBox[{"1", "+", 
  RowBox[{"6", " ", 
   SuperscriptBox["\[ExponentialE]", 
    RowBox[{
     RowBox[{"-", "15"}], " ", "j1"}]]}], "+", 
  RowBox[{"30", " ", 
   SuperscriptBox["\[ExponentialE]", 
    RowBox[{
     RowBox[{"-", "10"}], " ", "j1"}]]}], "+", 
  RowBox[{"30", " ", 
   SuperscriptBox["\[ExponentialE]", 
    RowBox[{
     RowBox[{"-", "7"}], " ", "j1"}]]}], "+", 
  RowBox[{"75", " ", 
   SuperscriptBox["\[ExponentialE]", 
    RowBox[{
     RowBox[{"-", "6"}], " ", "j1"}]]}], "+", 
  RowBox[{"120", " ", 
   SuperscriptBox["\[ExponentialE]", 
    RowBox[{
     RowBox[{"-", "4"}], " ", "j1"}]]}], "+", 
  RowBox[{"80", " ", 
   SuperscriptBox["\[ExponentialE]", 
    RowBox[{
     RowBox[{"-", "3"}], " ", "j1"}]]}], "+", 
  RowBox[{"90", " ", 
   SuperscriptBox["\[ExponentialE]", 
    RowBox[{
     RowBox[{"-", "2"}], " ", "j1"}]]}], "+", 
  RowBox[{"30", " ", 
   SuperscriptBox["\[ExponentialE]", 
    RowBox[{"-", "j1"}]]}]}]], "Output",
 CellChangeTimes->{
  3.690970159250794*^9, 3.6909703127497177`*^9, {3.690970606438033*^9, 
   3.690970625774683*^9}, 3.690970665844461*^9, 3.690972871739833*^9, 
   3.691027453063074*^9, 3.69108421366885*^9, 3.6910847078238277`*^9, 
   3.691084781315666*^9, 3.698483527514306*^9, 3.698544500910933*^9, 
   3.698545178325794*^9, 3.698583591445022*^9, 3.706255462294486*^9, 
   3.706262030625171*^9, 3.7062622108254237`*^9, 3.7062625557479076`*^9, 
   3.70626270650012*^9, 3.769410431492737*^9, {3.787963528010285*^9, 
   3.7879635486913137`*^9}}]
}, Open  ]],

Cell[CellGroupData[{

Cell[BoxData[{
 RowBox[{
  RowBox[{"eh", "=", 
   RowBox[{"Exp", "[", 
    RowBox[{"-", "H"}], "]"}]}], ";"}], "\[IndentingNewLine]", 
 RowBox[{
  RowBox[{"geh1", "=", 
   RowBox[{"Table", "[", " ", 
    RowBox[{
     RowBox[{"eh", "[", 
      RowBox[{"[", "i", "]"}], "]"}], ",", 
     RowBox[{"{", 
      RowBox[{"i", ",", "1", ",", "462"}], "}"}]}], "]"}]}], " ", 
  ";"}], "\[IndentingNewLine]", 
 RowBox[{
  RowBox[{"geh2", "=", 
   RowBox[{"Table", "[", 
    RowBox[{
     RowBox[{
      RowBox[{"mlt", "[", 
       RowBox[{"[", "i", "]"}], "]"}], " ", 
      RowBox[{"eh", "[", 
       RowBox[{"[", "i", "]"}], "]"}]}], ",", 
     RowBox[{"{", 
      RowBox[{"i", ",", "1", ",", "462"}], "}"}]}], "]"}]}], " ", 
  ";"}], "\[IndentingNewLine]", 
 RowBox[{"z1", "=", 
  RowBox[{"Apply", "[", 
   RowBox[{"Plus", ",", 
    RowBox[{"Flatten", "[", "geh1", "]"}]}], "]"}]}], "\[IndentingNewLine]", 
 RowBox[{"z2", "=", 
  RowBox[{"Apply", "[", 
   RowBox[{"Plus", ",", 
    RowBox[{"Flatten", "[", "geh2", "]"}]}], "]"}]}]}], "Input",
 CellChangeTimes->{{3.7694103592066355`*^9, 3.7694103651866436`*^9}}],

Cell[BoxData[
 RowBox[{"1", "+", 
  RowBox[{"6", " ", 
   SuperscriptBox["\[ExponentialE]", 
    RowBox[{
     RowBox[{"-", "15"}], " ", "j1"}]]}], "+", 
  RowBox[{"30", " ", 
   SuperscriptBox["\[ExponentialE]", 
    RowBox[{
     RowBox[{"-", "10"}], " ", "j1"}]]}], "+", 
  RowBox[{"30", " ", 
   SuperscriptBox["\[ExponentialE]", 
    RowBox[{
     RowBox[{"-", "7"}], " ", "j1"}]]}], "+", 
  RowBox[{"75", " ", 
   SuperscriptBox["\[ExponentialE]", 
    RowBox[{
     RowBox[{"-", "6"}], " ", "j1"}]]}], "+", 
  RowBox[{"120", " ", 
   SuperscriptBox["\[ExponentialE]", 
    RowBox[{
     RowBox[{"-", "4"}], " ", "j1"}]]}], "+", 
  RowBox[{"80", " ", 
   SuperscriptBox["\[ExponentialE]", 
    RowBox[{
     RowBox[{"-", "3"}], " ", "j1"}]]}], "+", 
  RowBox[{"90", " ", 
   SuperscriptBox["\[ExponentialE]", 
    RowBox[{
     RowBox[{"-", "2"}], " ", "j1"}]]}], "+", 
  RowBox[{"30", " ", 
   SuperscriptBox["\[ExponentialE]", 
    RowBox[{"-", "j1"}]]}]}]], "Output",
 CellChangeTimes->{
  3.7694104375927453`*^9, {3.787963528030285*^9, 3.787963548711314*^9}}],

Cell[BoxData[
 RowBox[{"720", "+", 
  RowBox[{"6", " ", 
   SuperscriptBox["\[ExponentialE]", 
    RowBox[{
     RowBox[{"-", "15"}], " ", "j1"}]]}], "+", 
  RowBox[{"180", " ", 
   SuperscriptBox["\[ExponentialE]", 
    RowBox[{
     RowBox[{"-", "10"}], " ", "j1"}]]}], "+", 
  RowBox[{"450", " ", 
   SuperscriptBox["\[ExponentialE]", 
    RowBox[{
     RowBox[{"-", "7"}], " ", "j1"}]]}], "+", 
  RowBox[{"2100", " ", 
   SuperscriptBox["\[ExponentialE]", 
    RowBox[{
     RowBox[{"-", "6"}], " ", "j1"}]]}], "+", 
  RowBox[{"7200", " ", 
   SuperscriptBox["\[ExponentialE]", 
    RowBox[{
     RowBox[{"-", "4"}], " ", "j1"}]]}], "+", 
  RowBox[{"9000", " ", 
   SuperscriptBox["\[ExponentialE]", 
    RowBox[{
     RowBox[{"-", "3"}], " ", "j1"}]]}], "+", 
  RowBox[{"16200", " ", 
   SuperscriptBox["\[ExponentialE]", 
    RowBox[{
     RowBox[{"-", "2"}], " ", "j1"}]]}], "+", 
  RowBox[{"10800", " ", 
   SuperscriptBox["\[ExponentialE]", 
    RowBox[{"-", "j1"}]]}]}]], "Output",
 CellChangeTimes->{
  3.7694104375927453`*^9, {3.787963528030285*^9, 3.787963548711314*^9}}]
}, Open  ]],

Cell[BoxData[{
 RowBox[{
  RowBox[{"typ", "=", "\"\<indist\>\""}], ";"}], "\[IndentingNewLine]", 
 RowBox[{
  RowBox[{
   RowBox[{"typ", "=", "\"\<dist\>\""}], ";"}], 
  " "}], "\[IndentingNewLine]", 
 RowBox[{"Z", "=."}], "\[IndentingNewLine]", 
 RowBox[{"If", "[", 
  RowBox[{
   RowBox[{"typ", "\[Equal]", "\"\<indist\>\""}], ",", " ", 
   RowBox[{
    RowBox[{"Z", "[", "j1_", "]"}], ":=", 
    RowBox[{"Evaluate", "[", "z1", "]"}]}], ",", " ", 
   RowBox[{
    RowBox[{"Z", "[", "j1_", "]"}], ":=", 
    RowBox[{"Evaluate", "[", "z2", "]"}]}]}], "]"}]}], "Input",
 CellChangeTimes->{{3.769410656235052*^9, 3.7694106706250725`*^9}, {
  3.7694107906262407`*^9, 3.7694108523413277`*^9}, {3.7694109252674303`*^9, 
  3.769410927617434*^9}, {3.769410986528517*^9, 3.7694110079885473`*^9}, {
  3.7694112228358507`*^9, 3.76941122938686*^9}}],

Cell[CellGroupData[{

Cell[BoxData[
 RowBox[{
  RowBox[{"Z", "[", "u1", "]"}], 
  RowBox[{"(*", 
   RowBox[{",", "partition", ",", "function", ","}], "*)"}]}]], "Input",
 CellChangeTimes->{{3.690970791937065*^9, 3.690970815347851*^9}, {
   3.691084224884585*^9, 3.691084238763936*^9}, {3.706254147982646*^9, 
   3.706254147992646*^9}, {3.706255520864568*^9, 3.706255528724579*^9}, 
   3.7062624767657957`*^9}],

Cell[BoxData[
 RowBox[{"720", "+", 
  RowBox[{"6", " ", 
   SuperscriptBox["\[ExponentialE]", 
    RowBox[{
     RowBox[{"-", "15"}], " ", "u1"}]]}], "+", 
  RowBox[{"180", " ", 
   SuperscriptBox["\[ExponentialE]", 
    RowBox[{
     RowBox[{"-", "10"}], " ", "u1"}]]}], "+", 
  RowBox[{"450", " ", 
   SuperscriptBox["\[ExponentialE]", 
    RowBox[{
     RowBox[{"-", "7"}], " ", "u1"}]]}], "+", 
  RowBox[{"2100", " ", 
   SuperscriptBox["\[ExponentialE]", 
    RowBox[{
     RowBox[{"-", "6"}], " ", "u1"}]]}], "+", 
  RowBox[{"7200", " ", 
   SuperscriptBox["\[ExponentialE]", 
    RowBox[{
     RowBox[{"-", "4"}], " ", "u1"}]]}], "+", 
  RowBox[{"9000", " ", 
   SuperscriptBox["\[ExponentialE]", 
    RowBox[{
     RowBox[{"-", "3"}], " ", "u1"}]]}], "+", 
  RowBox[{"16200", " ", 
   SuperscriptBox["\[ExponentialE]", 
    RowBox[{
     RowBox[{"-", "2"}], " ", "u1"}]]}], "+", 
  RowBox[{"10800", " ", 
   SuperscriptBox["\[ExponentialE]", 
    RowBox[{"-", "u1"}]]}]}]], "Output",
 CellChangeTimes->{
  3.7062555300445814`*^9, 3.7062620589452105`*^9, 3.7062622108454237`*^9, {
   3.7062625557779074`*^9, 3.706262583597947*^9}, 3.7062627065201197`*^9, {
   3.7694108094382677`*^9, 3.7694108577613354`*^9}, 3.76941093164744*^9, 
   3.769411012530554*^9, 3.769411234458867*^9, {3.7879635280502853`*^9, 
   3.787963548741314*^9}}]
}, Open  ]],

Cell[CellGroupData[{

Cell[BoxData[{
 RowBox[{
  RowBox[{
   RowBox[{"F", "[", "u1_", "]"}], ":=", 
   RowBox[{"Log", "[", 
    RowBox[{"Z", "[", "u1", "]"}], "]"}]}], 
  RowBox[{"(*", 
   RowBox[{",", "free", ",", "energy", ","}], "*)"}]}], "\[IndentingNewLine]", 
 RowBox[{
  RowBox[{
   RowBox[{"f1", "[", "u1_", "]"}], ":=", 
   RowBox[{"D", "[", 
    RowBox[{
     RowBox[{"F", "[", "u1", "]"}], ",", "u1"}], "]"}]}], 
  ";"}], "\[IndentingNewLine]", 
 RowBox[{"rul", "=", 
  RowBox[{"FindRoot", "[", 
   RowBox[{
    RowBox[{
     RowBox[{"f1", "[", "u1", "]"}], "==", 
     RowBox[{"-", "kff"}]}], ",", 
    RowBox[{"{", 
     RowBox[{"u1", ",", "0"}], "}"}]}], 
   "]"}]}], "\[IndentingNewLine]"}], "Input",
 CellChangeTimes->{{3.6909710696569233`*^9, 3.690971096705398*^9}, {
   3.69108427489072*^9, 3.691084286458315*^9}, {3.706254148012646*^9, 
   3.706254148012646*^9}, {3.7062555401145954`*^9, 3.7062555512346106`*^9}, 
   3.7062556312147226`*^9, {3.706262480385801*^9, 3.7062624822358036`*^9}, {
   3.76941103867159*^9, 3.7694110524926095`*^9}}],

Cell[BoxData[
 RowBox[{"{", 
  RowBox[{"u1", "\[Rule]", "0.961329270339977`"}], "}"}]], "Output",
 CellChangeTimes->{
  3.769411053914612*^9, 3.7694112383388724`*^9, {3.787963528230285*^9, 
   3.787963548751314*^9}}]
}, Open  ]],

Cell[BoxData["\[IndentingNewLine]"], "Input",
 CellChangeTimes->{3.769411238588873*^9}],

Cell[CellGroupData[{

Cell[BoxData[{
 RowBox[{
  RowBox[{
   RowBox[{"f1", "[", "u1", "]"}], "/.", "rul"}], 
  ";"}], "\[IndentingNewLine]", 
 RowBox[{
  RowBox[{
   RowBox[{"Z", "[", "u1", "]"}], "/.", "rul"}], ";"}], "\[IndentingNewLine]", 
 RowBox[{
  RowBox[{"tab", "=", 
   RowBox[{
    RowBox[{"D", "[", 
     RowBox[{
      RowBox[{"f1", "[", "u1", "]"}], ",", "u1"}], "]"}], "/.", "rul"}]}], 
  ";"}], "\[IndentingNewLine]", 
 RowBox[{
  RowBox[{"dpara2", "=", 
   RowBox[{"1", "/", 
    RowBox[{"(", 
     RowBox[{"md", "*", "tab"}], ")"}]}]}], ";"}], "\[IndentingNewLine]", 
 RowBox[{"Sqrt", "[", "dpara2", "]"}]}], "Input",
 CellChangeTimes->{{3.690970851391382*^9, 3.690970900496098*^9}, 
   3.690971104800778*^9, {3.690971623675837*^9, 3.690971642968174*^9}, {
   3.691084308403397*^9, 3.691084310074226*^9}, {3.7062555610146246`*^9, 
   3.706255592084668*^9}, {3.7062624834758053`*^9, 3.70626249420582*^9}, 
   3.769411042271595*^9, {3.7694110877146587`*^9, 3.7694111322677217`*^9}}],

Cell[BoxData["0.5398191282783386`"], "Output",
 CellChangeTimes->{{3.7694111244777107`*^9, 3.769411135517726*^9}, 
   3.769411267418913*^9, {3.7879635282602854`*^9, 3.787963548781314*^9}}]
}, Open  ]]
},
WindowSize->{1264, 668},
WindowMargins->{{0, Automatic}, {Automatic, 0}},
FrontEndVersion->"8.0 for Microsoft Windows (64-bit) (March 21, 2011)",
StyleDefinitions->"Default.nb"
]
(* End of Notebook Content *)

(* Internal cache information *)
(*CellTagsOutline
CellTagsIndex->{}
*)
(*CellTagsIndex
CellTagsIndex->{}
*)
(*NotebookFileOutline
Notebook[{
Cell[557, 20, 1310, 27, 52, "Input"],
Cell[CellGroupData[{
Cell[1892, 51, 832, 27, 92, "Input"],
Cell[2727, 80, 244, 4, 23, "Print"]
}, Open  ]],
Cell[2986, 87, 3681, 87, 212, "Input"],
Cell[CellGroupData[{
Cell[6692, 178, 569, 16, 72, "Input"],
Cell[7264, 196, 367, 6, 30, "Output"],
Cell[CellGroupData[{
Cell[7656, 206, 279, 6, 23, "Print"],
Cell[7938, 214, 279, 6, 23, "Print"],
Cell[8220, 222, 279, 6, 23, "Print"],
Cell[8502, 230, 279, 6, 23, "Print"],
Cell[8784, 238, 279, 6, 23, "Print"],
Cell[9066, 246, 279, 6, 23, "Print"],
Cell[9348, 254, 279, 6, 23, "Print"],
Cell[9630, 262, 279, 6, 23, "Print"],
Cell[9912, 270, 279, 6, 23, "Print"],
Cell[10194, 278, 279, 6, 23, "Print"]
}, Open  ]],
Cell[10488, 287, 410, 7, 30, "Output"]
}, Open  ]],
Cell[10913, 297, 184, 4, 52, "Input"],
Cell[11100, 303, 168, 4, 31, "Input"],
Cell[11271, 309, 2502, 77, 112, "Input"],
Cell[13776, 388, 2198, 57, 312, "Input"],
Cell[15977, 447, 295, 4, 31, "Input"],
Cell[CellGroupData[{
Cell[16297, 455, 349, 8, 72, "Input"],
Cell[16649, 465, 168, 4, 30, "Output"],
Cell[16820, 471, 148, 3, 30, "Output"]
}, Open  ]],
Cell[CellGroupData[{
Cell[17005, 479, 752, 16, 52, "Input"],
Cell[17760, 497, 15991, 442, 316, "Output"]
}, Open  ]],
Cell[CellGroupData[{
Cell[33788, 944, 155, 3, 31, "Input"],
Cell[33946, 949, 534, 9, 30, "Output"]
}, Open  ]],
Cell[CellGroupData[{
Cell[34517, 963, 459, 10, 31, "Input"],
Cell[34979, 975, 1523, 41, 30, "Output"]
}, Open  ]],
Cell[CellGroupData[{
Cell[36539, 1021, 1106, 34, 112, "Input"],
Cell[37648, 1057, 1069, 34, 30, "Output"],
Cell[38720, 1093, 1084, 34, 30, "Output"]
}, Open  ]],
Cell[39819, 1130, 838, 20, 92, "Input"],
Cell[CellGroupData[{
Cell[40682, 1154, 387, 8, 31, "Input"],
Cell[41072, 1164, 1337, 38, 30, "Output"]
}, Open  ]],
Cell[CellGroupData[{
Cell[42446, 1207, 1037, 28, 92, "Input"],
Cell[43486, 1237, 216, 5, 30, "Output"]
}, Open  ]],
Cell[43717, 1245, 87, 1, 52, "Input"],
Cell[CellGroupData[{
Cell[43829, 1250, 975, 25, 112, "Input"],
Cell[44807, 1277, 188, 2, 30, "Output"]
}, Open  ]]
}
]
*)

(* End of internal cache information *)
