# Supplementary material for: Social tolerance in Octopus laqueus—A maximum entropy model
Source: PLoS One. 2020 Jun 10;15(6):e0233834. doi: 10.1371/journal.pone.0233834 (PMC7286511; doi:10.1371/journal.pone.0233834)
Supplement: S29 File — (NB) [file pone.0233834.s035.nb]

(* Content-type: application/vnd.wolfram.mathematica *)

(*** Wolfram Notebook File ***)
(* http://www.wolfram.com/nb *)

(* CreatedBy='Mathematica 8.0' *)

(*CacheID: 234*)
(* Internal cache information:
NotebookFileLineBreakTest
NotebookFileLineBreakTest
NotebookDataPosition[       157,          7]
NotebookDataLength[     25114,        756]
NotebookOptionsPosition[     22426,        661]
NotebookOutlinePosition[     23146,        688]
CellTagsIndexPosition[     23020,        682]
WindowFrame->Normal*)

(* Beginning of Notebook Content *)
Notebook[{
Cell[BoxData[
 RowBox[{
  RowBox[{"Exit", "[", "]"}], ";"}]], "Input",
 CellChangeTimes->{{3.7700751929413013`*^9, 3.7700751956213055`*^9}}],

Cell[CellGroupData[{

Cell[BoxData[{
 RowBox[{
  RowBox[{
   RowBox[{
   "dirPC", "=", 
    "\"\<D:\\\\PLOSONE-resubmission\\\\resubmission2-2019-09-24\\\\2020-01-07\
\\\\scripts\>\""}], ";"}], " "}], "\[IndentingNewLine]", 
 RowBox[{
  RowBox[{
  "dirMac", "=", 
   "\"\<//Users//reuven-pnini//Desktop//plosone_revision2//nbook2\>\""}], 
  ";"}], "\[IndentingNewLine]", 
 RowBox[{
  RowBox[{"SetDirectory", "[", "dirPC", "]"}], ";", 
  RowBox[{"(*", " ", 
   RowBox[{"Directory", "[", "]"}], " ", "*)"}], "\[IndentingNewLine]", 
  RowBox[{"NotebookEvaluate", "[", 
   RowBox[{"FileNameJoin", "[", 
    RowBox[{"{", 
     RowBox[{"dirPC", ",", "\"\<OCTinJAR.nb\>\""}], "}"}], "]"}], 
   "]"}]}]}], "Input",
 CellChangeTimes->{{3.770075173520274*^9, 3.770075188211295*^9}, 
   3.770166620803887*^9, {3.7879718800666637`*^9, 3.787971887312674*^9}}],

Cell[CellGroupData[{

Cell[BoxData[
 StyleBox["\<\"cfg[k,n] gives all configurations for k identical animals in n \
pots.\"\>", "MSG"]], "Print", "PrintUsage",
 CellChangeTimes->{3.770075202791315*^9},
 CellTags->"Info3770107602-6670917"],

Cell[BoxData[
 StyleBox["\<\"h1[cfg,t,\[Mu],u,i] calculate the  one-particle energy vector \
of the configuration-matrix cfg as a function of (\[Mu],u) for 1<=i\
\[LessEqual]num[cfg].  t=1 if n0  is included in cfg.\"\>", "MSG"]], "Print", \
"PrintUsage",
 CellChangeTimes->{3.770075202991316*^9},
 CellTags->"Info3770107602-6670917"],

Cell[BoxData[
 StyleBox["\<\"h2[c1,t1,c2,t2,\[Mu],uff,umm,ufm,i,j] calculate the  \
two-particle energy matrix of c1\[CircleTimes]c2\\nas a function of \
(\[Mu],uff,umm,ufm) for 1<=i\[LessEqual]num[c1],1<=j<=num[c2]. t1=1(t2=1) if \
n0 is included in c1(c2).\"\>", "MSG"]], "Print", "PrintUsage",
 CellChangeTimes->{3.770075203071316*^9},
 CellTags->"Info3770107603-6670917"]
}, Open  ]]
}, Open  ]],

Cell[CellGroupData[{

Cell[BoxData[{
 RowBox[{
  RowBox[{"c", "=", 
   RowBox[{"cfg", "[", 
    RowBox[{"5", ",", "5"}], "]"}]}], ";"}], "\[IndentingNewLine]", 
 RowBox[{"Dimensions", "[", "c", "]"}]}], "Input",
 CellChangeTimes->{{3.769601506192144*^9, 3.769601532349695*^9}, {
  3.769601575756123*^9, 3.769601585435483*^9}, {3.7700750717071314`*^9, 
  3.7700750752171364`*^9}}],

Cell[BoxData[
 RowBox[{"{", 
  RowBox[{"126", ",", "5"}], "}"}]], "Output",
 CellChangeTimes->{{3.769601589062673*^9, 3.769601604568253*^9}, {
   3.769601684209003*^9, 3.769601687143671*^9}, {3.769601749748066*^9, 
   3.76960176388269*^9}, 3.7696018033263493`*^9, 3.76960395832127*^9, 
   3.7696049327736588`*^9, 3.769604981849827*^9, 3.770075105588179*^9, 
   3.7700752079013224`*^9}]
}, Open  ]],

Cell[CellGroupData[{

Cell[BoxData[
 RowBox[{"h1", "[", 
  RowBox[{"c", ",", "0", ",", "m", ",", "u", ",", "1"}], "]"}]], "Input",
 CellChangeTimes->{3.769601918161004*^9, 3.769601993589747*^9}],

Cell[BoxData[
 RowBox[{"10", " ", "u"}]], "Output",
 CellChangeTimes->{3.769601919093108*^9, 3.7696019948382797`*^9, 
  3.769603961569201*^9, 3.769604932957818*^9, 3.769604981978158*^9, 
  3.770075214541332*^9}]
}, Open  ]],

Cell[CellGroupData[{

Cell[BoxData[
 RowBox[{"H", "=", 
  RowBox[{"Table", "[", 
   RowBox[{
    RowBox[{"h1", "[", 
     RowBox[{"c", ",", "0", ",", "m", ",", "u", ",", "i"}], "]"}], ",", 
    RowBox[{"{", 
     RowBox[{"i", ",", "1", ",", "126"}], "}"}]}], "]"}]}]], "Input",
 CellChangeTimes->{{3.7696015651969957`*^9, 3.769601570876032*^9}, {
   3.769601811954769*^9, 3.769601855650038*^9}, 3.7696019992510557`*^9, {
   3.7700752242413454`*^9, 3.770075225301347*^9}}],

Cell[BoxData[
 RowBox[{"{", 
  RowBox[{
   RowBox[{"10", " ", "u"}], ",", 
   RowBox[{"6", " ", "u"}], ",", 
   RowBox[{"4", " ", "u"}], ",", 
   RowBox[{"4", " ", "u"}], ",", 
   RowBox[{"6", " ", "u"}], ",", 
   RowBox[{"10", " ", "u"}], ",", 
   RowBox[{"6", " ", "u"}], ",", 
   RowBox[{"3", " ", "u"}], ",", 
   RowBox[{"2", " ", "u"}], ",", 
   RowBox[{"3", " ", "u"}], ",", 
   RowBox[{"6", " ", "u"}], ",", 
   RowBox[{"4", " ", "u"}], ",", 
   RowBox[{"2", " ", "u"}], ",", 
   RowBox[{"2", " ", "u"}], ",", 
   RowBox[{"4", " ", "u"}], ",", 
   RowBox[{"4", " ", "u"}], ",", 
   RowBox[{"3", " ", "u"}], ",", 
   RowBox[{"4", " ", "u"}], ",", 
   RowBox[{"6", " ", "u"}], ",", 
   RowBox[{"6", " ", "u"}], ",", 
   RowBox[{"10", " ", "u"}], ",", 
   RowBox[{"6", " ", "u"}], ",", 
   RowBox[{"3", " ", "u"}], ",", 
   RowBox[{"2", " ", "u"}], ",", 
   RowBox[{"3", " ", "u"}], ",", 
   RowBox[{"6", " ", "u"}], ",", 
   RowBox[{"3", " ", "u"}], ",", "u", ",", "u", ",", 
   RowBox[{"3", " ", "u"}], ",", 
   RowBox[{"2", " ", "u"}], ",", "u", ",", 
   RowBox[{"2", " ", "u"}], ",", 
   RowBox[{"3", " ", "u"}], ",", 
   RowBox[{"3", " ", "u"}], ",", 
   RowBox[{"6", " ", "u"}], ",", 
   RowBox[{"4", " ", "u"}], ",", 
   RowBox[{"2", " ", "u"}], ",", 
   RowBox[{"2", " ", "u"}], ",", 
   RowBox[{"4", " ", "u"}], ",", 
   RowBox[{"2", " ", "u"}], ",", "u", ",", 
   RowBox[{"2", " ", "u"}], ",", 
   RowBox[{"2", " ", "u"}], ",", 
   RowBox[{"2", " ", "u"}], ",", 
   RowBox[{"4", " ", "u"}], ",", 
   RowBox[{"4", " ", "u"}], ",", 
   RowBox[{"3", " ", "u"}], ",", 
   RowBox[{"4", " ", "u"}], ",", 
   RowBox[{"3", " ", "u"}], ",", 
   RowBox[{"3", " ", "u"}], ",", 
   RowBox[{"4", " ", "u"}], ",", 
   RowBox[{"6", " ", "u"}], ",", 
   RowBox[{"6", " ", "u"}], ",", 
   RowBox[{"6", " ", "u"}], ",", 
   RowBox[{"10", " ", "u"}], ",", 
   RowBox[{"6", " ", "u"}], ",", 
   RowBox[{"3", " ", "u"}], ",", 
   RowBox[{"2", " ", "u"}], ",", 
   RowBox[{"3", " ", "u"}], ",", 
   RowBox[{"6", " ", "u"}], ",", 
   RowBox[{"3", " ", "u"}], ",", "u", ",", "u", ",", 
   RowBox[{"3", " ", "u"}], ",", 
   RowBox[{"2", " ", "u"}], ",", "u", ",", 
   RowBox[{"2", " ", "u"}], ",", 
   RowBox[{"3", " ", "u"}], ",", 
   RowBox[{"3", " ", "u"}], ",", 
   RowBox[{"6", " ", "u"}], ",", 
   RowBox[{"3", " ", "u"}], ",", "u", ",", "u", ",", 
   RowBox[{"3", " ", "u"}], ",", "u", ",", "0", ",", "u", ",", "u", ",", "u", 
   ",", 
   RowBox[{"3", " ", "u"}], ",", 
   RowBox[{"2", " ", "u"}], ",", "u", ",", 
   RowBox[{"2", " ", "u"}], ",", "u", ",", "u", ",", 
   RowBox[{"2", " ", "u"}], ",", 
   RowBox[{"3", " ", "u"}], ",", 
   RowBox[{"3", " ", "u"}], ",", 
   RowBox[{"3", " ", "u"}], ",", 
   RowBox[{"6", " ", "u"}], ",", 
   RowBox[{"4", " ", "u"}], ",", 
   RowBox[{"2", " ", "u"}], ",", 
   RowBox[{"2", " ", "u"}], ",", 
   RowBox[{"4", " ", "u"}], ",", 
   RowBox[{"2", " ", "u"}], ",", "u", ",", 
   RowBox[{"2", " ", "u"}], ",", 
   RowBox[{"2", " ", "u"}], ",", 
   RowBox[{"2", " ", "u"}], ",", 
   RowBox[{"4", " ", "u"}], ",", 
   RowBox[{"2", " ", "u"}], ",", "u", ",", 
   RowBox[{"2", " ", "u"}], ",", "u", ",", "u", ",", 
   RowBox[{"2", " ", "u"}], ",", 
   RowBox[{"2", " ", "u"}], ",", 
   RowBox[{"2", " ", "u"}], ",", 
   RowBox[{"2", " ", "u"}], ",", 
   RowBox[{"4", " ", "u"}], ",", 
   RowBox[{"4", " ", "u"}], ",", 
   RowBox[{"3", " ", "u"}], ",", 
   RowBox[{"4", " ", "u"}], ",", 
   RowBox[{"3", " ", "u"}], ",", 
   RowBox[{"3", " ", "u"}], ",", 
   RowBox[{"4", " ", "u"}], ",", 
   RowBox[{"3", " ", "u"}], ",", 
   RowBox[{"3", " ", "u"}], ",", 
   RowBox[{"3", " ", "u"}], ",", 
   RowBox[{"4", " ", "u"}], ",", 
   RowBox[{"6", " ", "u"}], ",", 
   RowBox[{"6", " ", "u"}], ",", 
   RowBox[{"6", " ", "u"}], ",", 
   RowBox[{"6", " ", "u"}], ",", 
   RowBox[{"10", " ", "u"}]}], "}"}]], "Output",
 CellChangeTimes->{3.769601899927932*^9, 3.769602000389717*^9, 
  3.769603964904826*^9, 3.769604932994382*^9, 3.76960498201444*^9, 
  3.770075226571349*^9}]
}, Open  ]],

Cell[CellGroupData[{

Cell[BoxData[{
 RowBox[{"g", "=", 
  RowBox[{"degen", "[", "c", "]"}]}], "\[IndentingNewLine]", 
 RowBox[{"Apply", "[", 
  RowBox[{"Plus", ",", "g"}], "]"}]}], "Input",
 CellChangeTimes->{{3.76960208574576*^9, 3.7696021176710176`*^9}}],

Cell[BoxData[
 RowBox[{"{", 
  RowBox[{
  "1", ",", "5", ",", "10", ",", "10", ",", "5", ",", "1", ",", "5", ",", 
   "20", ",", "30", ",", "20", ",", "5", ",", "10", ",", "30", ",", "30", ",",
    "10", ",", "10", ",", "20", ",", "10", ",", "5", ",", "5", ",", "1", ",", 
   "5", ",", "20", ",", "30", ",", "20", ",", "5", ",", "20", ",", "60", ",", 
   "60", ",", "20", ",", "30", ",", "60", ",", "30", ",", "20", ",", "20", 
   ",", "5", ",", "10", ",", "30", ",", "30", ",", "10", ",", "30", ",", "60",
    ",", "30", ",", "30", ",", "30", ",", "10", ",", "10", ",", "20", ",", 
   "10", ",", "20", ",", "20", ",", "10", ",", "5", ",", "5", ",", "5", ",", 
   "1", ",", "5", ",", "20", ",", "30", ",", "20", ",", "5", ",", "20", ",", 
   "60", ",", "60", ",", "20", ",", "30", ",", "60", ",", "30", ",", "20", 
   ",", "20", ",", "5", ",", "20", ",", "60", ",", "60", ",", "20", ",", "60",
    ",", "120", ",", "60", ",", "60", ",", "60", ",", "20", ",", "30", ",", 
   "60", ",", "30", ",", "60", ",", "60", ",", "30", ",", "20", ",", "20", 
   ",", "20", ",", "5", ",", "10", ",", "30", ",", "30", ",", "10", ",", "30",
    ",", "60", ",", "30", ",", "30", ",", "30", ",", "10", ",", "30", ",", 
   "60", ",", "30", ",", "60", ",", "60", ",", "30", ",", "30", ",", "30", 
   ",", "30", ",", "10", ",", "10", ",", "20", ",", "10", ",", "20", ",", 
   "20", ",", "10", ",", "20", ",", "20", ",", "20", ",", "10", ",", "5", ",",
    "5", ",", "5", ",", "5", ",", "1"}], "}"}]], "Output",
 CellChangeTimes->{{3.769602094531013*^9, 3.769602118916711*^9}, 
   3.7696039684373283`*^9, 3.769604933025478*^9, 3.769604982046821*^9, 
   3.770075230111354*^9}],

Cell[BoxData["3125"], "Output",
 CellChangeTimes->{{3.769602094531013*^9, 3.769602118916711*^9}, 
   3.7696039684373283`*^9, 3.769604933025478*^9, 3.769604982046821*^9, 
   3.7700752301313534`*^9}]
}, Open  ]],

Cell[CellGroupData[{

Cell[BoxData[{
 RowBox[{
  RowBox[{"p1", "=", 
   RowBox[{"Table", "[", 
    RowBox[{
     RowBox[{"Exp", "[", 
      RowBox[{"-", 
       RowBox[{"H", "[", 
        RowBox[{"[", "i", "]"}], "]"}]}], "]"}], ",", 
     RowBox[{"{", 
      RowBox[{"i", ",", "1", ",", "126"}], "}"}]}], "]"}]}], 
  ";"}], "\[IndentingNewLine]", 
 RowBox[{
  RowBox[{
   RowBox[{"p2", "=", 
    RowBox[{"Table", "[", 
     RowBox[{
      RowBox[{
       RowBox[{"Exp", "[", 
        RowBox[{"-", 
         RowBox[{"H", "[", 
          RowBox[{"[", "i", "]"}], "]"}]}], "]"}], " ", 
       RowBox[{"g", "[", 
        RowBox[{"[", "i", "]"}], "]"}]}], ",", 
      RowBox[{"{", 
       RowBox[{"i", ",", "1", ",", "126"}], "}"}]}], "]"}]}], ";"}], 
  "\[IndentingNewLine]"}], "\[IndentingNewLine]", 
 RowBox[{
  RowBox[{"z1", "[", "u_", "]"}], ":=", 
  RowBox[{"Evaluate", "[", 
   RowBox[{"Apply", "[", 
    RowBox[{"Plus", ",", "p1"}], "]"}], "]"}]}], "\[IndentingNewLine]", 
 RowBox[{"z1", "[", "v", "]"}], "\[IndentingNewLine]", 
 RowBox[{"z1", "[", "0", "]"}]}], "Input",
 CellChangeTimes->{{3.76960203029003*^9, 3.7696020759528637`*^9}, {
  3.769602129383003*^9, 3.769602247154385*^9}, {3.769602307513382*^9, 
  3.769602314983479*^9}, {3.7696023471195517`*^9, 3.7696023481033173`*^9}, {
  3.769602389966855*^9, 3.7696024127815113`*^9}, {3.7696025168657093`*^9, 
  3.769602517752788*^9}, {3.7700752372013636`*^9, 3.7700752460513763`*^9}}],

Cell[BoxData[
 RowBox[{"1", "+", 
  RowBox[{"5", " ", 
   SuperscriptBox["\[ExponentialE]", 
    RowBox[{
     RowBox[{"-", "10"}], " ", "v"}]]}], "+", 
  RowBox[{"20", " ", 
   SuperscriptBox["\[ExponentialE]", 
    RowBox[{
     RowBox[{"-", "6"}], " ", "v"}]]}], "+", 
  RowBox[{"20", " ", 
   SuperscriptBox["\[ExponentialE]", 
    RowBox[{
     RowBox[{"-", "4"}], " ", "v"}]]}], "+", 
  RowBox[{"30", " ", 
   SuperscriptBox["\[ExponentialE]", 
    RowBox[{
     RowBox[{"-", "3"}], " ", "v"}]]}], "+", 
  RowBox[{"30", " ", 
   SuperscriptBox["\[ExponentialE]", 
    RowBox[{
     RowBox[{"-", "2"}], " ", "v"}]]}], "+", 
  RowBox[{"20", " ", 
   SuperscriptBox["\[ExponentialE]", 
    RowBox[{"-", "v"}]]}]}]], "Output",
 CellChangeTimes->{
  3.769602518852029*^9, {3.769603972520396*^9, 3.769603976720149*^9}, 
   3.7696049330580053`*^9, 3.769604982078063*^9, 3.7700752471213775`*^9}],

Cell[BoxData["126"], "Output",
 CellChangeTimes->{
  3.769602518852029*^9, {3.769603972520396*^9, 3.769603976720149*^9}, 
   3.7696049330580053`*^9, 3.769604982078063*^9, 3.7700752471213775`*^9}]
}, Open  ]],

Cell[CellGroupData[{

Cell[BoxData[{
 RowBox[{
  RowBox[{
   RowBox[{"z2", "[", "u_", "]"}], ":=", 
   RowBox[{"Evaluate", "[", 
    RowBox[{"Apply", "[", 
     RowBox[{"Plus", ",", "p2"}], "]"}], "]"}]}], 
  ";"}], "\[IndentingNewLine]", 
 RowBox[{"z2", "[", "v", "]"}], "\[IndentingNewLine]", 
 RowBox[{"z2", "[", "0", "]"}]}], "Input",
 CellChangeTimes->{{3.7696024521401043`*^9, 3.769602503950666*^9}}],

Cell[BoxData[
 RowBox[{"120", "+", 
  RowBox[{"5", " ", 
   SuperscriptBox["\[ExponentialE]", 
    RowBox[{
     RowBox[{"-", "10"}], " ", "v"}]]}], "+", 
  RowBox[{"100", " ", 
   SuperscriptBox["\[ExponentialE]", 
    RowBox[{
     RowBox[{"-", "6"}], " ", "v"}]]}], "+", 
  RowBox[{"200", " ", 
   SuperscriptBox["\[ExponentialE]", 
    RowBox[{
     RowBox[{"-", "4"}], " ", "v"}]]}], "+", 
  RowBox[{"600", " ", 
   SuperscriptBox["\[ExponentialE]", 
    RowBox[{
     RowBox[{"-", "3"}], " ", "v"}]]}], "+", 
  RowBox[{"900", " ", 
   SuperscriptBox["\[ExponentialE]", 
    RowBox[{
     RowBox[{"-", "2"}], " ", "v"}]]}], "+", 
  RowBox[{"1200", " ", 
   SuperscriptBox["\[ExponentialE]", 
    RowBox[{"-", "v"}]]}]}]], "Output",
 CellChangeTimes->{
  3.769602460246191*^9, {3.7696025074353647`*^9, 3.7696025319360113`*^9}, 
   3.769603984154158*^9, 3.769604933091136*^9, 3.769604982111988*^9, 
   3.770075253981387*^9}],

Cell[BoxData["3125"], "Output",
 CellChangeTimes->{
  3.769602460246191*^9, {3.7696025074353647`*^9, 3.7696025319360113`*^9}, 
   3.769603984154158*^9, 3.769604933091136*^9, 3.769604982111988*^9, 
   3.770075253991387*^9}]
}, Open  ]],

Cell[BoxData[
 RowBox[{"\[IndentingNewLine]", 
  RowBox[{
   RowBox[{
    RowBox[{"Q1", "=", 
     RowBox[{
      RowBox[{"Evaluate", "[", "p1", "]"}], "/", 
      RowBox[{"z1", "[", "u", "]"}]}]}], ";"}], "\[IndentingNewLine]", 
   RowBox[{
    RowBox[{"P1", "[", "v_", "]"}], ":=", 
    RowBox[{"Q1", "/.", " ", 
     RowBox[{"u", "\[Rule]", "v"}]}]}], "\[IndentingNewLine]"}]}]], "Input",
 CellChangeTimes->{{3.7696028719499817`*^9, 3.769602913376822*^9}, {
   3.769602978694419*^9, 3.769603114417142*^9}, {3.769603204351591*^9, 
   3.7696032093652887`*^9}, {3.76960327099662*^9, 3.7696032720048037`*^9}, 
   3.7700752728934135`*^9}],

Cell[BoxData[""], "Input",
 CellChangeTimes->{{3.769602672964587*^9, 3.7696027908132563`*^9}, 
   3.7696039953233547`*^9}],

Cell[CellGroupData[{

Cell[BoxData[
 RowBox[{
  RowBox[{"n0", "=", "0"}], ";", 
  RowBox[{"kff", "=", "0"}], ";", 
  RowBox[{"kmm", "=", 
   RowBox[{"N", "[", 
    RowBox[{"2", "/", "5"}], "]"}]}], ";", 
  RowBox[{"kfm", "=", "0"}], ";", 
  RowBox[{"(*", 
   RowBox[{",", "measured", ",", "averages", ","}], "*)"}], 
  "\[IndentingNewLine]", 
  RowBox[{"md", "=", "5"}]}]], "Input",
 CellChangeTimes->{{3.769603576532014*^9, 3.769603580402227*^9}, {
   3.7696043660047693`*^9, 3.769604371747566*^9}, 3.7700753049934587`*^9}],

Cell[BoxData["5"], "Output",
 CellChangeTimes->{3.7696043722721853`*^9, 3.7696049332250757`*^9, 
  3.769604982245278*^9, 3.770075311903468*^9}]
}, Open  ]],

Cell[CellGroupData[{

Cell[BoxData[
 RowBox[{"z1", "[", "v", "]"}]], "Input",
 CellChangeTimes->{{3.769604213666772*^9, 3.7696042174728394`*^9}}],

Cell[BoxData[
 RowBox[{"1", "+", 
  RowBox[{"5", " ", 
   SuperscriptBox["\[ExponentialE]", 
    RowBox[{
     RowBox[{"-", "10"}], " ", "v"}]]}], "+", 
  RowBox[{"20", " ", 
   SuperscriptBox["\[ExponentialE]", 
    RowBox[{
     RowBox[{"-", "6"}], " ", "v"}]]}], "+", 
  RowBox[{"20", " ", 
   SuperscriptBox["\[ExponentialE]", 
    RowBox[{
     RowBox[{"-", "4"}], " ", "v"}]]}], "+", 
  RowBox[{"30", " ", 
   SuperscriptBox["\[ExponentialE]", 
    RowBox[{
     RowBox[{"-", "3"}], " ", "v"}]]}], "+", 
  RowBox[{"30", " ", 
   SuperscriptBox["\[ExponentialE]", 
    RowBox[{
     RowBox[{"-", "2"}], " ", "v"}]]}], "+", 
  RowBox[{"20", " ", 
   SuperscriptBox["\[ExponentialE]", 
    RowBox[{"-", "v"}]]}]}]], "Output",
 CellChangeTimes->{3.7696042184921503`*^9, 3.769604933257394*^9, 
  3.7696049822787123`*^9, 3.7700753178434763`*^9, 3.7700766839072886`*^9}]
}, Open  ]],

Cell[CellGroupData[{

Cell[BoxData[{
 RowBox[{
  RowBox[{
   RowBox[{"F", "[", "u_", "]"}], ":=", 
   RowBox[{"Log", "[", 
    RowBox[{"z1", "[", "u", "]"}], "]"}]}], 
  RowBox[{"(*", " ", 
   RowBox[{
    RowBox[{"minus", " ", "free"}], ",", "energy", ","}], 
   "*)"}]}], "\[IndentingNewLine]", 
 RowBox[{
  RowBox[{
   RowBox[{"f2", "[", "u_", "]"}], ":=", 
   RowBox[{"D", "[", 
    RowBox[{
     RowBox[{"F", "[", "u", "]"}], ",", "u"}], "]"}]}], 
  ";"}], "\[IndentingNewLine]", 
 RowBox[{"rul", "=", 
  RowBox[{"FindRoot", "[", 
   RowBox[{
    RowBox[{
     RowBox[{"f2", "[", "u2", "]"}], "==", 
     RowBox[{"-", "kmm"}]}], ",", 
    RowBox[{"{", 
     RowBox[{"u2", ",", "0"}], "}"}]}], "]"}]}]}], "Input",
 CellChangeTimes->{{3.769604238842738*^9, 3.769604238892644*^9}}],

Cell[BoxData[
 RowBox[{"{", 
  RowBox[{"u2", "\[Rule]", "3.5184874538318516`"}], "}"}]], "Output",
 CellChangeTimes->{3.7696042408765297`*^9, 3.769604933289977*^9, 
  3.769604982312098*^9, 3.7700753220334826`*^9, 3.7700766875472937`*^9}]
}, Open  ]],

Cell[CellGroupData[{

Cell[BoxData[{
 RowBox[{"tab", "=", 
  RowBox[{
   RowBox[{"D", "[", 
    RowBox[{
     RowBox[{"f2", "[", "u2", "]"}], ",", "u2"}], "]"}], "/.", 
   "rul"}]}], "\[IndentingNewLine]", 
 RowBox[{
  RowBox[{"dpara2", "=", 
   RowBox[{"1", "/", 
    RowBox[{"(", 
     RowBox[{"md", "*", "tab"}], ")"}]}]}], ";"}], "\[IndentingNewLine]", 
 RowBox[{"Sqrt", "[", "dpara2", "]"}]}], "Input",
 CellChangeTimes->{{3.769604341485591*^9, 3.7696043519569893`*^9}, 
   3.769604385924328*^9}],

Cell[BoxData["0.2755556422503854`"], "Output",
 CellChangeTimes->{{3.769604354237917*^9, 3.769604387073337*^9}, 
   3.76960493332377*^9, 3.76960498234426*^9, 3.770075343455512*^9, 
   3.770076700517312*^9}],

Cell[BoxData["0.8519426173522242`"], "Output",
 CellChangeTimes->{{3.769604354237917*^9, 3.769604387073337*^9}, 
   3.76960493332377*^9, 3.76960498234426*^9, 3.770075343455512*^9, 
   3.770076700517312*^9}]
}, Open  ]],

Cell[CellGroupData[{

Cell[BoxData[
 RowBox[{"z2", "[", "v", "]"}]], "Input",
 CellChangeTimes->{{3.769603694659869*^9, 3.769603716324421*^9}, 
   3.7696038320804863`*^9, 3.76960406240945*^9}],

Cell[BoxData[
 RowBox[{"120", "+", 
  RowBox[{"5", " ", 
   SuperscriptBox["\[ExponentialE]", 
    RowBox[{
     RowBox[{"-", "10"}], " ", "v"}]]}], "+", 
  RowBox[{"100", " ", 
   SuperscriptBox["\[ExponentialE]", 
    RowBox[{
     RowBox[{"-", "6"}], " ", "v"}]]}], "+", 
  RowBox[{"200", " ", 
   SuperscriptBox["\[ExponentialE]", 
    RowBox[{
     RowBox[{"-", "4"}], " ", "v"}]]}], "+", 
  RowBox[{"600", " ", 
   SuperscriptBox["\[ExponentialE]", 
    RowBox[{
     RowBox[{"-", "3"}], " ", "v"}]]}], "+", 
  RowBox[{"900", " ", 
   SuperscriptBox["\[ExponentialE]", 
    RowBox[{
     RowBox[{"-", "2"}], " ", "v"}]]}], "+", 
  RowBox[{"1200", " ", 
   SuperscriptBox["\[ExponentialE]", 
    RowBox[{"-", "v"}]]}]}]], "Output",
 CellChangeTimes->{3.7696040637117577`*^9, 3.769604933356944*^9, 
  3.769604982378009*^9, 3.770075389325577*^9, 3.7700767105183263`*^9}]
}, Open  ]],

Cell[CellGroupData[{

Cell[BoxData[{
 RowBox[{
  RowBox[{
   RowBox[{"F", "[", "u_", "]"}], ":=", 
   RowBox[{"Log", "[", 
    RowBox[{"z2", "[", "u", "]"}], "]"}]}], 
  RowBox[{"(*", " ", 
   RowBox[{
    RowBox[{"minus", " ", "free"}], ",", "energy", ","}], 
   "*)"}]}], "\[IndentingNewLine]", 
 RowBox[{
  RowBox[{
   RowBox[{"f2", "[", "u_", "]"}], ":=", 
   RowBox[{"D", "[", 
    RowBox[{
     RowBox[{"F", "[", "u", "]"}], ",", "u"}], "]"}]}], 
  ";"}], "\[IndentingNewLine]", 
 RowBox[{"rul2", "=", 
  RowBox[{"FindRoot", "[", 
   RowBox[{
    RowBox[{
     RowBox[{"f2", "[", "u2", "]"}], "==", 
     RowBox[{"-", "kmm"}]}], ",", 
    RowBox[{"{", 
     RowBox[{"u2", ",", "0"}], "}"}]}], "]"}]}]}], "Input",
 CellChangeTimes->{{3.7696034989666967`*^9, 3.769603528749093*^9}, {
   3.7696036110026693`*^9, 3.769603640440411*^9}, {3.769603728245017*^9, 
   3.769603735163076*^9}, {3.7696037913563232`*^9, 3.7696037964342833`*^9}, {
   3.769603877151512*^9, 3.769603877303207*^9}, {3.769603919549881*^9, 
   3.769603924357449*^9}, {3.7696040681761007`*^9, 3.7696040890148478`*^9}, {
   3.7696041746869507`*^9, 3.769604176340023*^9}, 3.769604441187319*^9}],

Cell[BoxData[
 RowBox[{"{", 
  RowBox[{"u2", "\[Rule]", "2.8268934821923417`"}], "}"}]], "Output",
 CellChangeTimes->{3.769604178005988*^9, 3.769604414711162*^9, 
  3.76960445499831*^9, 3.769604933457224*^9, 3.7696049824107437`*^9, 
  3.770075393245582*^9, 3.7700767136083307`*^9}]
}, Open  ]],

Cell[CellGroupData[{

Cell[BoxData[{
 RowBox[{"tab", "=", 
  RowBox[{
   RowBox[{"D", "[", 
    RowBox[{
     RowBox[{"f2", "[", "u2", "]"}], ",", "u2"}], "]"}], "/.", 
   "rul2"}]}], "\[IndentingNewLine]", 
 RowBox[{
  RowBox[{"dpara2", "=", 
   RowBox[{"1", "/", 
    RowBox[{"(", 
     RowBox[{"md", "*", "tab"}], ")"}]}]}], ";", 
  RowBox[{"Sqrt", "[", "dpara2", "]"}]}]}], "Input",
 CellChangeTimes->{{3.769604444873234*^9, 3.769604473265457*^9}}],

Cell[BoxData["0.2764558549570502`"], "Output",
 CellChangeTimes->{
  3.769604420027198*^9, {3.7696044500850897`*^9, 3.769604474582281*^9}, 
   3.769604933523325*^9, 3.769604982446136*^9, 3.7700754004255924`*^9, 
   3.7700767188983383`*^9}],

Cell[BoxData["0.850554412137532`"], "Output",
 CellChangeTimes->{
  3.769604420027198*^9, {3.7696044500850897`*^9, 3.769604474582281*^9}, 
   3.769604933523325*^9, 3.769604982446136*^9, 3.7700754004255924`*^9, 
   3.7700767188983383`*^9}]
}, Open  ]]
},
WindowSize->{740, 713},
WindowMargins->{{Automatic, 226}, {8, Automatic}},
FrontEndVersion->"8.0 for Microsoft Windows (64-bit) (March 21, 2011)",
StyleDefinitions->"Default.nb"
]
(* End of Notebook Content *)

(* Internal cache information *)
(*CellTagsOutline
CellTagsIndex->{
 "Info3770107602-6670917"->{
  Cell[1571, 53, 216, 4, 40, "Print",
   CellTags->"Info3770107602-6670917"],
  Cell[1790, 59, 334, 6, 58, "Print",
   CellTags->"Info3770107602-6670917"]},
 "Info3770107603-6670917"->{
  Cell[2127, 67, 375, 6, 58, "Print",
   CellTags->"Info3770107603-6670917"]}
 }
*)
(*CellTagsIndex
CellTagsIndex->{
 {"Info3770107602-6670917", 22732, 671},
 {"Info3770107603-6670917", 22918, 676}
 }
*)
(*NotebookFileOutline
Notebook[{
Cell[557, 20, 140, 3, 31, "Input"],
Cell[CellGroupData[{
Cell[722, 27, 824, 22, 92, "Input"],
Cell[CellGroupData[{
Cell[1571, 53, 216, 4, 40, "Print",
 CellTags->"Info3770107602-6670917"],
Cell[1790, 59, 334, 6, 58, "Print",
 CellTags->"Info3770107602-6670917"],
Cell[2127, 67, 375, 6, 58, "Print",
 CellTags->"Info3770107603-6670917"]
}, Open  ]]
}, Open  ]],
Cell[CellGroupData[{
Cell[2551, 79, 357, 8, 52, "Input"],
Cell[2911, 89, 385, 7, 30, "Output"]
}, Open  ]],
Cell[CellGroupData[{
Cell[3333, 101, 172, 3, 31, "Input"],
Cell[3508, 106, 211, 4, 30, "Output"]
}, Open  ]],
Cell[CellGroupData[{
Cell[3756, 115, 449, 10, 31, "Input"],
Cell[4208, 127, 3999, 111, 126, "Output"]
}, Open  ]],
Cell[CellGroupData[{
Cell[8244, 243, 235, 5, 52, "Input"],
Cell[8482, 250, 1654, 24, 107, "Output"],
Cell[10139, 276, 197, 3, 30, "Output"]
}, Open  ]],
Cell[CellGroupData[{
Cell[10373, 284, 1420, 38, 132, "Input"],
Cell[11796, 324, 893, 27, 30, "Output"],
Cell[12692, 353, 195, 3, 30, "Output"]
}, Open  ]],
Cell[CellGroupData[{
Cell[12924, 361, 384, 10, 72, "Input"],
Cell[13311, 373, 927, 28, 30, "Output"],
Cell[14241, 403, 222, 4, 30, "Output"]
}, Open  ]],
Cell[14478, 410, 636, 15, 92, "Input"],
Cell[15117, 427, 122, 2, 31, "Input"],
Cell[CellGroupData[{
Cell[15264, 433, 502, 13, 52, "Input"],
Cell[15769, 448, 143, 2, 30, "Output"]
}, Open  ]],
Cell[CellGroupData[{
Cell[15949, 455, 123, 2, 31, "Input"],
Cell[16075, 459, 869, 26, 30, "Output"]
}, Open  ]],
Cell[CellGroupData[{
Cell[16981, 490, 761, 25, 72, "Input"],
Cell[17745, 517, 237, 4, 30, "Output"]
}, Open  ]],
Cell[CellGroupData[{
Cell[18019, 526, 479, 14, 72, "Input"],
Cell[18501, 542, 206, 3, 30, "Output"],
Cell[18710, 547, 206, 3, 30, "Output"]
}, Open  ]],
Cell[CellGroupData[{
Cell[18953, 555, 170, 3, 31, "Input"],
Cell[19126, 560, 873, 26, 30, "Output"]
}, Open  ]],
Cell[CellGroupData[{
Cell[20036, 591, 1140, 30, 72, "Input"],
Cell[21179, 623, 281, 5, 30, "Output"]
}, Open  ]],
Cell[CellGroupData[{
Cell[21497, 633, 430, 13, 52, "Input"],
Cell[21930, 648, 239, 4, 30, "Output"],
Cell[22172, 654, 238, 4, 30, "Output"]
}, Open  ]]
}
]
*)

(* End of internal cache information *)
