# Supplementary material for: Social tolerance in Octopus laqueus—A maximum entropy model
Source: PLoS One. 2020 Jun 10;15(6):e0233834. doi: 10.1371/journal.pone.0233834 (PMC7286511; doi:10.1371/journal.pone.0233834)
Supplement: S31 File — (NB) [file pone.0233834.s037.nb]

(* Content-type: application/vnd.wolfram.mathematica *)

(*** Wolfram Notebook File ***)
(* http://www.wolfram.com/nb *)

(* CreatedBy='Mathematica 8.0' *)

(*CacheID: 234*)
(* Internal cache information:
NotebookFileLineBreakTest
NotebookFileLineBreakTest
NotebookDataPosition[       157,          7]
NotebookDataLength[     49185,       1380]
NotebookOptionsPosition[     46312,       1280]
NotebookOutlinePosition[     47040,       1307]
CellTagsIndexPosition[     46954,       1302]
WindowFrame->Normal*)

(* Beginning of Notebook Content *)
Notebook[{
Cell[BoxData[
 RowBox[{"Exit", "[", "]"}]], "Input",
 CellChangeTimes->{{3.770076775348417*^9, 3.770076781098425*^9}}],

Cell[CellGroupData[{

Cell[BoxData[{
 RowBox[{
  RowBox[{
   RowBox[{
   "dirPC", "=", 
    "\"\<D:\\\\PLOSONE-resubmission\\\\resubmission2-2019-09-24\\\\2020-01-07\
\\\\scripts\>\""}], ";"}], " "}], "\[IndentingNewLine]", 
 RowBox[{
  RowBox[{
  "dirMac", "=", 
   "\"\<//Users//reuven-pnini//Desktop//plosone_revision2//nbook2\>\""}], 
  ";"}], "\[IndentingNewLine]", 
 RowBox[{
  RowBox[{
   RowBox[{"SetDirectory", "[", "dirPC", "]"}], ";"}], 
  RowBox[{"(*", " ", 
   RowBox[{"Directory", "[", "]"}], " ", "*)"}]}], "\[IndentingNewLine]", 
 RowBox[{"NotebookEvaluate", "[", 
  RowBox[{"FileNameJoin", "[", 
   RowBox[{"{", 
    RowBox[{"dirPC", ",", "\"\<OCTinJAR.nb\>\""}], "}"}], "]"}], 
  "]"}], "\[IndentingNewLine]"}], "Input",
 CellChangeTimes->{{3.76973773645671*^9, 3.769737746036723*^9}, {
   3.7697377809017735`*^9, 3.7697377989117985`*^9}, {3.7697378335118475`*^9, 
   3.7697378695838976`*^9}, {3.7697379168679657`*^9, 
   3.7697379267179794`*^9}, {3.769737981592057*^9, 3.769737993534074*^9}, {
   3.769738042854143*^9, 3.7697380984672213`*^9}, {3.7697385734368887`*^9, 
   3.7697386605100107`*^9}, {3.769739049592556*^9, 3.7697390899646125`*^9}, {
   3.7697391261846633`*^9, 3.769739150667698*^9}, {3.769739240280823*^9, 
   3.7697392790308776`*^9}, 3.769739317352931*^9, {3.7697401317474008`*^9, 
   3.769740141687415*^9}, 3.7701666523994007`*^9, {3.7879722401681814`*^9, 
   3.7879722467871914`*^9}}],

Cell[CellGroupData[{

Cell[BoxData[
 StyleBox["\<\"cfg[k,n] gives all configurations for k identical animals in n \
pots.\"\>", "MSG"]], "Print", "PrintUsage",
 CellChangeTimes->{3.7700768038894567`*^9},
 CellTags->"Info3770109203-8159297"],

Cell[BoxData[
 StyleBox["\<\"degen[cfg] calculate the multinomial degeneracies of the \
configuration matrix.\"\>", "MSG"]], "Print", "PrintUsage",
 CellChangeTimes->{3.770076803919457*^9},
 CellTags->"Info3770109203-8159297"],

Cell[BoxData[
 StyleBox["\<\"h1[cfg,t,\[Mu],u,i] calculate the  one-particle energy vector \
of the configuration-matrix cfg as a function of (\[Mu],u) for 1<=i\
\[LessEqual]num[cfg].  t=1 if n0  is included in cfg.\"\>", "MSG"]], "Print", \
"PrintUsage",
 CellChangeTimes->{3.770076803959457*^9},
 CellTags->"Info3770109203-8159297"],

Cell[BoxData[
 StyleBox["\<\"h2[c1,t1,c2,t2,\[Mu],uff,umm,ufm,i,j] calculate the  \
two-particle energy matrix of c1\[CircleTimes]c2\\nas a function of \
(\[Mu],uff,umm,ufm) for 1<=i\[LessEqual]num[c1],1<=j<=num[c2]. t1=1(t2=1) if \
n0 is included in c1(c2).\"\>", "MSG"]], "Print", "PrintUsage",
 CellChangeTimes->{3.770076803989457*^9},
 CellTags->"Info3770109203-8159297"]
}, Open  ]]
}, Open  ]],

Cell[CellGroupData[{

Cell[BoxData[{
 RowBox[{
  RowBox[{"c", "=", 
   RowBox[{"cfg", "[", 
    RowBox[{"6", ",", "6"}], "]"}]}], ";"}], "\[IndentingNewLine]", 
 RowBox[{"Dimensions", "[", "c", "]"}]}], "Input",
 CellChangeTimes->{{3.769601506192144*^9, 3.769601532349695*^9}, {
  3.769601575756123*^9, 3.769601585435483*^9}}],

Cell[BoxData[
 RowBox[{"{", 
  RowBox[{"462", ",", "6"}], "}"}]], "Output",
 CellChangeTimes->{{3.769601589062673*^9, 3.769601604568253*^9}, {
   3.769601684209003*^9, 3.769601687143671*^9}, {3.769601749748066*^9, 
   3.76960176388269*^9}, 3.7696018033263493`*^9, 3.76960395832127*^9, 
   3.7696049327736588`*^9, 3.769604981849827*^9, 3.770076816899475*^9}]
}, Open  ]],

Cell[CellGroupData[{

Cell[BoxData[
 RowBox[{"h1", "[", 
  RowBox[{"c", ",", "0", ",", "m", ",", "u", ",", "1"}], "]"}]], "Input",
 CellChangeTimes->{3.769601918161004*^9, 3.769601993589747*^9}],

Cell[BoxData[
 RowBox[{"15", " ", "u"}]], "Output",
 CellChangeTimes->{3.769601919093108*^9, 3.7696019948382797`*^9, 
  3.769603961569201*^9, 3.769604932957818*^9, 3.769604981978158*^9, 
  3.770076817399476*^9}]
}, Open  ]],

Cell[CellGroupData[{

Cell[BoxData[
 RowBox[{"H", "=", 
  RowBox[{"Table", "[", 
   RowBox[{
    RowBox[{"h1", "[", 
     RowBox[{"c", ",", "0", ",", "m", ",", "u", ",", "i"}], "]"}], ",", 
    RowBox[{"{", 
     RowBox[{"i", ",", "1", ",", "462"}], "}"}]}], "]"}]}]], "Input",
 CellChangeTimes->{{3.7696015651969957`*^9, 3.769601570876032*^9}, {
   3.769601811954769*^9, 3.769601855650038*^9}, 3.7696019992510557`*^9}],

Cell[BoxData[
 RowBox[{"{", 
  RowBox[{
   RowBox[{"15", " ", "u"}], ",", 
   RowBox[{"10", " ", "u"}], ",", 
   RowBox[{"7", " ", "u"}], ",", 
   RowBox[{"6", " ", "u"}], ",", 
   RowBox[{"7", " ", "u"}], ",", 
   RowBox[{"10", " ", "u"}], ",", 
   RowBox[{"15", " ", "u"}], ",", 
   RowBox[{"10", " ", "u"}], ",", 
   RowBox[{"6", " ", "u"}], ",", 
   RowBox[{"4", " ", "u"}], ",", 
   RowBox[{"4", " ", "u"}], ",", 
   RowBox[{"6", " ", "u"}], ",", 
   RowBox[{"10", " ", "u"}], ",", 
   RowBox[{"7", " ", "u"}], ",", 
   RowBox[{"4", " ", "u"}], ",", 
   RowBox[{"3", " ", "u"}], ",", 
   RowBox[{"4", " ", "u"}], ",", 
   RowBox[{"7", " ", "u"}], ",", 
   RowBox[{"6", " ", "u"}], ",", 
   RowBox[{"4", " ", "u"}], ",", 
   RowBox[{"4", " ", "u"}], ",", 
   RowBox[{"6", " ", "u"}], ",", 
   RowBox[{"7", " ", "u"}], ",", 
   RowBox[{"6", " ", "u"}], ",", 
   RowBox[{"7", " ", "u"}], ",", 
   RowBox[{"10", " ", "u"}], ",", 
   RowBox[{"10", " ", "u"}], ",", 
   RowBox[{"15", " ", "u"}], ",", 
   RowBox[{"10", " ", "u"}], ",", 
   RowBox[{"6", " ", "u"}], ",", 
   RowBox[{"4", " ", "u"}], ",", 
   RowBox[{"4", " ", "u"}], ",", 
   RowBox[{"6", " ", "u"}], ",", 
   RowBox[{"10", " ", "u"}], ",", 
   RowBox[{"6", " ", "u"}], ",", 
   RowBox[{"3", " ", "u"}], ",", 
   RowBox[{"2", " ", "u"}], ",", 
   RowBox[{"3", " ", "u"}], ",", 
   RowBox[{"6", " ", "u"}], ",", 
   RowBox[{"4", " ", "u"}], ",", 
   RowBox[{"2", " ", "u"}], ",", 
   RowBox[{"2", " ", "u"}], ",", 
   RowBox[{"4", " ", "u"}], ",", 
   RowBox[{"4", " ", "u"}], ",", 
   RowBox[{"3", " ", "u"}], ",", 
   RowBox[{"4", " ", "u"}], ",", 
   RowBox[{"6", " ", "u"}], ",", 
   RowBox[{"6", " ", "u"}], ",", 
   RowBox[{"10", " ", "u"}], ",", 
   RowBox[{"7", " ", "u"}], ",", 
   RowBox[{"4", " ", "u"}], ",", 
   RowBox[{"3", " ", "u"}], ",", 
   RowBox[{"4", " ", "u"}], ",", 
   RowBox[{"7", " ", "u"}], ",", 
   RowBox[{"4", " ", "u"}], ",", 
   RowBox[{"2", " ", "u"}], ",", 
   RowBox[{"2", " ", "u"}], ",", 
   RowBox[{"4", " ", "u"}], ",", 
   RowBox[{"3", " ", "u"}], ",", 
   RowBox[{"2", " ", "u"}], ",", 
   RowBox[{"3", " ", "u"}], ",", 
   RowBox[{"4", " ", "u"}], ",", 
   RowBox[{"4", " ", "u"}], ",", 
   RowBox[{"7", " ", "u"}], ",", 
   RowBox[{"6", " ", "u"}], ",", 
   RowBox[{"4", " ", "u"}], ",", 
   RowBox[{"4", " ", "u"}], ",", 
   RowBox[{"6", " ", "u"}], ",", 
   RowBox[{"4", " ", "u"}], ",", 
   RowBox[{"3", " ", "u"}], ",", 
   RowBox[{"4", " ", "u"}], ",", 
   RowBox[{"4", " ", "u"}], ",", 
   RowBox[{"4", " ", "u"}], ",", 
   RowBox[{"6", " ", "u"}], ",", 
   RowBox[{"7", " ", "u"}], ",", 
   RowBox[{"6", " ", "u"}], ",", 
   RowBox[{"7", " ", "u"}], ",", 
   RowBox[{"6", " ", "u"}], ",", 
   RowBox[{"6", " ", "u"}], ",", 
   RowBox[{"7", " ", "u"}], ",", 
   RowBox[{"10", " ", "u"}], ",", 
   RowBox[{"10", " ", "u"}], ",", 
   RowBox[{"10", " ", "u"}], ",", 
   RowBox[{"15", " ", "u"}], ",", 
   RowBox[{"10", " ", "u"}], ",", 
   RowBox[{"6", " ", "u"}], ",", 
   RowBox[{"4", " ", "u"}], ",", 
   RowBox[{"4", " ", "u"}], ",", 
   RowBox[{"6", " ", "u"}], ",", 
   RowBox[{"10", " ", "u"}], ",", 
   RowBox[{"6", " ", "u"}], ",", 
   RowBox[{"3", " ", "u"}], ",", 
   RowBox[{"2", " ", "u"}], ",", 
   RowBox[{"3", " ", "u"}], ",", 
   RowBox[{"6", " ", "u"}], ",", 
   RowBox[{"4", " ", "u"}], ",", 
   RowBox[{"2", " ", "u"}], ",", 
   RowBox[{"2", " ", "u"}], ",", 
   RowBox[{"4", " ", "u"}], ",", 
   RowBox[{"4", " ", "u"}], ",", 
   RowBox[{"3", " ", "u"}], ",", 
   RowBox[{"4", " ", "u"}], ",", 
   RowBox[{"6", " ", "u"}], ",", 
   RowBox[{"6", " ", "u"}], ",", 
   RowBox[{"10", " ", "u"}], ",", 
   RowBox[{"6", " ", "u"}], ",", 
   RowBox[{"3", " ", "u"}], ",", 
   RowBox[{"2", " ", "u"}], ",", 
   RowBox[{"3", " ", "u"}], ",", 
   RowBox[{"6", " ", "u"}], ",", 
   RowBox[{"3", " ", "u"}], ",", "u", ",", "u", ",", 
   RowBox[{"3", " ", "u"}], ",", 
   RowBox[{"2", " ", "u"}], ",", "u", ",", 
   RowBox[{"2", " ", "u"}], ",", 
   RowBox[{"3", " ", "u"}], ",", 
   RowBox[{"3", " ", "u"}], ",", 
   RowBox[{"6", " ", "u"}], ",", 
   RowBox[{"4", " ", "u"}], ",", 
   RowBox[{"2", " ", "u"}], ",", 
   RowBox[{"2", " ", "u"}], ",", 
   RowBox[{"4", " ", "u"}], ",", 
   RowBox[{"2", " ", "u"}], ",", "u", ",", 
   RowBox[{"2", " ", "u"}], ",", 
   RowBox[{"2", " ", "u"}], ",", 
   RowBox[{"2", " ", "u"}], ",", 
   RowBox[{"4", " ", "u"}], ",", 
   RowBox[{"4", " ", "u"}], ",", 
   RowBox[{"3", " ", "u"}], ",", 
   RowBox[{"4", " ", "u"}], ",", 
   RowBox[{"3", " ", "u"}], ",", 
   RowBox[{"3", " ", "u"}], ",", 
   RowBox[{"4", " ", "u"}], ",", 
   RowBox[{"6", " ", "u"}], ",", 
   RowBox[{"6", " ", "u"}], ",", 
   RowBox[{"6", " ", "u"}], ",", 
   RowBox[{"10", " ", "u"}], ",", 
   RowBox[{"7", " ", "u"}], ",", 
   RowBox[{"4", " ", "u"}], ",", 
   RowBox[{"3", " ", "u"}], ",", 
   RowBox[{"4", " ", "u"}], ",", 
   RowBox[{"7", " ", "u"}], ",", 
   RowBox[{"4", " ", "u"}], ",", 
   RowBox[{"2", " ", "u"}], ",", 
   RowBox[{"2", " ", "u"}], ",", 
   RowBox[{"4", " ", "u"}], ",", 
   RowBox[{"3", " ", "u"}], ",", 
   RowBox[{"2", " ", "u"}], ",", 
   RowBox[{"3", " ", "u"}], ",", 
   RowBox[{"4", " ", "u"}], ",", 
   RowBox[{"4", " ", "u"}], ",", 
   RowBox[{"7", " ", "u"}], ",", 
   RowBox[{"4", " ", "u"}], ",", 
   RowBox[{"2", " ", "u"}], ",", 
   RowBox[{"2", " ", "u"}], ",", 
   RowBox[{"4", " ", "u"}], ",", 
   RowBox[{"2", " ", "u"}], ",", "u", ",", 
   RowBox[{"2", " ", "u"}], ",", 
   RowBox[{"2", " ", "u"}], ",", 
   RowBox[{"2", " ", "u"}], ",", 
   RowBox[{"4", " ", "u"}], ",", 
   RowBox[{"3", " ", "u"}], ",", 
   RowBox[{"2", " ", "u"}], ",", 
   RowBox[{"3", " ", "u"}], ",", 
   RowBox[{"2", " ", "u"}], ",", 
   RowBox[{"2", " ", "u"}], ",", 
   RowBox[{"3", " ", "u"}], ",", 
   RowBox[{"4", " ", "u"}], ",", 
   RowBox[{"4", " ", "u"}], ",", 
   RowBox[{"4", " ", "u"}], ",", 
   RowBox[{"7", " ", "u"}], ",", 
   RowBox[{"6", " ", "u"}], ",", 
   RowBox[{"4", " ", "u"}], ",", 
   RowBox[{"4", " ", "u"}], ",", 
   RowBox[{"6", " ", "u"}], ",", 
   RowBox[{"4", " ", "u"}], ",", 
   RowBox[{"3", " ", "u"}], ",", 
   RowBox[{"4", " ", "u"}], ",", 
   RowBox[{"4", " ", "u"}], ",", 
   RowBox[{"4", " ", "u"}], ",", 
   RowBox[{"6", " ", "u"}], ",", 
   RowBox[{"4", " ", "u"}], ",", 
   RowBox[{"3", " ", "u"}], ",", 
   RowBox[{"4", " ", "u"}], ",", 
   RowBox[{"3", " ", "u"}], ",", 
   RowBox[{"3", " ", "u"}], ",", 
   RowBox[{"4", " ", "u"}], ",", 
   RowBox[{"4", " ", "u"}], ",", 
   RowBox[{"4", " ", "u"}], ",", 
   RowBox[{"4", " ", "u"}], ",", 
   RowBox[{"6", " ", "u"}], ",", 
   RowBox[{"7", " ", "u"}], ",", 
   RowBox[{"6", " ", "u"}], ",", 
   RowBox[{"7", " ", "u"}], ",", 
   RowBox[{"6", " ", "u"}], ",", 
   RowBox[{"6", " ", "u"}], ",", 
   RowBox[{"7", " ", "u"}], ",", 
   RowBox[{"6", " ", "u"}], ",", 
   RowBox[{"6", " ", "u"}], ",", 
   RowBox[{"6", " ", "u"}], ",", 
   RowBox[{"7", " ", "u"}], ",", 
   RowBox[{"10", " ", "u"}], ",", 
   RowBox[{"10", " ", "u"}], ",", 
   RowBox[{"10", " ", "u"}], ",", 
   RowBox[{"10", " ", "u"}], ",", 
   RowBox[{"15", " ", "u"}], ",", 
   RowBox[{"10", " ", "u"}], ",", 
   RowBox[{"6", " ", "u"}], ",", 
   RowBox[{"4", " ", "u"}], ",", 
   RowBox[{"4", " ", "u"}], ",", 
   RowBox[{"6", " ", "u"}], ",", 
   RowBox[{"10", " ", "u"}], ",", 
   RowBox[{"6", " ", "u"}], ",", 
   RowBox[{"3", " ", "u"}], ",", 
   RowBox[{"2", " ", "u"}], ",", 
   RowBox[{"3", " ", "u"}], ",", 
   RowBox[{"6", " ", "u"}], ",", 
   RowBox[{"4", " ", "u"}], ",", 
   RowBox[{"2", " ", "u"}], ",", 
   RowBox[{"2", " ", "u"}], ",", 
   RowBox[{"4", " ", "u"}], ",", 
   RowBox[{"4", " ", "u"}], ",", 
   RowBox[{"3", " ", "u"}], ",", 
   RowBox[{"4", " ", "u"}], ",", 
   RowBox[{"6", " ", "u"}], ",", 
   RowBox[{"6", " ", "u"}], ",", 
   RowBox[{"10", " ", "u"}], ",", 
   RowBox[{"6", " ", "u"}], ",", 
   RowBox[{"3", " ", "u"}], ",", 
   RowBox[{"2", " ", "u"}], ",", 
   RowBox[{"3", " ", "u"}], ",", 
   RowBox[{"6", " ", "u"}], ",", 
   RowBox[{"3", " ", "u"}], ",", "u", ",", "u", ",", 
   RowBox[{"3", " ", "u"}], ",", 
   RowBox[{"2", " ", "u"}], ",", "u", ",", 
   RowBox[{"2", " ", "u"}], ",", 
   RowBox[{"3", " ", "u"}], ",", 
   RowBox[{"3", " ", "u"}], ",", 
   RowBox[{"6", " ", "u"}], ",", 
   RowBox[{"4", " ", "u"}], ",", 
   RowBox[{"2", " ", "u"}], ",", 
   RowBox[{"2", " ", "u"}], ",", 
   RowBox[{"4", " ", "u"}], ",", 
   RowBox[{"2", " ", "u"}], ",", "u", ",", 
   RowBox[{"2", " ", "u"}], ",", 
   RowBox[{"2", " ", "u"}], ",", 
   RowBox[{"2", " ", "u"}], ",", 
   RowBox[{"4", " ", "u"}], ",", 
   RowBox[{"4", " ", "u"}], ",", 
   RowBox[{"3", " ", "u"}], ",", 
   RowBox[{"4", " ", "u"}], ",", 
   RowBox[{"3", " ", "u"}], ",", 
   RowBox[{"3", " ", "u"}], ",", 
   RowBox[{"4", " ", "u"}], ",", 
   RowBox[{"6", " ", "u"}], ",", 
   RowBox[{"6", " ", "u"}], ",", 
   RowBox[{"6", " ", "u"}], ",", 
   RowBox[{"10", " ", "u"}], ",", 
   RowBox[{"6", " ", "u"}], ",", 
   RowBox[{"3", " ", "u"}], ",", 
   RowBox[{"2", " ", "u"}], ",", 
   RowBox[{"3", " ", "u"}], ",", 
   RowBox[{"6", " ", "u"}], ",", 
   RowBox[{"3", " ", "u"}], ",", "u", ",", "u", ",", 
   RowBox[{"3", " ", "u"}], ",", 
   RowBox[{"2", " ", "u"}], ",", "u", ",", 
   RowBox[{"2", " ", "u"}], ",", 
   RowBox[{"3", " ", "u"}], ",", 
   RowBox[{"3", " ", "u"}], ",", 
   RowBox[{"6", " ", "u"}], ",", 
   RowBox[{"3", " ", "u"}], ",", "u", ",", "u", ",", 
   RowBox[{"3", " ", "u"}], ",", "u", ",", "0", ",", "u", ",", "u", ",", "u", 
   ",", 
   RowBox[{"3", " ", "u"}], ",", 
   RowBox[{"2", " ", "u"}], ",", "u", ",", 
   RowBox[{"2", " ", "u"}], ",", "u", ",", "u", ",", 
   RowBox[{"2", " ", "u"}], ",", 
   RowBox[{"3", " ", "u"}], ",", 
   RowBox[{"3", " ", "u"}], ",", 
   RowBox[{"3", " ", "u"}], ",", 
   RowBox[{"6", " ", "u"}], ",", 
   RowBox[{"4", " ", "u"}], ",", 
   RowBox[{"2", " ", "u"}], ",", 
   RowBox[{"2", " ", "u"}], ",", 
   RowBox[{"4", " ", "u"}], ",", 
   RowBox[{"2", " ", "u"}], ",", "u", ",", 
   RowBox[{"2", " ", "u"}], ",", 
   RowBox[{"2", " ", "u"}], ",", 
   RowBox[{"2", " ", "u"}], ",", 
   RowBox[{"4", " ", "u"}], ",", 
   RowBox[{"2", " ", "u"}], ",", "u", ",", 
   RowBox[{"2", " ", "u"}], ",", "u", ",", "u", ",", 
   RowBox[{"2", " ", "u"}], ",", 
   RowBox[{"2", " ", "u"}], ",", 
   RowBox[{"2", " ", "u"}], ",", 
   RowBox[{"2", " ", "u"}], ",", 
   RowBox[{"4", " ", "u"}], ",", 
   RowBox[{"4", " ", "u"}], ",", 
   RowBox[{"3", " ", "u"}], ",", 
   RowBox[{"4", " ", "u"}], ",", 
   RowBox[{"3", " ", "u"}], ",", 
   RowBox[{"3", " ", "u"}], ",", 
   RowBox[{"4", " ", "u"}], ",", 
   RowBox[{"3", " ", "u"}], ",", 
   RowBox[{"3", " ", "u"}], ",", 
   RowBox[{"3", " ", "u"}], ",", 
   RowBox[{"4", " ", "u"}], ",", 
   RowBox[{"6", " ", "u"}], ",", 
   RowBox[{"6", " ", "u"}], ",", 
   RowBox[{"6", " ", "u"}], ",", 
   RowBox[{"6", " ", "u"}], ",", 
   RowBox[{"10", " ", "u"}], ",", 
   RowBox[{"7", " ", "u"}], ",", 
   RowBox[{"4", " ", "u"}], ",", 
   RowBox[{"3", " ", "u"}], ",", 
   RowBox[{"4", " ", "u"}], ",", 
   RowBox[{"7", " ", "u"}], ",", 
   RowBox[{"4", " ", "u"}], ",", 
   RowBox[{"2", " ", "u"}], ",", 
   RowBox[{"2", " ", "u"}], ",", 
   RowBox[{"4", " ", "u"}], ",", 
   RowBox[{"3", " ", "u"}], ",", 
   RowBox[{"2", " ", "u"}], ",", 
   RowBox[{"3", " ", "u"}], ",", 
   RowBox[{"4", " ", "u"}], ",", 
   RowBox[{"4", " ", "u"}], ",", 
   RowBox[{"7", " ", "u"}], ",", 
   RowBox[{"4", " ", "u"}], ",", 
   RowBox[{"2", " ", "u"}], ",", 
   RowBox[{"2", " ", "u"}], ",", 
   RowBox[{"4", " ", "u"}], ",", 
   RowBox[{"2", " ", "u"}], ",", "u", ",", 
   RowBox[{"2", " ", "u"}], ",", 
   RowBox[{"2", " ", "u"}], ",", 
   RowBox[{"2", " ", "u"}], ",", 
   RowBox[{"4", " ", "u"}], ",", 
   RowBox[{"3", " ", "u"}], ",", 
   RowBox[{"2", " ", "u"}], ",", 
   RowBox[{"3", " ", "u"}], ",", 
   RowBox[{"2", " ", "u"}], ",", 
   RowBox[{"2", " ", "u"}], ",", 
   RowBox[{"3", " ", "u"}], ",", 
   RowBox[{"4", " ", "u"}], ",", 
   RowBox[{"4", " ", "u"}], ",", 
   RowBox[{"4", " ", "u"}], ",", 
   RowBox[{"7", " ", "u"}], ",", 
   RowBox[{"4", " ", "u"}], ",", 
   RowBox[{"2", " ", "u"}], ",", 
   RowBox[{"2", " ", "u"}], ",", 
   RowBox[{"4", " ", "u"}], ",", 
   RowBox[{"2", " ", "u"}], ",", "u", ",", 
   RowBox[{"2", " ", "u"}], ",", 
   RowBox[{"2", " ", "u"}], ",", 
   RowBox[{"2", " ", "u"}], ",", 
   RowBox[{"4", " ", "u"}], ",", 
   RowBox[{"2", " ", "u"}], ",", "u", ",", 
   RowBox[{"2", " ", "u"}], ",", "u", ",", "u", ",", 
   RowBox[{"2", " ", "u"}], ",", 
   RowBox[{"2", " ", "u"}], ",", 
   RowBox[{"2", " ", "u"}], ",", 
   RowBox[{"2", " ", "u"}], ",", 
   RowBox[{"4", " ", "u"}], ",", 
   RowBox[{"3", " ", "u"}], ",", 
   RowBox[{"2", " ", "u"}], ",", 
   RowBox[{"3", " ", "u"}], ",", 
   RowBox[{"2", " ", "u"}], ",", 
   RowBox[{"2", " ", "u"}], ",", 
   RowBox[{"3", " ", "u"}], ",", 
   RowBox[{"2", " ", "u"}], ",", 
   RowBox[{"2", " ", "u"}], ",", 
   RowBox[{"2", " ", "u"}], ",", 
   RowBox[{"3", " ", "u"}], ",", 
   RowBox[{"4", " ", "u"}], ",", 
   RowBox[{"4", " ", "u"}], ",", 
   RowBox[{"4", " ", "u"}], ",", 
   RowBox[{"4", " ", "u"}], ",", 
   RowBox[{"7", " ", "u"}], ",", 
   RowBox[{"6", " ", "u"}], ",", 
   RowBox[{"4", " ", "u"}], ",", 
   RowBox[{"4", " ", "u"}], ",", 
   RowBox[{"6", " ", "u"}], ",", 
   RowBox[{"4", " ", "u"}], ",", 
   RowBox[{"3", " ", "u"}], ",", 
   RowBox[{"4", " ", "u"}], ",", 
   RowBox[{"4", " ", "u"}], ",", 
   RowBox[{"4", " ", "u"}], ",", 
   RowBox[{"6", " ", "u"}], ",", 
   RowBox[{"4", " ", "u"}], ",", 
   RowBox[{"3", " ", "u"}], ",", 
   RowBox[{"4", " ", "u"}], ",", 
   RowBox[{"3", " ", "u"}], ",", 
   RowBox[{"3", " ", "u"}], ",", 
   RowBox[{"4", " ", "u"}], ",", 
   RowBox[{"4", " ", "u"}], ",", 
   RowBox[{"4", " ", "u"}], ",", 
   RowBox[{"4", " ", "u"}], ",", 
   RowBox[{"6", " ", "u"}], ",", 
   RowBox[{"4", " ", "u"}], ",", 
   RowBox[{"3", " ", "u"}], ",", 
   RowBox[{"4", " ", "u"}], ",", 
   RowBox[{"3", " ", "u"}], ",", 
   RowBox[{"3", " ", "u"}], ",", 
   RowBox[{"4", " ", "u"}], ",", 
   RowBox[{"3", " ", "u"}], ",", 
   RowBox[{"3", " ", "u"}], ",", 
   RowBox[{"3", " ", "u"}], ",", 
   RowBox[{"4", " ", "u"}], ",", 
   RowBox[{"4", " ", "u"}], ",", 
   RowBox[{"4", " ", "u"}], ",", 
   RowBox[{"4", " ", "u"}], ",", 
   RowBox[{"4", " ", "u"}], ",", 
   RowBox[{"6", " ", "u"}], ",", 
   RowBox[{"7", " ", "u"}], ",", 
   RowBox[{"6", " ", "u"}], ",", 
   RowBox[{"7", " ", "u"}], ",", 
   RowBox[{"6", " ", "u"}], ",", 
   RowBox[{"6", " ", "u"}], ",", 
   RowBox[{"7", " ", "u"}], ",", 
   RowBox[{"6", " ", "u"}], ",", 
   RowBox[{"6", " ", "u"}], ",", 
   RowBox[{"6", " ", "u"}], ",", 
   RowBox[{"7", " ", "u"}], ",", 
   RowBox[{"6", " ", "u"}], ",", 
   RowBox[{"6", " ", "u"}], ",", 
   RowBox[{"6", " ", "u"}], ",", 
   RowBox[{"6", " ", "u"}], ",", 
   RowBox[{"7", " ", "u"}], ",", 
   RowBox[{"10", " ", "u"}], ",", 
   RowBox[{"10", " ", "u"}], ",", 
   RowBox[{"10", " ", "u"}], ",", 
   RowBox[{"10", " ", "u"}], ",", 
   RowBox[{"10", " ", "u"}], ",", 
   RowBox[{"15", " ", "u"}]}], "}"}]], "Output",
 CellChangeTimes->{3.769601899927932*^9, 3.769602000389717*^9, 
  3.769603964904826*^9, 3.769604932994382*^9, 3.76960498201444*^9, 
  3.770076821649482*^9}]
}, Open  ]],

Cell[CellGroupData[{

Cell[BoxData[{
 RowBox[{"g", "=", 
  RowBox[{"degen", "[", "c", "]"}]}], "\[IndentingNewLine]", 
 RowBox[{"Apply", "[", 
  RowBox[{"Plus", ",", "g"}], "]"}]}], "Input",
 CellChangeTimes->{{3.76960208574576*^9, 3.7696021176710176`*^9}}],

Cell[BoxData[
 RowBox[{"{", 
  RowBox[{
  "1", ",", "6", ",", "15", ",", "20", ",", "15", ",", "6", ",", "1", ",", 
   "6", ",", "30", ",", "60", ",", "60", ",", "30", ",", "6", ",", "15", ",", 
   "60", ",", "90", ",", "60", ",", "15", ",", "20", ",", "60", ",", "60", 
   ",", "20", ",", "15", ",", "30", ",", "15", ",", "6", ",", "6", ",", "1", 
   ",", "6", ",", "30", ",", "60", ",", "60", ",", "30", ",", "6", ",", "30", 
   ",", "120", ",", "180", ",", "120", ",", "30", ",", "60", ",", "180", ",", 
   "180", ",", "60", ",", "60", ",", "120", ",", "60", ",", "30", ",", "30", 
   ",", "6", ",", "15", ",", "60", ",", "90", ",", "60", ",", "15", ",", "60",
    ",", "180", ",", "180", ",", "60", ",", "90", ",", "180", ",", "90", ",", 
   "60", ",", "60", ",", "15", ",", "20", ",", "60", ",", "60", ",", "20", 
   ",", "60", ",", "120", ",", "60", ",", "60", ",", "60", ",", "20", ",", 
   "15", ",", "30", ",", "15", ",", "30", ",", "30", ",", "15", ",", "6", ",",
    "6", ",", "6", ",", "1", ",", "6", ",", "30", ",", "60", ",", "60", ",", 
   "30", ",", "6", ",", "30", ",", "120", ",", "180", ",", "120", ",", "30", 
   ",", "60", ",", "180", ",", "180", ",", "60", ",", "60", ",", "120", ",", 
   "60", ",", "30", ",", "30", ",", "6", ",", "30", ",", "120", ",", "180", 
   ",", "120", ",", "30", ",", "120", ",", "360", ",", "360", ",", "120", ",",
    "180", ",", "360", ",", "180", ",", "120", ",", "120", ",", "30", ",", 
   "60", ",", "180", ",", "180", ",", "60", ",", "180", ",", "360", ",", 
   "180", ",", "180", ",", "180", ",", "60", ",", "60", ",", "120", ",", "60",
    ",", "120", ",", "120", ",", "60", ",", "30", ",", "30", ",", "30", ",", 
   "6", ",", "15", ",", "60", ",", "90", ",", "60", ",", "15", ",", "60", ",",
    "180", ",", "180", ",", "60", ",", "90", ",", "180", ",", "90", ",", "60",
    ",", "60", ",", "15", ",", "60", ",", "180", ",", "180", ",", "60", ",", 
   "180", ",", "360", ",", "180", ",", "180", ",", "180", ",", "60", ",", 
   "90", ",", "180", ",", "90", ",", "180", ",", "180", ",", "90", ",", "60", 
   ",", "60", ",", "60", ",", "15", ",", "20", ",", "60", ",", "60", ",", 
   "20", ",", "60", ",", "120", ",", "60", ",", "60", ",", "60", ",", "20", 
   ",", "60", ",", "120", ",", "60", ",", "120", ",", "120", ",", "60", ",", 
   "60", ",", "60", ",", "60", ",", "20", ",", "15", ",", "30", ",", "15", 
   ",", "30", ",", "30", ",", "15", ",", "30", ",", "30", ",", "30", ",", 
   "15", ",", "6", ",", "6", ",", "6", ",", "6", ",", "1", ",", "6", ",", 
   "30", ",", "60", ",", "60", ",", "30", ",", "6", ",", "30", ",", "120", 
   ",", "180", ",", "120", ",", "30", ",", "60", ",", "180", ",", "180", ",", 
   "60", ",", "60", ",", "120", ",", "60", ",", "30", ",", "30", ",", "6", 
   ",", "30", ",", "120", ",", "180", ",", "120", ",", "30", ",", "120", ",", 
   "360", ",", "360", ",", "120", ",", "180", ",", "360", ",", "180", ",", 
   "120", ",", "120", ",", "30", ",", "60", ",", "180", ",", "180", ",", "60",
    ",", "180", ",", "360", ",", "180", ",", "180", ",", "180", ",", "60", 
   ",", "60", ",", "120", ",", "60", ",", "120", ",", "120", ",", "60", ",", 
   "30", ",", "30", ",", "30", ",", "6", ",", "30", ",", "120", ",", "180", 
   ",", "120", ",", "30", ",", "120", ",", "360", ",", "360", ",", "120", ",",
    "180", ",", "360", ",", "180", ",", "120", ",", "120", ",", "30", ",", 
   "120", ",", "360", ",", "360", ",", "120", ",", "360", ",", "720", ",", 
   "360", ",", "360", ",", "360", ",", "120", ",", "180", ",", "360", ",", 
   "180", ",", "360", ",", "360", ",", "180", ",", "120", ",", "120", ",", 
   "120", ",", "30", ",", "60", ",", "180", ",", "180", ",", "60", ",", "180",
    ",", "360", ",", "180", ",", "180", ",", "180", ",", "60", ",", "180", 
   ",", "360", ",", "180", ",", "360", ",", "360", ",", "180", ",", "180", 
   ",", "180", ",", "180", ",", "60", ",", "60", ",", "120", ",", "60", ",", 
   "120", ",", "120", ",", "60", ",", "120", ",", "120", ",", "120", ",", 
   "60", ",", "30", ",", "30", ",", "30", ",", "30", ",", "6", ",", "15", ",",
    "60", ",", "90", ",", "60", ",", "15", ",", "60", ",", "180", ",", "180", 
   ",", "60", ",", "90", ",", "180", ",", "90", ",", "60", ",", "60", ",", 
   "15", ",", "60", ",", "180", ",", "180", ",", "60", ",", "180", ",", "360",
    ",", "180", ",", "180", ",", "180", ",", "60", ",", "90", ",", "180", ",",
    "90", ",", "180", ",", "180", ",", "90", ",", "60", ",", "60", ",", "60", 
   ",", "15", ",", "60", ",", "180", ",", "180", ",", "60", ",", "180", ",", 
   "360", ",", "180", ",", "180", ",", "180", ",", "60", ",", "180", ",", 
   "360", ",", "180", ",", "360", ",", "360", ",", "180", ",", "180", ",", 
   "180", ",", "180", ",", "60", ",", "90", ",", "180", ",", "90", ",", "180",
    ",", "180", ",", "90", ",", "180", ",", "180", ",", "180", ",", "90", ",",
    "60", ",", "60", ",", "60", ",", "60", ",", "15", ",", "20", ",", "60", 
   ",", "60", ",", "20", ",", "60", ",", "120", ",", "60", ",", "60", ",", 
   "60", ",", "20", ",", "60", ",", "120", ",", "60", ",", "120", ",", "120", 
   ",", "60", ",", "60", ",", "60", ",", "60", ",", "20", ",", "60", ",", 
   "120", ",", "60", ",", "120", ",", "120", ",", "60", ",", "120", ",", 
   "120", ",", "120", ",", "60", ",", "60", ",", "60", ",", "60", ",", "60", 
   ",", "20", ",", "15", ",", "30", ",", "15", ",", "30", ",", "30", ",", 
   "15", ",", "30", ",", "30", ",", "30", ",", "15", ",", "30", ",", "30", 
   ",", "30", ",", "30", ",", "15", ",", "6", ",", "6", ",", "6", ",", "6", 
   ",", "6", ",", "1"}], "}"}]], "Output",
 CellChangeTimes->{{3.769602094531013*^9, 3.769602118916711*^9}, 
   3.7696039684373283`*^9, 3.769604933025478*^9, 3.769604982046821*^9, 
   3.770076825449487*^9}],

Cell[BoxData["46656"], "Output",
 CellChangeTimes->{{3.769602094531013*^9, 3.769602118916711*^9}, 
   3.7696039684373283`*^9, 3.769604933025478*^9, 3.769604982046821*^9, 
   3.770076825459487*^9}]
}, Open  ]],

Cell[CellGroupData[{

Cell[BoxData[{
 RowBox[{
  RowBox[{"p1", "=", 
   RowBox[{"Table", "[", 
    RowBox[{
     RowBox[{"Exp", "[", 
      RowBox[{"-", 
       RowBox[{"H", "[", 
        RowBox[{"[", "i", "]"}], "]"}]}], "]"}], ",", 
     RowBox[{"{", 
      RowBox[{"i", ",", "1", ",", "462"}], "}"}]}], "]"}]}], 
  ";"}], "\[IndentingNewLine]", 
 RowBox[{
  RowBox[{
   RowBox[{"p2", "=", 
    RowBox[{"Table", "[", 
     RowBox[{
      RowBox[{
       RowBox[{"Exp", "[", 
        RowBox[{"-", 
         RowBox[{"H", "[", 
          RowBox[{"[", "i", "]"}], "]"}]}], "]"}], " ", 
       RowBox[{"g", "[", 
        RowBox[{"[", "i", "]"}], "]"}]}], ",", 
      RowBox[{"{", 
       RowBox[{"i", ",", "1", ",", "462"}], "}"}]}], "]"}]}], ";"}], 
  "\[IndentingNewLine]"}], "\[IndentingNewLine]", 
 RowBox[{
  RowBox[{"z1", "[", "u_", "]"}], ":=", 
  RowBox[{"Evaluate", "[", 
   RowBox[{"Apply", "[", 
    RowBox[{"Plus", ",", "p1"}], "]"}], "]"}]}], "\[IndentingNewLine]", 
 RowBox[{"z1", "[", "v", "]"}], "\[IndentingNewLine]", 
 RowBox[{"z1", "[", "0", "]"}]}], "Input",
 CellChangeTimes->{{3.76960203029003*^9, 3.7696020759528637`*^9}, {
  3.769602129383003*^9, 3.769602247154385*^9}, {3.769602307513382*^9, 
  3.769602314983479*^9}, {3.7696023471195517`*^9, 3.7696023481033173`*^9}, {
  3.769602389966855*^9, 3.7696024127815113`*^9}, {3.7696025168657093`*^9, 
  3.769602517752788*^9}}],

Cell[BoxData[
 RowBox[{"1", "+", 
  RowBox[{"6", " ", 
   SuperscriptBox["\[ExponentialE]", 
    RowBox[{
     RowBox[{"-", "15"}], " ", "v"}]]}], "+", 
  RowBox[{"30", " ", 
   SuperscriptBox["\[ExponentialE]", 
    RowBox[{
     RowBox[{"-", "10"}], " ", "v"}]]}], "+", 
  RowBox[{"30", " ", 
   SuperscriptBox["\[ExponentialE]", 
    RowBox[{
     RowBox[{"-", "7"}], " ", "v"}]]}], "+", 
  RowBox[{"75", " ", 
   SuperscriptBox["\[ExponentialE]", 
    RowBox[{
     RowBox[{"-", "6"}], " ", "v"}]]}], "+", 
  RowBox[{"120", " ", 
   SuperscriptBox["\[ExponentialE]", 
    RowBox[{
     RowBox[{"-", "4"}], " ", "v"}]]}], "+", 
  RowBox[{"80", " ", 
   SuperscriptBox["\[ExponentialE]", 
    RowBox[{
     RowBox[{"-", "3"}], " ", "v"}]]}], "+", 
  RowBox[{"90", " ", 
   SuperscriptBox["\[ExponentialE]", 
    RowBox[{
     RowBox[{"-", "2"}], " ", "v"}]]}], "+", 
  RowBox[{"30", " ", 
   SuperscriptBox["\[ExponentialE]", 
    RowBox[{"-", "v"}]]}]}]], "Output",
 CellChangeTimes->{
  3.769602518852029*^9, {3.769603972520396*^9, 3.769603976720149*^9}, 
   3.7696049330580053`*^9, 3.769604982078063*^9, {3.770076829549493*^9, 
   3.770076833129498*^9}}],

Cell[BoxData["462"], "Output",
 CellChangeTimes->{
  3.769602518852029*^9, {3.769603972520396*^9, 3.769603976720149*^9}, 
   3.7696049330580053`*^9, 3.769604982078063*^9, {3.770076829549493*^9, 
   3.770076833149498*^9}}]
}, Open  ]],

Cell[CellGroupData[{

Cell[BoxData[{
 RowBox[{
  RowBox[{
   RowBox[{"z2", "[", "u_", "]"}], ":=", 
   RowBox[{"Evaluate", "[", 
    RowBox[{"Apply", "[", 
     RowBox[{"Plus", ",", "p2"}], "]"}], "]"}]}], 
  ";"}], "\[IndentingNewLine]", 
 RowBox[{"z2", "[", "v", "]"}], "\[IndentingNewLine]", 
 RowBox[{"z2", "[", "0", "]"}]}], "Input",
 CellChangeTimes->{{3.7696024521401043`*^9, 3.769602503950666*^9}}],

Cell[BoxData[
 RowBox[{"720", "+", 
  RowBox[{"6", " ", 
   SuperscriptBox["\[ExponentialE]", 
    RowBox[{
     RowBox[{"-", "15"}], " ", "v"}]]}], "+", 
  RowBox[{"180", " ", 
   SuperscriptBox["\[ExponentialE]", 
    RowBox[{
     RowBox[{"-", "10"}], " ", "v"}]]}], "+", 
  RowBox[{"450", " ", 
   SuperscriptBox["\[ExponentialE]", 
    RowBox[{
     RowBox[{"-", "7"}], " ", "v"}]]}], "+", 
  RowBox[{"2100", " ", 
   SuperscriptBox["\[ExponentialE]", 
    RowBox[{
     RowBox[{"-", "6"}], " ", "v"}]]}], "+", 
  RowBox[{"7200", " ", 
   SuperscriptBox["\[ExponentialE]", 
    RowBox[{
     RowBox[{"-", "4"}], " ", "v"}]]}], "+", 
  RowBox[{"9000", " ", 
   SuperscriptBox["\[ExponentialE]", 
    RowBox[{
     RowBox[{"-", "3"}], " ", "v"}]]}], "+", 
  RowBox[{"16200", " ", 
   SuperscriptBox["\[ExponentialE]", 
    RowBox[{
     RowBox[{"-", "2"}], " ", "v"}]]}], "+", 
  RowBox[{"10800", " ", 
   SuperscriptBox["\[ExponentialE]", 
    RowBox[{"-", "v"}]]}]}]], "Output",
 CellChangeTimes->{
  3.769602460246191*^9, {3.7696025074353647`*^9, 3.7696025319360113`*^9}, 
   3.769603984154158*^9, 3.769604933091136*^9, 3.769604982111988*^9, 
   3.770076836789503*^9}],

Cell[BoxData["46656"], "Output",
 CellChangeTimes->{
  3.769602460246191*^9, {3.7696025074353647`*^9, 3.7696025319360113`*^9}, 
   3.769603984154158*^9, 3.769604933091136*^9, 3.769604982111988*^9, 
   3.770076836789503*^9}]
}, Open  ]],

Cell[CellGroupData[{

Cell[BoxData[
 RowBox[{"\[IndentingNewLine]", 
  RowBox[{
   RowBox[{"Q1", "=", 
    RowBox[{
     RowBox[{"Evaluate", "[", "p1", "]"}], "/", 
     RowBox[{"z1", "[", "u", "]"}]}]}], "\[IndentingNewLine]", 
   RowBox[{
    RowBox[{"P1", "[", "v_", "]"}], ":=", 
    RowBox[{"Q1", "/.", " ", 
     RowBox[{"u", "\[Rule]", "v"}]}]}], "\[IndentingNewLine]"}]}]], "Input",
 CellChangeTimes->{{3.7696028719499817`*^9, 3.769602913376822*^9}, {
  3.769602978694419*^9, 3.769603114417142*^9}, {3.769603204351591*^9, 
  3.7696032093652887`*^9}, {3.76960327099662*^9, 3.7696032720048037`*^9}}],

Cell[BoxData[
 InterpretationBox[
  TagBox[
   PanelBox[GridBox[{
      {
       StyleBox[
        StyleBox[
         DynamicBox[ToBoxes[
           FEPrivate`FrontEndResource["FEStrings", "sizeExplanation"], 
           StandardForm],
          ImageSizeCache->{299., {3., 9.}}],
         StripOnInput->False,
         DynamicUpdating->True], "Panel",
        StripOnInput->False,
        Background->None]},
      {
       ItemBox[
        TagBox[
         RowBox[{"{", 
          RowBox[{
           FractionBox[
            SuperscriptBox["\[ExponentialE]", 
             RowBox[{
              RowBox[{"-", "15"}], " ", "u"}]], 
            RowBox[{"1", "+", 
             RowBox[{"6", " ", 
              SuperscriptBox["\[ExponentialE]", 
               RowBox[{
                RowBox[{"-", "15"}], " ", "u"}]]}], "+", 
             RowBox[{"30", " ", 
              SuperscriptBox["\[ExponentialE]", 
               RowBox[{
                RowBox[{"-", "10"}], " ", "u"}]]}], "+", 
             RowBox[{"30", " ", 
              SuperscriptBox["\[ExponentialE]", 
               RowBox[{
                RowBox[{"-", "7"}], " ", "u"}]]}], "+", 
             RowBox[{"75", " ", 
              SuperscriptBox["\[ExponentialE]", 
               RowBox[{
                RowBox[{"-", "6"}], " ", "u"}]]}], "+", 
             RowBox[{"120", " ", 
              SuperscriptBox["\[ExponentialE]", 
               RowBox[{
                RowBox[{"-", "4"}], " ", "u"}]]}], "+", 
             RowBox[{"80", " ", 
              SuperscriptBox["\[ExponentialE]", 
               RowBox[{
                RowBox[{"-", "3"}], " ", "u"}]]}], "+", 
             RowBox[{"90", " ", 
              SuperscriptBox["\[ExponentialE]", 
               RowBox[{
                RowBox[{"-", "2"}], " ", "u"}]]}], "+", 
             RowBox[{"30", " ", 
              SuperscriptBox["\[ExponentialE]", 
               RowBox[{"-", "u"}]]}]}]], ",", 
           RowBox[{"\[LeftSkeleton]", "460", "\[RightSkeleton]"}], ",", 
           FractionBox[
            SuperscriptBox["\[ExponentialE]", 
             RowBox[{
              RowBox[{"-", "15"}], " ", "u"}]], 
            RowBox[{"1", "+", 
             RowBox[{"6", " ", 
              SuperscriptBox["\[ExponentialE]", 
               RowBox[{
                RowBox[{"-", "15"}], " ", "u"}]]}], "+", 
             RowBox[{"30", " ", 
              SuperscriptBox["\[ExponentialE]", 
               RowBox[{
                RowBox[{"-", "10"}], " ", "u"}]]}], "+", 
             RowBox[{"30", " ", 
              SuperscriptBox["\[ExponentialE]", 
               RowBox[{
                RowBox[{"-", "7"}], " ", "u"}]]}], "+", 
             RowBox[{"75", " ", 
              SuperscriptBox["\[ExponentialE]", 
               RowBox[{
                RowBox[{"-", "6"}], " ", "u"}]]}], "+", 
             RowBox[{"120", " ", 
              SuperscriptBox["\[ExponentialE]", 
               RowBox[{
                RowBox[{"-", "4"}], " ", "u"}]]}], "+", 
             RowBox[{"80", " ", 
              SuperscriptBox["\[ExponentialE]", 
               RowBox[{
                RowBox[{"-", "3"}], " ", "u"}]]}], "+", 
             RowBox[{"90", " ", 
              SuperscriptBox["\[ExponentialE]", 
               RowBox[{
                RowBox[{"-", "2"}], " ", "u"}]]}], "+", 
             RowBox[{"30", " ", 
              SuperscriptBox["\[ExponentialE]", 
               RowBox[{"-", "u"}]]}]}]]}], "}"}],
         Short[#, 5]& ],
        Background->GrayLevel[1],
        BaseStyle->{Deployed -> False},
        Frame->True,
        FrameStyle->GrayLevel[0, 0.2],
        StripOnInput->False]},
      {
       RowBox[{
        ButtonBox[
         StyleBox[
          StyleBox[
           DynamicBox[ToBoxes[
             FEPrivate`FrontEndResource["FEStrings", "sizeShowLess"], 
             StandardForm],
            ImageSizeCache->{54., {1., 9.}}],
           StripOnInput->False,
           DynamicUpdating->True], "Panel",
          StripOnInput->False,
          Background->None],
         Appearance->Automatic,
         ButtonFunction:>OutputSizeLimit`ButtonFunction[
          Identity, 24, 24707787674858289144, 5/2],
         Enabled->True,
         Evaluator->Automatic,
         Method->"Queued"], "\[ThinSpace]", 
        ButtonBox[
         StyleBox[
          StyleBox[
           DynamicBox[ToBoxes[
             FEPrivate`FrontEndResource["FEStrings", "sizeShowMore"], 
             StandardForm],
            ImageSizeCache->{60., {1., 9.}}],
           StripOnInput->False,
           DynamicUpdating->True], "Panel",
          StripOnInput->False,
          Background->None],
         Appearance->Automatic,
         ButtonFunction:>OutputSizeLimit`ButtonFunction[
          Identity, 24, 24707787674858289144, 5 2],
         Enabled->True,
         Evaluator->Automatic,
         Method->"Queued"], "\[ThinSpace]", 
        ButtonBox[
         StyleBox[
          StyleBox[
           DynamicBox[ToBoxes[
             FEPrivate`FrontEndResource["FEStrings", "sizeShowAll"], 
             StandardForm],
            ImageSizeCache->{92., {3., 9.}}],
           StripOnInput->False,
           DynamicUpdating->True], "Panel",
          StripOnInput->False,
          Background->None],
         Appearance->Automatic,
         ButtonFunction:>OutputSizeLimit`ButtonFunction[
          Identity, 24, 24707787674858289144, Infinity],
         Enabled->True,
         Evaluator->Automatic,
         Method->"Queued"], "\[ThinSpace]", 
        ButtonBox[
         StyleBox[
          StyleBox[
           DynamicBox[ToBoxes[
             FEPrivate`FrontEndResource["FEStrings", "sizeChangeLimit"], 
             StandardForm],
            ImageSizeCache->{78., {1., 9.}}],
           StripOnInput->False,
           DynamicUpdating->True], "Panel",
          StripOnInput->False,
          Background->None],
         Appearance->Automatic,
         ButtonFunction:>FrontEndExecute[{
            FrontEnd`SetOptions[
            FrontEnd`$FrontEnd, 
             FrontEnd`PreferencesSettings -> {"Page" -> "Evaluation"}], 
            FrontEnd`FrontEndToken["PreferencesDialog"]}],
         Evaluator->None,
         Method->"Preemptive"]}]}
     },
     GridBoxAlignment->{
      "Columns" -> {{Left}}, "ColumnsIndexed" -> {}, "Rows" -> {{Baseline}}, 
       "RowsIndexed" -> {}},
     GridBoxDividers->{
      "Columns" -> {{False}}, "ColumnsIndexed" -> {}, "Rows" -> {{False}}, 
       "RowsIndexed" -> {}},
     GridBoxItemSize->{
      "Columns" -> {{Automatic}}, "ColumnsIndexed" -> {}, "Rows" -> {{1.}}, 
       "RowsIndexed" -> {}},
     GridBoxSpacings->{"Columns" -> {
         Offset[0.27999999999999997`], {
          Offset[0.5599999999999999]}, 
         Offset[0.27999999999999997`]}, "ColumnsIndexed" -> {}, "Rows" -> {
         Offset[0.2], {
          Offset[1.2]}, 
         Offset[0.2]}, "RowsIndexed" -> {}}],
    DefaultBaseStyle->{},
    FrameMargins->5],
   Deploy,
   DefaultBaseStyle->{Deployed -> True}],
  Out[24]]], "Output",
 CellChangeTimes->{3.769603115716161*^9, 3.769603210451836*^9, 
  3.769603989495841*^9, 3.769604933157393*^9, 3.769604982178687*^9, 
  3.7700768402395077`*^9}]
}, Open  ]],

Cell[BoxData[""], "Input",
 CellChangeTimes->{{3.769602672964587*^9, 3.7696027908132563`*^9}, 
   3.7696039953233547`*^9}],

Cell[CellGroupData[{

Cell[BoxData[{
 RowBox[{
  RowBox[{
   RowBox[{"n0", "=", "0"}], ";", 
   RowBox[{"kff", "=", "0"}], ";", 
   RowBox[{"kmm", "=", 
    RowBox[{"N", "[", 
     RowBox[{"1", "/", "5"}], "]"}]}], ";", 
   RowBox[{"kfm", "=", "0"}], ";"}], 
  RowBox[{"(*", 
   RowBox[{",", "measured", ",", "averages", ","}], 
   "*)"}]}], "\[IndentingNewLine]", 
 RowBox[{"md", "=", "5"}]}], "Input",
 CellChangeTimes->{{3.769603576532014*^9, 3.769603580402227*^9}, {
  3.7696043660047693`*^9, 3.769604371747566*^9}}],

Cell[BoxData["5"], "Output",
 CellChangeTimes->{3.7696043722721853`*^9, 3.7696049332250757`*^9, 
  3.769604982245278*^9, 3.7700768521495247`*^9}]
}, Open  ]],

Cell[CellGroupData[{

Cell[BoxData[
 RowBox[{"z1", "[", "v", "]"}]], "Input",
 CellChangeTimes->{{3.769604213666772*^9, 3.7696042174728394`*^9}}],

Cell[BoxData[
 RowBox[{"1", "+", 
  RowBox[{"6", " ", 
   SuperscriptBox["\[ExponentialE]", 
    RowBox[{
     RowBox[{"-", "15"}], " ", "v"}]]}], "+", 
  RowBox[{"30", " ", 
   SuperscriptBox["\[ExponentialE]", 
    RowBox[{
     RowBox[{"-", "10"}], " ", "v"}]]}], "+", 
  RowBox[{"30", " ", 
   SuperscriptBox["\[ExponentialE]", 
    RowBox[{
     RowBox[{"-", "7"}], " ", "v"}]]}], "+", 
  RowBox[{"75", " ", 
   SuperscriptBox["\[ExponentialE]", 
    RowBox[{
     RowBox[{"-", "6"}], " ", "v"}]]}], "+", 
  RowBox[{"120", " ", 
   SuperscriptBox["\[ExponentialE]", 
    RowBox[{
     RowBox[{"-", "4"}], " ", "v"}]]}], "+", 
  RowBox[{"80", " ", 
   SuperscriptBox["\[ExponentialE]", 
    RowBox[{
     RowBox[{"-", "3"}], " ", "v"}]]}], "+", 
  RowBox[{"90", " ", 
   SuperscriptBox["\[ExponentialE]", 
    RowBox[{
     RowBox[{"-", "2"}], " ", "v"}]]}], "+", 
  RowBox[{"30", " ", 
   SuperscriptBox["\[ExponentialE]", 
    RowBox[{"-", "v"}]]}]}]], "Output",
 CellChangeTimes->{3.7696042184921503`*^9, 3.769604933257394*^9, 
  3.7696049822787123`*^9, 3.7700768562295303`*^9}]
}, Open  ]],

Cell[CellGroupData[{

Cell[BoxData[{
 RowBox[{
  RowBox[{
   RowBox[{"F", "[", "u_", "]"}], ":=", 
   RowBox[{"Log", "[", 
    RowBox[{"z1", "[", "u", "]"}], "]"}]}], 
  RowBox[{"(*", " ", 
   RowBox[{
    RowBox[{"minus", " ", "free"}], ",", "energy", ","}], 
   "*)"}]}], "\[IndentingNewLine]", 
 RowBox[{
  RowBox[{
   RowBox[{"f2", "[", "u_", "]"}], ":=", 
   RowBox[{"D", "[", 
    RowBox[{
     RowBox[{"F", "[", "u", "]"}], ",", "u"}], "]"}]}], 
  ";"}], "\[IndentingNewLine]", 
 RowBox[{"rul", "=", 
  RowBox[{"FindRoot", "[", 
   RowBox[{
    RowBox[{
     RowBox[{"f2", "[", "u2", "]"}], "==", 
     RowBox[{"-", "kmm"}]}], ",", 
    RowBox[{"{", 
     RowBox[{"u2", ",", "0"}], "}"}]}], "]"}]}]}], "Input",
 CellChangeTimes->{{3.769604238842738*^9, 3.769604238892644*^9}}],

Cell[BoxData[
 RowBox[{"{", 
  RowBox[{"u2", "\[Rule]", "4.8400489650075285`"}], "}"}]], "Output",
 CellChangeTimes->{3.7696042408765297`*^9, 3.769604933289977*^9, 
  3.769604982312098*^9, 3.770076859269534*^9}]
}, Open  ]],

Cell[CellGroupData[{

Cell[BoxData[{
 RowBox[{"tab", "=", 
  RowBox[{
   RowBox[{"D", "[", 
    RowBox[{
     RowBox[{"f2", "[", "u2", "]"}], ",", "u2"}], "]"}], "/.", 
   "rul"}]}], "\[IndentingNewLine]", 
 RowBox[{
  RowBox[{"dpara2", "=", 
   RowBox[{"1", "/", 
    RowBox[{"(", 
     RowBox[{"md", "*", "tab"}], ")"}]}]}], ";"}], "\[IndentingNewLine]", 
 RowBox[{"Sqrt", "[", "dpara2", "]"}]}], "Input",
 CellChangeTimes->{{3.769604341485591*^9, 3.7696043519569893`*^9}, 
   3.769604385924328*^9}],

Cell[BoxData["0.16924930894887252`"], "Output",
 CellChangeTimes->{{3.769604354237917*^9, 3.769604387073337*^9}, 
   3.76960493332377*^9, 3.76960498234426*^9, 3.7700768762125587`*^9}],

Cell[BoxData["1.0870550696333243`"], "Output",
 CellChangeTimes->{{3.769604354237917*^9, 3.769604387073337*^9}, 
   3.76960493332377*^9, 3.76960498234426*^9, 3.7700768762125587`*^9}]
}, Open  ]],

Cell[CellGroupData[{

Cell[BoxData[
 RowBox[{"z2", "[", "v", "]"}]], "Input",
 CellChangeTimes->{{3.769603694659869*^9, 3.769603716324421*^9}, 
   3.7696038320804863`*^9, 3.76960406240945*^9}],

Cell[BoxData[
 RowBox[{"720", "+", 
  RowBox[{"6", " ", 
   SuperscriptBox["\[ExponentialE]", 
    RowBox[{
     RowBox[{"-", "15"}], " ", "v"}]]}], "+", 
  RowBox[{"180", " ", 
   SuperscriptBox["\[ExponentialE]", 
    RowBox[{
     RowBox[{"-", "10"}], " ", "v"}]]}], "+", 
  RowBox[{"450", " ", 
   SuperscriptBox["\[ExponentialE]", 
    RowBox[{
     RowBox[{"-", "7"}], " ", "v"}]]}], "+", 
  RowBox[{"2100", " ", 
   SuperscriptBox["\[ExponentialE]", 
    RowBox[{
     RowBox[{"-", "6"}], " ", "v"}]]}], "+", 
  RowBox[{"7200", " ", 
   SuperscriptBox["\[ExponentialE]", 
    RowBox[{
     RowBox[{"-", "4"}], " ", "v"}]]}], "+", 
  RowBox[{"9000", " ", 
   SuperscriptBox["\[ExponentialE]", 
    RowBox[{
     RowBox[{"-", "3"}], " ", "v"}]]}], "+", 
  RowBox[{"16200", " ", 
   SuperscriptBox["\[ExponentialE]", 
    RowBox[{
     RowBox[{"-", "2"}], " ", "v"}]]}], "+", 
  RowBox[{"10800", " ", 
   SuperscriptBox["\[ExponentialE]", 
    RowBox[{"-", "v"}]]}]}]], "Output",
 CellChangeTimes->{3.7696040637117577`*^9, 3.769604933356944*^9, 
  3.769604982378009*^9, 3.770076888552576*^9}]
}, Open  ]],

Cell[CellGroupData[{

Cell[BoxData[{
 RowBox[{
  RowBox[{
   RowBox[{"F", "[", "u_", "]"}], ":=", 
   RowBox[{"Log", "[", 
    RowBox[{"z2", "[", "u", "]"}], "]"}]}], 
  RowBox[{"(*", " ", 
   RowBox[{
    RowBox[{"minus", " ", "free"}], ",", "energy", ","}], 
   "*)"}]}], "\[IndentingNewLine]", 
 RowBox[{
  RowBox[{
   RowBox[{"f2", "[", "u_", "]"}], ":=", 
   RowBox[{"D", "[", 
    RowBox[{
     RowBox[{"F", "[", "u", "]"}], ",", "u"}], "]"}]}], 
  ";"}], "\[IndentingNewLine]", 
 RowBox[{"rul2", "=", 
  RowBox[{"FindRoot", "[", 
   RowBox[{
    RowBox[{
     RowBox[{"f2", "[", "u2", "]"}], "==", 
     RowBox[{"-", "kmm"}]}], ",", 
    RowBox[{"{", 
     RowBox[{"u2", ",", "0"}], "}"}]}], "]"}]}]}], "Input",
 CellChangeTimes->{{3.7696034989666967`*^9, 3.769603528749093*^9}, {
   3.7696036110026693`*^9, 3.769603640440411*^9}, {3.769603728245017*^9, 
   3.769603735163076*^9}, {3.7696037913563232`*^9, 3.7696037964342833`*^9}, {
   3.769603877151512*^9, 3.769603877303207*^9}, {3.769603919549881*^9, 
   3.769603924357449*^9}, {3.7696040681761007`*^9, 3.7696040890148478`*^9}, {
   3.7696041746869507`*^9, 3.769604176340023*^9}, 3.769604441187319*^9}],

Cell[BoxData[
 RowBox[{"{", 
  RowBox[{"u2", "\[Rule]", "4.147036152802598`"}], "}"}]], "Output",
 CellChangeTimes->{3.769604178005988*^9, 3.769604414711162*^9, 
  3.76960445499831*^9, 3.769604933457224*^9, 3.7696049824107437`*^9, 
  3.770076892752582*^9}]
}, Open  ]],

Cell[CellGroupData[{

Cell[BoxData[{
 RowBox[{"tab", "=", 
  RowBox[{
   RowBox[{"D", "[", 
    RowBox[{
     RowBox[{"f2", "[", "u2", "]"}], ",", "u2"}], "]"}], "/.", 
   "rul2"}]}], "\[IndentingNewLine]", 
 RowBox[{
  RowBox[{"dpara2", "=", 
   RowBox[{"1", "/", 
    RowBox[{"(", 
     RowBox[{"md", "*", "tab"}], ")"}]}]}], ";", 
  RowBox[{"Sqrt", "[", "dpara2", "]"}]}]}], "Input",
 CellChangeTimes->{{3.769604444873234*^9, 3.769604473265457*^9}}],

Cell[BoxData["0.16929618551972708`"], "Output",
 CellChangeTimes->{
  3.769604420027198*^9, {3.7696044500850897`*^9, 3.769604474582281*^9}, 
   3.769604933523325*^9, 3.769604982446136*^9, 3.7700769335726395`*^9}],

Cell[BoxData["1.0869045613931732`"], "Output",
 CellChangeTimes->{
  3.769604420027198*^9, {3.7696044500850897`*^9, 3.769604474582281*^9}, 
   3.769604933523325*^9, 3.769604982446136*^9, 3.770076933582639*^9}]
}, Open  ]]
},
WindowSize->{740, 713},
WindowMargins->{{Automatic, 226}, {8, Automatic}},
FrontEndVersion->"8.0 for Microsoft Windows (64-bit) (March 21, 2011)",
StyleDefinitions->"Default.nb"
]
(* End of Notebook Content *)

(* Internal cache information *)
(*CellTagsOutline
CellTagsIndex->{
 "Info3770109203-8159297"->{
  Cell[2124, 61, 218, 4, 40, "Print",
   CellTags->"Info3770109203-8159297"],
  Cell[2345, 67, 226, 4, 40, "Print",
   CellTags->"Info3770109203-8159297"],
  Cell[2574, 73, 334, 6, 58, "Print",
   CellTags->"Info3770109203-8159297"],
  Cell[2911, 81, 375, 6, 58, "Print",
   CellTags->"Info3770109203-8159297"]}
 }
*)
(*CellTagsIndex
CellTagsIndex->{
 {"Info3770109203-8159297", 46618, 1290}
 }
*)
(*NotebookFileOutline
Notebook[{
Cell[557, 20, 118, 2, 31, "Input"],
Cell[CellGroupData[{
Cell[700, 26, 1399, 31, 112, "Input"],
Cell[CellGroupData[{
Cell[2124, 61, 218, 4, 40, "Print",
 CellTags->"Info3770109203-8159297"],
Cell[2345, 67, 226, 4, 40, "Print",
 CellTags->"Info3770109203-8159297"],
Cell[2574, 73, 334, 6, 58, "Print",
 CellTags->"Info3770109203-8159297"],
Cell[2911, 81, 375, 6, 58, "Print",
 CellTags->"Info3770109203-8159297"]
}, Open  ]]
}, Open  ]],
Cell[CellGroupData[{
Cell[3335, 93, 304, 7, 52, "Input"],
Cell[3642, 102, 357, 6, 30, "Output"]
}, Open  ]],
Cell[CellGroupData[{
Cell[4036, 113, 172, 3, 31, "Input"],
Cell[4211, 118, 211, 4, 30, "Output"]
}, Open  ]],
Cell[CellGroupData[{
Cell[4459, 127, 397, 9, 31, "Input"],
Cell[4859, 138, 15214, 437, 449, "Output"]
}, Open  ]],
Cell[CellGroupData[{
Cell[20110, 580, 235, 5, 52, "Input"],
Cell[20348, 587, 5731, 77, 449, "Output"],
Cell[26082, 666, 196, 3, 30, "Output"]
}, Open  ]],
Cell[CellGroupData[{
Cell[26315, 674, 1370, 38, 132, "Input"],
Cell[27688, 714, 1159, 36, 30, "Output"],
Cell[28850, 752, 221, 4, 30, "Output"]
}, Open  ]],
Cell[CellGroupData[{
Cell[29108, 761, 384, 10, 72, "Input"],
Cell[29495, 773, 1174, 36, 30, "Output"],
Cell[30672, 811, 223, 4, 30, "Output"]
}, Open  ]],
Cell[CellGroupData[{
Cell[30932, 820, 583, 13, 92, "Input"],
Cell[31518, 835, 7187, 195, 160, "Output"]
}, Open  ]],
Cell[38720, 1033, 122, 2, 31, "Input"],
Cell[CellGroupData[{
Cell[38867, 1039, 498, 14, 52, "Input"],
Cell[39368, 1055, 145, 2, 30, "Output"]
}, Open  ]],
Cell[CellGroupData[{
Cell[39550, 1062, 123, 2, 31, "Input"],
Cell[39676, 1066, 1085, 34, 30, "Output"]
}, Open  ]],
Cell[CellGroupData[{
Cell[40798, 1105, 761, 25, 72, "Input"],
Cell[41562, 1132, 211, 4, 30, "Output"]
}, Open  ]],
Cell[CellGroupData[{
Cell[41810, 1141, 479, 14, 72, "Input"],
Cell[42292, 1157, 183, 2, 30, "Output"],
Cell[42478, 1161, 182, 2, 30, "Output"]
}, Open  ]],
Cell[CellGroupData[{
Cell[42697, 1168, 170, 3, 31, "Input"],
Cell[42870, 1173, 1096, 34, 30, "Output"]
}, Open  ]],
Cell[CellGroupData[{
Cell[44003, 1212, 1140, 30, 72, "Input"],
Cell[45146, 1244, 256, 5, 30, "Output"]
}, Open  ]],
Cell[CellGroupData[{
Cell[45439, 1254, 430, 13, 52, "Input"],
Cell[45872, 1269, 212, 3, 30, "Output"],
Cell[46087, 1274, 209, 3, 30, "Output"]
}, Open  ]]
}
]
*)

(* End of internal cache information *)
