# Supplementary material for: Social tolerance in Octopus laqueus—A maximum entropy model
Source: PLoS One. 2020 Jun 10;15(6):e0233834. doi: 10.1371/journal.pone.0233834 (PMC7286511; doi:10.1371/journal.pone.0233834)
Supplement: S32 File — (NB) [file pone.0233834.s038.nb]

(* Content-type: application/vnd.wolfram.mathematica *)

(*** Wolfram Notebook File ***)
(* http://www.wolfram.com/nb *)

(* CreatedBy='Mathematica 8.0' *)

(*CacheID: 234*)
(* Internal cache information:
NotebookFileLineBreakTest
NotebookFileLineBreakTest
NotebookDataPosition[       157,          7]
NotebookDataLength[     68884,       1957]
NotebookOptionsPosition[     64558,       1813]
NotebookOutlinePosition[     65323,       1841]
CellTagsIndexPosition[     65237,       1836]
WindowFrame->Normal*)

(* Beginning of Notebook Content *)
Notebook[{
Cell[BoxData[
 RowBox[{
  RowBox[{"Exit", "[", "]"}], ";"}]], "Input",
 CellChangeTimes->{{3.7697407419682627`*^9, 3.7697407707483034`*^9}, {
  3.7697408416894026`*^9, 3.7697408429894047`*^9}}],

Cell[CellGroupData[{

Cell[BoxData[{
 RowBox[{
  RowBox[{
   RowBox[{
   "dirPC", "=", 
    "\"\<D:\\\\PLOSONE-resubmission\\\\resubmission2-2019-09-24\\\\2020-01-07\
\\\\scripts\>\""}], ";"}], " "}], "\[IndentingNewLine]", 
 RowBox[{
  RowBox[{
  "dirMac", "=", 
   "\"\<//Users//reuven-pnini//Desktop//plosone_revision2//nbook2\>\""}], 
  ";"}], "\[IndentingNewLine]", 
 RowBox[{
  RowBox[{"SetDirectory", "[", "dirPC", "]"}], ";", 
  RowBox[{"(*", " ", 
   RowBox[{"Directory", "[", "]"}], " ", "*)"}], "\[IndentingNewLine]", 
  RowBox[{"NotebookEvaluate", "[", 
   RowBox[{"FileNameJoin", "[", 
    RowBox[{"{", 
     RowBox[{"dirPC", ",", "\"\<OCTinJAR.nb\>\""}], "}"}], "]"}], 
   "]"}]}], "\[IndentingNewLine]"}], "Input",
 CellChangeTimes->{{3.76973773645671*^9, 3.769737746036723*^9}, {
   3.7697377809017735`*^9, 3.7697377989117985`*^9}, {3.7697378335118475`*^9, 
   3.7697378695838976`*^9}, {3.7697379168679657`*^9, 
   3.7697379267179794`*^9}, {3.769737981592057*^9, 3.769737993534074*^9}, {
   3.769738042854143*^9, 3.7697380984672213`*^9}, {3.7697385734368887`*^9, 
   3.7697386605100107`*^9}, {3.769739049592556*^9, 3.7697390899646125`*^9}, {
   3.7697391261846633`*^9, 3.769739150667698*^9}, {3.769739240280823*^9, 
   3.7697392790308776`*^9}, 3.769739317352931*^9, {3.7697401317474008`*^9, 
   3.769740141687415*^9}, {3.769740554803999*^9, 3.769740559284005*^9}, {
   3.769740726337241*^9, 3.7697407285972443`*^9}, 3.770166664863777*^9, 
   3.7879781999917173`*^9}],

Cell[CellGroupData[{

Cell[BoxData[
 StyleBox["\<\"cfg[k,n] gives all configurations for k identical animals in n \
pots.\"\>", "MSG"]], "Print", "PrintUsage",
 CellChangeTimes->{3.769740848670412*^9},
 CellTags->"Info3769773248-5753664"],

Cell[BoxData[
 StyleBox["\<\"degen[cfg] calculate the multinomial degeneracies of the \
configuration matrix.\"\>", "MSG"]], "Print", "PrintUsage",
 CellChangeTimes->{3.7697408487004128`*^9},
 CellTags->"Info3769773248-5753664"],

Cell[BoxData[
 StyleBox["\<\"h1[cfg,t,\[Mu],u,i] calculate the  one-particle energy vector \
of the configuration-matrix cfg as a function of (\[Mu],u) for 1<=i\
\[LessEqual]num[cfg].  t=1 if n0  is included in cfg.\"\>", "MSG"]], "Print", \
"PrintUsage",
 CellChangeTimes->{3.7697408487404127`*^9},
 CellTags->"Info3769773248-5753664"],

Cell[BoxData[
 StyleBox["\<\"h2[c1,t1,c2,t2,\[Mu],uff,umm,ufm,i,j] calculate the  \
two-particle energy matrix of c1\[CircleTimes]c2\\nas a function of \
(\[Mu],uff,umm,ufm) for 1<=i\[LessEqual]num[c1],1<=j<=num[c2]. t1=1(t2=1) if \
n0 is included in c1(c2).\"\>", "MSG"]], "Print", "PrintUsage",
 CellChangeTimes->{3.7697408487704124`*^9},
 CellTags->"Info3769773248-5753664"]
}, Open  ]]
}, Open  ]],

Cell[CellGroupData[{

Cell[BoxData[{
 RowBox[{
  RowBox[{"c6", "=", 
   RowBox[{"cfg", "[", 
    RowBox[{"3", ",", "6"}], "]"}]}], ";"}], "\[IndentingNewLine]", 
 RowBox[{"Binomial", "[", 
  RowBox[{
   RowBox[{"6", "+", "3", "-", "1"}], ",", "3"}], 
  "]"}], "\[IndentingNewLine]", 
 RowBox[{"Dimensions", "[", "c6", "]"}]}], "Input",
 CellChangeTimes->{{3.7695856754824457`*^9, 3.769585686602113*^9}, {
  3.7695896273629436`*^9, 3.7695896311705112`*^9}}],

Cell[BoxData["56"], "Output",
 CellChangeTimes->{
  3.7695868793556747`*^9, {3.769589621937977*^9, 3.7695896322901*^9}, 
   3.769589786340122*^9, 3.7695908185985527`*^9, 3.7697408947514772`*^9, 
   3.7700832284304667`*^9}],

Cell[BoxData[
 RowBox[{"{", 
  RowBox[{"56", ",", "6"}], "}"}]], "Output",
 CellChangeTimes->{
  3.7695868793556747`*^9, {3.769589621937977*^9, 3.7695896322901*^9}, 
   3.769589786340122*^9, 3.7695908185985527`*^9, 3.7697408947514772`*^9, 
   3.7700832284304667`*^9}]
}, Open  ]],

Cell[CellGroupData[{

Cell[BoxData[{
 RowBox[{"h2", "[", 
  RowBox[{
  "c6", ",", "0", ",", "c6", ",", "0", ",", "mm", ",", "v1", ",", "v2", ",", 
   "v3", ",", "1", ",", "1"}], "]"}], "\[IndentingNewLine]", 
 RowBox[{"h2", "[", 
  RowBox[{
  "c6", ",", "0", ",", "c6", ",", "0", ",", "mm", ",", "v1", ",", "v2", ",", 
   "v3", ",", "1", ",", "2"}], "]"}]}], "Input",
 CellChangeTimes->{{3.769565821018606*^9, 3.76956593517387*^9}, {
   3.769565983124874*^9, 3.7695661039128637`*^9}, {3.769586089069474*^9, 
   3.7695860941731052`*^9}, {3.769586171290082*^9, 3.769586210185091*^9}, {
   3.7695862536948643`*^9, 3.769586325039906*^9}, {3.769586377130125*^9, 
   3.7695864150317593`*^9}, {3.769586479383115*^9, 3.769586535259589*^9}, 
   3.7695866319981747`*^9, {3.76958671554839*^9, 3.769586738145607*^9}, {
   3.7695868107303057`*^9, 3.76958682157668*^9}, {3.76958689198954*^9, 
   3.769586911115295*^9}, {3.769586954803059*^9, 3.769586985625543*^9}, 
   3.769587018247856*^9, {3.769588102350844*^9, 3.769588108156982*^9}, {
   3.769590081105608*^9, 3.769590082305367*^9}, {3.769590210158229*^9, 
   3.769590291850339*^9}, {3.769590352727273*^9, 3.769590356535019*^9}, {
   3.7697410027846284`*^9, 3.7697410750977297`*^9}, {3.7697411442528267`*^9, 
   3.7697411490028334`*^9}}],

Cell[BoxData[
 RowBox[{
  RowBox[{"3", " ", "v1"}], "+", 
  RowBox[{"3", " ", "v2"}], "+", 
  RowBox[{"9", " ", "v3"}]}]], "Output",
 CellChangeTimes->{{3.769741052757698*^9, 3.769741076057731*^9}, {
   3.7697411389028196`*^9, 3.769741150022835*^9}, 3.7700832358604765`*^9}],

Cell[BoxData[
 RowBox[{
  RowBox[{"3", " ", "v1"}], "+", "v2", "+", 
  RowBox[{"6", " ", "v3"}]}]], "Output",
 CellChangeTimes->{{3.769741052757698*^9, 3.769741076057731*^9}, {
   3.7697411389028196`*^9, 3.769741150022835*^9}, 3.7700832358704767`*^9}]
}, Open  ]],

Cell[CellGroupData[{

Cell[BoxData[
 RowBox[{"H", "=", 
  RowBox[{"Table", "[", 
   RowBox[{
    RowBox[{"h2", "[", 
     RowBox[{
     "c6", ",", "0", ",", "c6", ",", "0", ",", "mm", ",", "v1", ",", "v2", 
      ",", "v3", ",", "i", ",", "j"}], "]"}], ",", 
    RowBox[{"{", 
     RowBox[{"i", ",", "1", ",", "56"}], "}"}], ",", 
    RowBox[{"{", 
     RowBox[{"j", ",", "1", ",", "56"}], "}"}]}], "]"}]}]], "Input",
 CellChangeTimes->{{3.7697410376976776`*^9, 3.7697410391276793`*^9}, {
  3.769741206016915*^9, 3.769741245901971*^9}, {3.769741278943017*^9, 
  3.769741279353018*^9}}],

Cell[BoxData[
 InterpretationBox[
  TagBox[
   PanelBox[GridBox[{
      {
       StyleBox[
        StyleBox[
         DynamicBox[ToBoxes[
           FEPrivate`FrontEndResource["FEStrings", "sizeExplanation"], 
           StandardForm],
          ImageSizeCache->{293., {2., 8.}}],
         StripOnInput->False,
         DynamicUpdating->True], "Panel",
        StripOnInput->False,
        Background->None]},
      {
       ItemBox[
        TagBox[
         RowBox[{"{", 
          RowBox[{
           RowBox[{"{", 
            RowBox[{
             RowBox[{
              RowBox[{"3", " ", "v1"}], "+", 
              RowBox[{"3", " ", "v2"}], "+", 
              RowBox[{"9", " ", "v3"}]}], ",", 
             RowBox[{
              RowBox[{"3", " ", "v1"}], "+", "v2", "+", 
              RowBox[{"6", " ", "v3"}]}], ",", 
             RowBox[{
              RowBox[{"3", " ", "v1"}], "+", "v2", "+", 
              RowBox[{"3", " ", "v3"}]}], ",", 
             RowBox[{
              RowBox[{"3", " ", "v1"}], "+", 
              RowBox[{"3", " ", "v2"}]}], ",", 
             RowBox[{
              RowBox[{"3", " ", "v1"}], "+", "v2", "+", 
              RowBox[{"6", " ", "v3"}]}], ",", 
             RowBox[{
              RowBox[{"3", " ", "v1"}], "+", 
              RowBox[{"3", " ", "v3"}]}], ",", 
             RowBox[{
              RowBox[{"3", " ", "v1"}], "+", "v2"}], ",", 
             RowBox[{
              RowBox[{"3", " ", "v1"}], "+", "v2", "+", 
              RowBox[{"3", " ", "v3"}]}], ",", 
             RowBox[{
              RowBox[{"3", " ", "v1"}], "+", "v2"}], ",", 
             RowBox[{
              RowBox[{"3", " ", "v1"}], "+", 
              RowBox[{"3", " ", "v2"}]}], ",", 
             RowBox[{
              RowBox[{"3", " ", "v1"}], "+", "v2", "+", 
              RowBox[{"6", " ", "v3"}]}], ",", 
             RowBox[{
              RowBox[{"3", " ", "v1"}], "+", 
              RowBox[{"3", " ", "v3"}]}], ",", 
             RowBox[{
              RowBox[{"3", " ", "v1"}], "+", "v2"}], ",", 
             RowBox[{
              RowBox[{"3", " ", "v1"}], "+", 
              RowBox[{"3", " ", "v3"}]}], ",", 
             RowBox[{"3", " ", "v1"}], ",", 
             RowBox[{
              RowBox[{"3", " ", "v1"}], "+", "v2"}], ",", 
             RowBox[{
              RowBox[{"3", " ", "v1"}], "+", "v2", "+", 
              RowBox[{"3", " ", "v3"}]}], ",", 
             RowBox[{"\[LeftSkeleton]", "22", "\[RightSkeleton]"}], ",", 
             RowBox[{"3", " ", "v1"}], ",", 
             RowBox[{
              RowBox[{"3", " ", "v1"}], "+", "v2"}], ",", 
             RowBox[{
              RowBox[{"3", " ", "v1"}], "+", 
              RowBox[{"3", " ", "v3"}]}], ",", 
             RowBox[{"3", " ", "v1"}], ",", 
             RowBox[{"3", " ", "v1"}], ",", 
             RowBox[{
              RowBox[{"3", " ", "v1"}], "+", "v2"}], ",", 
             RowBox[{
              RowBox[{"3", " ", "v1"}], "+", 
              RowBox[{"3", " ", "v3"}]}], ",", 
             RowBox[{"3", " ", "v1"}], ",", 
             RowBox[{"3", " ", "v1"}], ",", 
             RowBox[{"3", " ", "v1"}], ",", 
             RowBox[{
              RowBox[{"3", " ", "v1"}], "+", "v2"}], ",", 
             RowBox[{
              RowBox[{"3", " ", "v1"}], "+", "v2", "+", 
              RowBox[{"3", " ", "v3"}]}], ",", 
             RowBox[{
              RowBox[{"3", " ", "v1"}], "+", "v2"}], ",", 
             RowBox[{
              RowBox[{"3", " ", "v1"}], "+", "v2"}], ",", 
             RowBox[{
              RowBox[{"3", " ", "v1"}], "+", "v2"}], ",", 
             RowBox[{
              RowBox[{"3", " ", "v1"}], "+", "v2"}], ",", 
             RowBox[{
              RowBox[{"3", " ", "v1"}], "+", 
              RowBox[{"3", " ", "v2"}]}]}], "}"}], ",", 
           RowBox[{"\[LeftSkeleton]", "54", "\[RightSkeleton]"}], ",", 
           RowBox[{"{", 
            RowBox[{"\[LeftSkeleton]", "1", "\[RightSkeleton]"}], "}"}]}], 
          "}"}],
         Short[#, 5]& ],
        Background->GrayLevel[1],
        BaseStyle->{Deployed -> False},
        Frame->True,
        FrameStyle->GrayLevel[0, 0.2],
        StripOnInput->False]},
      {
       RowBox[{
        ButtonBox[
         StyleBox[
          StyleBox[
           DynamicBox[ToBoxes[
             FEPrivate`FrontEndResource["FEStrings", "sizeShowLess"], 
             StandardForm],
            ImageSizeCache->{53., {1., 8.}}],
           StripOnInput->False,
           DynamicUpdating->True], "Panel",
          StripOnInput->False,
          Background->None],
         Appearance->Automatic,
         ButtonFunction:>OutputSizeLimit`ButtonFunction[
          Identity, 212, 24707787674858289144, 5/2],
         Enabled->True,
         Evaluator->Automatic,
         Method->"Queued"], "\[ThinSpace]", 
        ButtonBox[
         StyleBox[
          StyleBox[
           DynamicBox[ToBoxes[
             FEPrivate`FrontEndResource["FEStrings", "sizeShowMore"], 
             StandardForm],
            ImageSizeCache->{59., {1., 8.}}],
           StripOnInput->False,
           DynamicUpdating->True], "Panel",
          StripOnInput->False,
          Background->None],
         Appearance->Automatic,
         ButtonFunction:>OutputSizeLimit`ButtonFunction[
          Identity, 212, 24707787674858289144, 5 2],
         Enabled->True,
         Evaluator->Automatic,
         Method->"Queued"], "\[ThinSpace]", 
        ButtonBox[
         StyleBox[
          StyleBox[
           DynamicBox[ToBoxes[
             FEPrivate`FrontEndResource["FEStrings", "sizeShowAll"], 
             StandardForm],
            ImageSizeCache->{92., {2., 8.}}],
           StripOnInput->False,
           DynamicUpdating->True], "Panel",
          StripOnInput->False,
          Background->None],
         Appearance->Automatic,
         ButtonFunction:>OutputSizeLimit`ButtonFunction[
          Identity, 212, 24707787674858289144, Infinity],
         Enabled->True,
         Evaluator->Automatic,
         Method->"Queued"], "\[ThinSpace]", 
        ButtonBox[
         StyleBox[
          StyleBox[
           DynamicBox[ToBoxes[
             FEPrivate`FrontEndResource["FEStrings", "sizeChangeLimit"], 
             StandardForm],
            ImageSizeCache->{75., {1., 8.}}],
           StripOnInput->False,
           DynamicUpdating->True], "Panel",
          StripOnInput->False,
          Background->None],
         Appearance->Automatic,
         ButtonFunction:>FrontEndExecute[{
            FrontEnd`SetOptions[
            FrontEnd`$FrontEnd, 
             FrontEnd`PreferencesSettings -> {"Page" -> "Evaluation"}], 
            FrontEnd`FrontEndToken["PreferencesDialog"]}],
         Evaluator->None,
         Method->"Preemptive"]}]}
     },
     GridBoxAlignment->{
      "Columns" -> {{Left}}, "ColumnsIndexed" -> {}, "Rows" -> {{Baseline}}, 
       "RowsIndexed" -> {}},
     GridBoxDividers->{
      "Columns" -> {{False}}, "ColumnsIndexed" -> {}, "Rows" -> {{False}}, 
       "RowsIndexed" -> {}},
     GridBoxItemSize->{
      "Columns" -> {{Automatic}}, "ColumnsIndexed" -> {}, "Rows" -> {{1.}}, 
       "RowsIndexed" -> {}},
     GridBoxSpacings->{"Columns" -> {
         Offset[0.27999999999999997`], {
          Offset[0.5599999999999999]}, 
         Offset[0.27999999999999997`]}, "ColumnsIndexed" -> {}, "Rows" -> {
         Offset[0.2], {
          Offset[1.2]}, 
         Offset[0.2]}, "RowsIndexed" -> {}}],
    DefaultBaseStyle->{},
    FrameMargins->5],
   Deploy,
   DefaultBaseStyle->{Deployed -> True}],
  Out[212]]], "Output",
 CellChangeTimes->{3.7697412469019723`*^9, 3.7697412814530206`*^9, 
  3.7700832435804873`*^9}]
}, Open  ]],

Cell[CellGroupData[{

Cell[BoxData[
 RowBox[{
  RowBox[{"(*", " ", 
   RowBox[{"indicator", " ", "where", " ", "Umm", " ", "apears", " ", 
    RowBox[{"(", "ix1", ")"}], " ", "and", " ", "absent", " ", 
    RowBox[{"(", "ix0", ")"}]}], " ", "*)"}], "\[IndentingNewLine]", 
  RowBox[{
   RowBox[{
    RowBox[{"ix1", "=", 
     RowBox[{"Table", "[", 
      RowBox[{
       RowBox[{"Sign", "[", 
        RowBox[{"h2", "[", 
         RowBox[{
         "c6", ",", "0", ",", "c6", ",", "0", ",", "0", ",", "0", ",", "1", 
          ",", "0", ",", "i", ",", "j"}], "]"}], "]"}], ",", 
       RowBox[{"{", 
        RowBox[{"i", ",", "1", ",", "56"}], "}"}], ",", 
       RowBox[{"{", 
        RowBox[{"j", ",", "1", ",", "56"}], "}"}]}], "]"}]}], ";"}], 
   "\[IndentingNewLine]", 
   RowBox[{
    RowBox[{"ix0", "=", 
     RowBox[{"Table", "[", 
      RowBox[{
       RowBox[{"1", "-", "\[IndentingNewLine]", 
        RowBox[{"Sign", "[", 
         RowBox[{"h2", "[", 
          RowBox[{
          "c6", ",", "0", ",", "c6", ",", "0", ",", "0", ",", "0", ",", "1", 
           ",", "0", ",", "i", ",", "j"}], "]"}], "]"}]}], ",", 
       RowBox[{"{", 
        RowBox[{"i", ",", "1", ",", "56"}], "}"}], ",", 
       RowBox[{"{", 
        RowBox[{"j", ",", "1", ",", "56"}], "}"}]}], "]"}]}], ";"}], 
   "\[IndentingNewLine]", 
   RowBox[{"Dimensions", "[", "ix", "]"}], "\[IndentingNewLine]", 
   RowBox[{"Apply", "[", 
    RowBox[{"Plus", ",", 
     RowBox[{"Flatten", "[", "ix1", "]"}]}], "]"}], "\[IndentingNewLine]", 
   RowBox[{"Apply", "[", 
    RowBox[{"Plus", ",", 
     RowBox[{"Flatten", "[", "ix0", "]"}]}], "]"}], 
   "\[IndentingNewLine]"}]}]], "Input",
 CellChangeTimes->{{3.769566371660034*^9, 3.769566418380262*^9}, {
  3.769567788272099*^9, 3.769567822468914*^9}, {3.769742519750765*^9, 
  3.769742597073873*^9}, {3.7697427680521135`*^9, 3.7697427768841257`*^9}, {
  3.769742807826169*^9, 3.7697428118061748`*^9}, {3.769742900498299*^9, 
  3.7697430161934614`*^9}, {3.7697431301296215`*^9, 3.7697431642906694`*^9}, {
  3.7697435348331895`*^9, 3.769743615358303*^9}}],

Cell[BoxData[
 RowBox[{"{", "}"}]], "Output",
 CellChangeTimes->{
  3.7697425984838753`*^9, {3.769742780864132*^9, 3.7697428318362026`*^9}, 
   3.769742932580344*^9, 3.7697429699503965`*^9, {3.769743008943451*^9, 
   3.7697430231434712`*^9}, {3.769743597717278*^9, 3.7697436170883055`*^9}, 
   3.770083250210497*^9, 3.770083306611576*^9}],

Cell[BoxData["2016"], "Output",
 CellChangeTimes->{
  3.7697425984838753`*^9, {3.769742780864132*^9, 3.7697428318362026`*^9}, 
   3.769742932580344*^9, 3.7697429699503965`*^9, {3.769743008943451*^9, 
   3.7697430231434712`*^9}, {3.769743597717278*^9, 3.7697436170883055`*^9}, 
   3.770083250210497*^9, 3.770083306611576*^9}],

Cell[BoxData["1120"], "Output",
 CellChangeTimes->{
  3.7697425984838753`*^9, {3.769742780864132*^9, 3.7697428318362026`*^9}, 
   3.769742932580344*^9, 3.7697429699503965`*^9, {3.769743008943451*^9, 
   3.7697430231434712`*^9}, {3.769743597717278*^9, 3.7697436170883055`*^9}, 
   3.770083250210497*^9, 3.770083306611576*^9}]
}, Open  ]],

Cell[CellGroupData[{

Cell[BoxData[{
 RowBox[{"p", "=", 
  RowBox[{"Exp", "[", 
   RowBox[{"-", "H"}], "]"}]}], "\[IndentingNewLine]", 
 RowBox[{"Dimensions", "[", "p", "]"}]}], "Input",
 CellChangeTimes->{{3.7695678435455847`*^9, 3.769567862530143*^9}, {
  3.769567944774824*^9, 3.769567961510562*^9}, {3.769567992024045*^9, 
  3.769567995012198*^9}, {3.769743883691679*^9, 3.769743892131691*^9}}],

Cell[BoxData[
 InterpretationBox[
  TagBox[
   PanelBox[GridBox[{
      {
       StyleBox[
        StyleBox[
         DynamicBox[ToBoxes[
           FEPrivate`FrontEndResource["FEStrings", "sizeExplanation"], 
           StandardForm],
          ImageSizeCache->{293., {2., 8.}}],
         StripOnInput->False,
         DynamicUpdating->True], "Panel",
        StripOnInput->False,
        Background->None]},
      {
       ItemBox[
        TagBox[
         RowBox[{"{", 
          RowBox[{
           RowBox[{"{", 
            RowBox[{
             SuperscriptBox["\[ExponentialE]", 
              RowBox[{
               RowBox[{
                RowBox[{"-", "3"}], " ", "v1"}], "-", 
               RowBox[{"3", " ", "v2"}], "-", 
               RowBox[{"9", " ", "v3"}]}]], ",", 
             SuperscriptBox["\[ExponentialE]", 
              RowBox[{
               RowBox[{
                RowBox[{"-", "3"}], " ", "v1"}], "-", "v2", "-", 
               RowBox[{"6", " ", "v3"}]}]], ",", 
             SuperscriptBox["\[ExponentialE]", 
              RowBox[{
               RowBox[{
                RowBox[{"-", "3"}], " ", "v1"}], "-", "v2", "-", 
               RowBox[{"3", " ", "v3"}]}]], ",", 
             SuperscriptBox["\[ExponentialE]", 
              RowBox[{
               RowBox[{
                RowBox[{"-", "3"}], " ", "v1"}], "-", 
               RowBox[{"3", " ", "v2"}]}]], ",", 
             SuperscriptBox["\[ExponentialE]", 
              RowBox[{
               RowBox[{
                RowBox[{"-", "3"}], " ", "v1"}], "-", "v2", "-", 
               RowBox[{"6", " ", "v3"}]}]], ",", 
             SuperscriptBox["\[ExponentialE]", 
              RowBox[{
               RowBox[{
                RowBox[{"-", "3"}], " ", "v1"}], "-", 
               RowBox[{"3", " ", "v3"}]}]], ",", 
             SuperscriptBox["\[ExponentialE]", 
              RowBox[{
               RowBox[{
                RowBox[{"-", "3"}], " ", "v1"}], "-", "v2"}]], ",", 
             SuperscriptBox["\[ExponentialE]", 
              RowBox[{
               RowBox[{
                RowBox[{"-", "3"}], " ", "v1"}], "-", "v2", "-", 
               RowBox[{"3", " ", "v3"}]}]], ",", 
             SuperscriptBox["\[ExponentialE]", 
              RowBox[{
               RowBox[{
                RowBox[{"-", "3"}], " ", "v1"}], "-", "v2"}]], ",", 
             SuperscriptBox["\[ExponentialE]", 
              RowBox[{
               RowBox[{
                RowBox[{"-", "3"}], " ", "v1"}], "-", 
               RowBox[{"3", " ", "v2"}]}]], ",", 
             SuperscriptBox["\[ExponentialE]", 
              RowBox[{
               RowBox[{
                RowBox[{"-", "3"}], " ", "v1"}], "-", "v2", "-", 
               RowBox[{"6", " ", "v3"}]}]], ",", 
             SuperscriptBox["\[ExponentialE]", 
              RowBox[{
               RowBox[{
                RowBox[{"-", "3"}], " ", "v1"}], "-", 
               RowBox[{"3", " ", "v3"}]}]], ",", 
             SuperscriptBox["\[ExponentialE]", 
              RowBox[{
               RowBox[{
                RowBox[{"-", "3"}], " ", "v1"}], "-", "v2"}]], ",", 
             RowBox[{"\[LeftSkeleton]", "30", "\[RightSkeleton]"}], ",", 
             SuperscriptBox["\[ExponentialE]", 
              RowBox[{
               RowBox[{"-", "3"}], " ", "v1"}]], ",", 
             SuperscriptBox["\[ExponentialE]", 
              RowBox[{
               RowBox[{
                RowBox[{"-", "3"}], " ", "v1"}], "-", "v2"}]], ",", 
             SuperscriptBox["\[ExponentialE]", 
              RowBox[{
               RowBox[{
                RowBox[{"-", "3"}], " ", "v1"}], "-", 
               RowBox[{"3", " ", "v3"}]}]], ",", 
             SuperscriptBox["\[ExponentialE]", 
              RowBox[{
               RowBox[{"-", "3"}], " ", "v1"}]], ",", 
             SuperscriptBox["\[ExponentialE]", 
              RowBox[{
               RowBox[{"-", "3"}], " ", "v1"}]], ",", 
             SuperscriptBox["\[ExponentialE]", 
              RowBox[{
               RowBox[{"-", "3"}], " ", "v1"}]], ",", 
             SuperscriptBox["\[ExponentialE]", 
              RowBox[{
               RowBox[{
                RowBox[{"-", "3"}], " ", "v1"}], "-", "v2"}]], ",", 
             SuperscriptBox["\[ExponentialE]", 
              RowBox[{
               RowBox[{
                RowBox[{"-", "3"}], " ", "v1"}], "-", "v2", "-", 
               RowBox[{"3", " ", "v3"}]}]], ",", 
             SuperscriptBox["\[ExponentialE]", 
              RowBox[{
               RowBox[{
                RowBox[{"-", "3"}], " ", "v1"}], "-", "v2"}]], ",", 
             SuperscriptBox["\[ExponentialE]", 
              RowBox[{
               RowBox[{
                RowBox[{"-", "3"}], " ", "v1"}], "-", "v2"}]], ",", 
             SuperscriptBox["\[ExponentialE]", 
              RowBox[{
               RowBox[{
                RowBox[{"-", "3"}], " ", "v1"}], "-", "v2"}]], ",", 
             SuperscriptBox["\[ExponentialE]", 
              RowBox[{
               RowBox[{
                RowBox[{"-", "3"}], " ", "v1"}], "-", "v2"}]], ",", 
             SuperscriptBox["\[ExponentialE]", 
              RowBox[{
               RowBox[{
                RowBox[{"-", "3"}], " ", "v1"}], "-", 
               RowBox[{"3", " ", "v2"}]}]]}], "}"}], ",", 
           RowBox[{"\[LeftSkeleton]", "55", "\[RightSkeleton]"}]}], "}"}],
         Short[#, 5]& ],
        Background->GrayLevel[1],
        BaseStyle->{Deployed -> False},
        Frame->True,
        FrameStyle->GrayLevel[0, 0.2],
        StripOnInput->False]},
      {
       RowBox[{
        ButtonBox[
         StyleBox[
          StyleBox[
           DynamicBox[ToBoxes[
             FEPrivate`FrontEndResource["FEStrings", "sizeShowLess"], 
             StandardForm],
            ImageSizeCache->{53., {1., 8.}}],
           StripOnInput->False,
           DynamicUpdating->True], "Panel",
          StripOnInput->False,
          Background->None],
         Appearance->Automatic,
         ButtonFunction:>OutputSizeLimit`ButtonFunction[
          Identity, 223, 24707787674858289144, 5/2],
         Enabled->True,
         Evaluator->Automatic,
         Method->"Queued"], "\[ThinSpace]", 
        ButtonBox[
         StyleBox[
          StyleBox[
           DynamicBox[ToBoxes[
             FEPrivate`FrontEndResource["FEStrings", "sizeShowMore"], 
             StandardForm],
            ImageSizeCache->{59., {1., 8.}}],
           StripOnInput->False,
           DynamicUpdating->True], "Panel",
          StripOnInput->False,
          Background->None],
         Appearance->Automatic,
         ButtonFunction:>OutputSizeLimit`ButtonFunction[
          Identity, 223, 24707787674858289144, 5 2],
         Enabled->True,
         Evaluator->Automatic,
         Method->"Queued"], "\[ThinSpace]", 
        ButtonBox[
         StyleBox[
          StyleBox[
           DynamicBox[ToBoxes[
             FEPrivate`FrontEndResource["FEStrings", "sizeShowAll"], 
             StandardForm],
            ImageSizeCache->{92., {2., 8.}}],
           StripOnInput->False,
           DynamicUpdating->True], "Panel",
          StripOnInput->False,
          Background->None],
         Appearance->Automatic,
         ButtonFunction:>OutputSizeLimit`ButtonFunction[
          Identity, 223, 24707787674858289144, Infinity],
         Enabled->True,
         Evaluator->Automatic,
         Method->"Queued"], "\[ThinSpace]", 
        ButtonBox[
         StyleBox[
          StyleBox[
           DynamicBox[ToBoxes[
             FEPrivate`FrontEndResource["FEStrings", "sizeChangeLimit"], 
             StandardForm],
            ImageSizeCache->{75., {1., 8.}}],
           StripOnInput->False,
           DynamicUpdating->True], "Panel",
          StripOnInput->False,
          Background->None],
         Appearance->Automatic,
         ButtonFunction:>FrontEndExecute[{
            FrontEnd`SetOptions[
            FrontEnd`$FrontEnd, 
             FrontEnd`PreferencesSettings -> {"Page" -> "Evaluation"}], 
            FrontEnd`FrontEndToken["PreferencesDialog"]}],
         Evaluator->None,
         Method->"Preemptive"]}]}
     },
     GridBoxAlignment->{
      "Columns" -> {{Left}}, "ColumnsIndexed" -> {}, "Rows" -> {{Baseline}}, 
       "RowsIndexed" -> {}},
     GridBoxDividers->{
      "Columns" -> {{False}}, "ColumnsIndexed" -> {}, "Rows" -> {{False}}, 
       "RowsIndexed" -> {}},
     GridBoxItemSize->{
      "Columns" -> {{Automatic}}, "ColumnsIndexed" -> {}, "Rows" -> {{1.}}, 
       "RowsIndexed" -> {}},
     GridBoxSpacings->{"Columns" -> {
         Offset[0.27999999999999997`], {
          Offset[0.5599999999999999]}, 
         Offset[0.27999999999999997`]}, "ColumnsIndexed" -> {}, "Rows" -> {
         Offset[0.2], {
          Offset[1.2]}, 
         Offset[0.2]}, "RowsIndexed" -> {}}],
    DefaultBaseStyle->{},
    FrameMargins->5],
   Deploy,
   DefaultBaseStyle->{Deployed -> True}],
  Out[223]]], "Output",
 CellChangeTimes->{3.7695679620906353`*^9, 3.7697438930716925`*^9, 
  3.7700833115215826`*^9}],

Cell[BoxData[
 RowBox[{"{", 
  RowBox[{"56", ",", "56"}], "}"}]], "Output",
 CellChangeTimes->{3.7695679620906353`*^9, 3.7697438930716925`*^9, 
  3.7700833115215826`*^9}]
}, Open  ]],

Cell[CellGroupData[{

Cell[BoxData[
 RowBox[{"\[IndentingNewLine]", 
  RowBox[{
   RowBox[{
    RowBox[{"pred", "=", 
     RowBox[{"Table", "[", 
      RowBox[{
       RowBox[{
        RowBox[{"p", "[", 
         RowBox[{"[", 
          RowBox[{"i", ",", "j"}], "]"}], "]"}], " ", 
        RowBox[{"ix0", "[", 
         RowBox[{"[", 
          RowBox[{"i", ",", "j"}], "]"}], "]"}]}], ",", 
       RowBox[{"{", 
        RowBox[{"i", ",", "1", ",", "56"}], "}"}], ",", 
       RowBox[{"{", 
        RowBox[{"j", ",", "1", ",", "56"}], "}"}]}], "]"}]}], ";"}], 
   "\[IndentingNewLine]", 
   RowBox[{"zred", "=", 
    RowBox[{"Apply", "[", 
     RowBox[{"Plus", ",", 
      RowBox[{"Flatten", "[", "pred", "]"}]}], "]"}]}]}]}]], "Input",
 CellChangeTimes->{{3.769567998876461*^9, 3.769568054019787*^9}, {
  3.769569888302202*^9, 3.7695699419952707`*^9}, {3.769743814249582*^9, 
  3.7697438239405956`*^9}, {3.769743996027837*^9, 3.7697440081178536`*^9}, {
  3.769744054379918*^9, 3.7697440558199205`*^9}}],

Cell[BoxData[
 RowBox[{"20", "+", 
  RowBox[{"60", " ", 
   SuperscriptBox["\[ExponentialE]", 
    RowBox[{
     RowBox[{"-", "3"}], " ", "v1"}]]}], "+", 
  RowBox[{"120", " ", 
   SuperscriptBox["\[ExponentialE]", 
    RowBox[{"-", "v1"}]]}], "+", 
  RowBox[{"60", " ", 
   SuperscriptBox["\[ExponentialE]", 
    RowBox[{
     RowBox[{
      RowBox[{"-", "3"}], " ", "v1"}], "-", 
     RowBox[{"3", " ", "v3"}]}]]}], "+", 
  RowBox[{"120", " ", 
   SuperscriptBox["\[ExponentialE]", 
    RowBox[{
     RowBox[{"-", "v1"}], "-", 
     RowBox[{"3", " ", "v3"}]}]]}], "+", 
  RowBox[{"180", " ", 
   SuperscriptBox["\[ExponentialE]", 
    RowBox[{
     RowBox[{"-", "v1"}], "-", 
     RowBox[{"2", " ", "v3"}]}]]}], "+", 
  RowBox[{"180", " ", 
   SuperscriptBox["\[ExponentialE]", 
    RowBox[{
     RowBox[{"-", "v1"}], "-", "v3"}]]}], "+", 
  RowBox[{"20", " ", 
   SuperscriptBox["\[ExponentialE]", 
    RowBox[{
     RowBox[{"-", "3"}], " ", "v3"}]]}], "+", 
  RowBox[{"180", " ", 
   SuperscriptBox["\[ExponentialE]", 
    RowBox[{
     RowBox[{"-", "2"}], " ", "v3"}]]}], "+", 
  RowBox[{"180", " ", 
   SuperscriptBox["\[ExponentialE]", 
    RowBox[{"-", "v3"}]]}]}]], "Output",
 CellChangeTimes->{3.769744019029869*^9, 3.770083323141599*^9}]
}, Open  ]],

Cell[CellGroupData[{

Cell[BoxData[{
 RowBox[{
  RowBox[{"Z5", "[", 
   RowBox[{"v1_", ",", "v3_"}], "]"}], ":=", 
  RowBox[{"20", "+", 
   RowBox[{"60", " ", 
    SuperscriptBox["\[ExponentialE]", 
     RowBox[{
      RowBox[{"-", "3"}], " ", "v1"}]]}], "+", 
   RowBox[{"120", " ", 
    SuperscriptBox["\[ExponentialE]", 
     RowBox[{"-", "v1"}]]}], "+", 
   RowBox[{"60", " ", 
    SuperscriptBox["\[ExponentialE]", 
     RowBox[{
      RowBox[{
       RowBox[{"-", "3"}], " ", "v1"}], "-", 
      RowBox[{"3", " ", "v3"}]}]]}], "+", 
   RowBox[{"120", " ", 
    SuperscriptBox["\[ExponentialE]", 
     RowBox[{
      RowBox[{"-", "v1"}], "-", 
      RowBox[{"3", " ", "v3"}]}]]}], "+", 
   RowBox[{"180", " ", 
    SuperscriptBox["\[ExponentialE]", 
     RowBox[{
      RowBox[{"-", "v1"}], "-", 
      RowBox[{"2", " ", "v3"}]}]]}], "+", 
   RowBox[{"180", " ", 
    SuperscriptBox["\[ExponentialE]", 
     RowBox[{
      RowBox[{"-", "v1"}], "-", "v3"}]]}], "+", 
   RowBox[{"20", " ", 
    SuperscriptBox["\[ExponentialE]", 
     RowBox[{
      RowBox[{"-", "3"}], " ", "v3"}]]}], "+", 
   RowBox[{"180", " ", 
    SuperscriptBox["\[ExponentialE]", 
     RowBox[{
      RowBox[{"-", "2"}], " ", "v3"}]]}], "+", 
   RowBox[{"180", " ", 
    SuperscriptBox["\[ExponentialE]", 
     RowBox[{"-", "v3"}]]}]}]}], "\[IndentingNewLine]", 
 RowBox[{"Z5", "[", 
  RowBox[{"0", ",", "0"}], "]"}]}], "Input",
 CellChangeTimes->{{3.769568197443718*^9, 3.7695682803708153`*^9}, {
   3.769568348176137*^9, 3.769568352079705*^9}, 3.76974400548785*^9, {
   3.7697440679599376`*^9, 3.7697441452260475`*^9}}],

Cell[BoxData["1120"], "Output",
 CellChangeTimes->{
  3.769568355260092*^9, {3.769569960490939*^9, 3.769569963225052*^9}, 
   3.769743985467822*^9, 3.7697441106539984`*^9, 3.7697441463160486`*^9, 
   3.770083338531621*^9}]
}, Open  ]],

Cell[BoxData[
 RowBox[{
  RowBox[{"kmu", "=", "0"}], ";", 
  RowBox[{"kff", "=", 
   RowBox[{"N", "[", 
    RowBox[{"1", "/", "6"}], "]"}]}], ";", 
  RowBox[{"kmm", "=", "0"}], ";", 
  RowBox[{"kfm", "=", 
   RowBox[{"N", "[", 
    RowBox[{"2", "/", "6"}], "]"}]}], ";", 
  RowBox[{"(*", 
   RowBox[{",", "measured", ",", "averages", ","}], "*)"}], 
  "\[IndentingNewLine]", 
  RowBox[{"md", "=", "6"}], ";"}]], "Input",
 CellChangeTimes->{{3.7697442265181613`*^9, 3.7697442664412174`*^9}, {
  3.7700833582636485`*^9, 3.7700833728536687`*^9}, {3.77008342383374*^9, 
  3.7700834468757725`*^9}}],

Cell[BoxData[
 RowBox[{
  RowBox[{"F", "[", 
   RowBox[{"mu_", ",", "u1_", ",", "u2_", ",", "u3_"}], "]"}], ":=", 
  RowBox[{"Log", "[", 
   RowBox[{"Z5", "[", 
    RowBox[{"u1", ",", "u3"}], "]"}], "]"}], 
  RowBox[{"(*", 
   RowBox[{",", 
    RowBox[{"minus", " ", "free"}], ",", "energy", ","}], "*)"}]}]], "Input",
 CellChangeTimes->{{3.7695685550267553`*^9, 3.769568555256482*^9}, {
  3.76974429717126*^9, 3.7697443020722675`*^9}, {3.769744359203347*^9, 
  3.7697443790963755`*^9}}],

Cell[BoxData[{
 RowBox[{
  RowBox[{"dmu", "[", 
   RowBox[{"mu_", ",", "u1_", ",", "u2_", ",", "u3_"}], "]"}], ":=", 
  RowBox[{"D", "[", 
   RowBox[{
    RowBox[{"F", "[", 
     RowBox[{"mu", ",", "u1", ",", "u2", ",", "u3"}], "]"}], ",", "mu"}], 
   "]"}]}], "\[IndentingNewLine]", 
 RowBox[{
  RowBox[{"f1", "[", 
   RowBox[{"mu_", ",", "u1_", ",", "u2_", ",", "u3_"}], "]"}], ":=", 
  RowBox[{"D", "[", 
   RowBox[{
    RowBox[{"F", "[", 
     RowBox[{"mu", ",", "u1", ",", "u2", ",", "u3"}], "]"}], ",", "u1"}], 
   "]"}]}], "\[IndentingNewLine]", 
 RowBox[{
  RowBox[{"f2", "[", 
   RowBox[{"mu_", ",", "u1_", ",", "u2_", ",", "u3_"}], "]"}], ":=", 
  RowBox[{"D", "[", 
   RowBox[{
    RowBox[{"F", "[", 
     RowBox[{"mu", ",", "u1", ",", "u2", ",", "u3"}], "]"}], ",", "u2"}], 
   "]"}]}], "\[IndentingNewLine]", 
 RowBox[{
  RowBox[{"f3", "[", 
   RowBox[{"mu_", ",", "u1_", ",", "u2_", ",", "u3_"}], "]"}], ":=", 
  RowBox[{"D", "[", 
   RowBox[{
    RowBox[{"F", "[", 
     RowBox[{"mu", ",", "u1", ",", "u2", ",", "u3"}], "]"}], ",", "u3"}], 
   "]"}]}]}], "Input",
 CellChangeTimes->{{3.7697443083732758`*^9, 3.769744315783286*^9}, {
  3.7697443458433285`*^9, 3.7697443473233304`*^9}, {3.7697443882963877`*^9, 
  3.7697445028375483`*^9}, {3.7697446432707453`*^9, 3.7697446445207467`*^9}}],

Cell[CellGroupData[{

Cell[BoxData[
 RowBox[{"rul", "=", 
  RowBox[{"FindRoot", "[", 
   RowBox[{
    RowBox[{"{", " ", 
     RowBox[{
      RowBox[{
       RowBox[{"f1", "[", 
        RowBox[{"mu", ",", "u1", ",", "u2", ",", "u3"}], "]"}], "==", 
       RowBox[{"-", "kff"}]}], ",", 
      RowBox[{
       RowBox[{"f3", "[", 
        RowBox[{"mu", ",", "u1", ",", "u2", ",", "u3"}], "]"}], "\[Equal]", 
       RowBox[{"-", "kfm"}]}]}], "}"}], ",", 
    RowBox[{"{", 
     RowBox[{
      RowBox[{"{", 
       RowBox[{"u1", ",", "0"}], "}"}], ",", 
      RowBox[{"{", 
       RowBox[{"u3", ",", "0"}], "}"}]}], "}"}]}], "]"}]}]], "Input",
 CellChangeTimes->{{3.7697443265333014`*^9, 3.7697443424233236`*^9}, {
  3.769744537378597*^9, 3.7697445559696226`*^9}}],

Cell[BoxData[
 RowBox[{"{", 
  RowBox[{
   RowBox[{"u1", "\[Rule]", "3.0468200538139967`"}], ",", 
   RowBox[{"u3", "\[Rule]", "2.825582900153046`"}]}], "}"}]], "Output",
 CellChangeTimes->{3.76956860258251*^9, 3.769744562309632*^9, 
  3.7697446569507647`*^9, 3.7700834578757877`*^9}]
}, Open  ]],

Cell[CellGroupData[{

Cell[BoxData[{
 RowBox[{"Print", "[", 
  RowBox[{
   RowBox[{"-", "kmu"}], ",", "\"\< \>\"", ",", 
   RowBox[{
    RowBox[{"dmu", "[", 
     RowBox[{"mu", ",", "u1", ",", "u2", ",", "u3"}], "]"}], " ", "/.", " ", 
    "rul"}]}], "]"}], "\[IndentingNewLine]", 
 RowBox[{"Print", "[", 
  RowBox[{
   RowBox[{"-", "kff"}], ",", "\"\< \>\"", ",", 
   RowBox[{
    RowBox[{"f1", "[", 
     RowBox[{"mu", ",", "u1", ",", "u2", ",", "u3"}], "]"}], "/.", "rul"}]}], 
  "]"}], "\[IndentingNewLine]", 
 RowBox[{"Print", "[", 
  RowBox[{
   RowBox[{"-", "kmm"}], ",", "\"\< \>\"", ",", 
   RowBox[{
    RowBox[{"f2", "[", 
     RowBox[{"mu", ",", "u1", ",", "u2", ",", "u3"}], "]"}], "/.", "rul"}]}], 
  "]"}], "\[IndentingNewLine]", 
 RowBox[{"Print", "[", 
  RowBox[{
   RowBox[{"-", "kfm"}], ",", "\"\< \>\"", ",", 
   RowBox[{
    RowBox[{"f3", "[", 
     RowBox[{"mu", ",", "u1", ",", "u2", ",", "u3"}], "]"}], "/.", "rul"}]}], 
  "]"}]}], "Input",
 CellChangeTimes->{{3.769568655125936*^9, 3.76956874250834*^9}, {
  3.769744720881854*^9, 3.769744801057969*^9}}],

Cell[CellGroupData[{

Cell[BoxData[
 InterpretationBox[
  RowBox[{"0", "\[InvisibleSpace]", "\<\" \"\>", "\[InvisibleSpace]", "0"}],
  SequenceForm[0, " ", 0],
  Editable->False]], "Print",
 CellChangeTimes->{{3.769568716625655*^9, 3.769568744328288*^9}, {
   3.769744761985914*^9, 3.769744807777978*^9}, 3.7700834861758275`*^9}],

Cell[BoxData[
 InterpretationBox[
  RowBox[{
   RowBox[{"-", "0.16666666666666666`"}], "\[InvisibleSpace]", "\<\" \"\>", 
   "\[InvisibleSpace]", 
   RowBox[{"-", "0.16666666666666663`"}]}],
  SequenceForm[-0.16666666666666666`, " ", -0.16666666666666663`],
  Editable->False]], "Print",
 CellChangeTimes->{{3.769568716625655*^9, 3.769568744328288*^9}, {
   3.769744761985914*^9, 3.769744807777978*^9}, 3.7700834861758275`*^9}],

Cell[BoxData[
 InterpretationBox[
  RowBox[{"0", "\[InvisibleSpace]", "\<\" \"\>", "\[InvisibleSpace]", "0"}],
  SequenceForm[0, " ", 0],
  Editable->False]], "Print",
 CellChangeTimes->{{3.769568716625655*^9, 3.769568744328288*^9}, {
   3.769744761985914*^9, 3.769744807777978*^9}, 3.7700834861758275`*^9}],

Cell[BoxData[
 InterpretationBox[
  RowBox[{
   RowBox[{"-", "0.3333333333333333`"}], "\[InvisibleSpace]", "\<\" \"\>", 
   "\[InvisibleSpace]", 
   RowBox[{"-", "0.3333333333333333`"}]}],
  SequenceForm[-0.3333333333333333, " ", -0.3333333333333333],
  Editable->False]], "Print",
 CellChangeTimes->{{3.769568716625655*^9, 3.769568744328288*^9}, {
   3.769744761985914*^9, 3.769744807777978*^9}, 3.7700834861858273`*^9}]
}, Open  ]]
}, Open  ]],

Cell[CellGroupData[{

Cell[BoxData[{
 RowBox[{
  RowBox[{"hesi", "=", 
   RowBox[{
    RowBox[{"{", 
     RowBox[{
      RowBox[{"{", 
       RowBox[{
        RowBox[{"D", "[", 
         RowBox[{
          RowBox[{"dmu", "[", 
           RowBox[{"\[Mu]", ",", "u1", ",", "u2", ",", "u3"}], "]"}], ",", 
          "\[Mu]"}], "]"}], ",", 
        RowBox[{"D", "[", 
         RowBox[{
          RowBox[{"dmu", "[", 
           RowBox[{"\[Mu]", ",", "u1", ",", "u2", ",", "u3"}], "]"}], ",", 
          "u1"}], "]"}], ",", 
        RowBox[{"D", "[", 
         RowBox[{
          RowBox[{"dmu", "[", 
           RowBox[{"\[Mu]", ",", "u1", ",", "u2", ",", "u3"}], "]"}], ",", 
          "u2"}], "]"}], ",", 
        RowBox[{"D", "[", 
         RowBox[{
          RowBox[{"dmu", "[", 
           RowBox[{"\[Mu]", ",", "u1", ",", "u2", ",", "u3"}], "]"}], ",", 
          "u3"}], "]"}]}], "}"}], ",", 
      RowBox[{"{", 
       RowBox[{
        RowBox[{"D", "[", 
         RowBox[{
          RowBox[{"f1", "[", 
           RowBox[{"\[Mu]", ",", "u1", ",", "u2", ",", "u3"}], "]"}], ",", 
          "\[Mu]"}], "]"}], ",", 
        RowBox[{"D", "[", 
         RowBox[{
          RowBox[{"f1", "[", 
           RowBox[{"\[Mu]", ",", "u1", ",", "u2", ",", "u3"}], "]"}], ",", 
          "u1"}], "]"}], ",", 
        RowBox[{"D", "[", 
         RowBox[{
          RowBox[{"f1", "[", 
           RowBox[{"\[Mu]", ",", "u1", ",", "u2", ",", "u3"}], "]"}], ",", 
          "u2"}], "]"}], ",", 
        RowBox[{"D", "[", 
         RowBox[{
          RowBox[{"f1", "[", 
           RowBox[{"\[Mu]", ",", "u1", ",", "u2", ",", "u3"}], "]"}], ",", 
          "u3"}], "]"}]}], "}"}], ",", 
      RowBox[{"{", 
       RowBox[{
        RowBox[{"D", "[", 
         RowBox[{
          RowBox[{"f2", "[", 
           RowBox[{"\[Mu]", ",", "u1", ",", "u2", ",", "u3"}], "]"}], ",", 
          "\[Mu]"}], "]"}], ",", 
        RowBox[{"D", "[", 
         RowBox[{
          RowBox[{"f2", "[", 
           RowBox[{"\[Mu]", ",", "u1", ",", "u2", ",", "u3"}], "]"}], ",", 
          "u1"}], "]"}], ",", 
        RowBox[{"D", "[", 
         RowBox[{
          RowBox[{"f2", "[", 
           RowBox[{"\[Mu]", ",", "u1", ",", "u2", ",", "u3"}], "]"}], ",", 
          "u2"}], "]"}], ",", 
        RowBox[{"D", "[", 
         RowBox[{
          RowBox[{"f2", "[", 
           RowBox[{"\[Mu]", ",", "u1", ",", "u2", ",", "u3"}], "]"}], ",", 
          "u3"}], "]"}]}], "}"}], ",", 
      RowBox[{"{", 
       RowBox[{
        RowBox[{"D", "[", 
         RowBox[{
          RowBox[{"f3", "[", 
           RowBox[{"\[Mu]", ",", "u1", ",", "u2", ",", "u3"}], "]"}], ",", 
          "\[Mu]"}], "]"}], ",", 
        RowBox[{"D", "[", 
         RowBox[{
          RowBox[{"f3", "[", 
           RowBox[{"\[Mu]", ",", "u1", ",", "u2", ",", "u3"}], "]"}], ",", 
          "u1"}], "]"}], ",", 
        RowBox[{"D", "[", 
         RowBox[{
          RowBox[{"f3", "[", 
           RowBox[{"\[Mu]", ",", "u1", ",", "u2", ",", "u3"}], "]"}], ",", 
          "u2"}], "]"}], ",", 
        RowBox[{"D", "[", 
         RowBox[{
          RowBox[{"f3", "[", 
           RowBox[{"\[Mu]", ",", "u1", ",", "u2", ",", "u3"}], "]"}], ",", 
          "u3"}], "]"}]}], "}"}]}], "}"}], " ", "/.", " ", "rul"}]}], 
  ";"}], "\[IndentingNewLine]", 
 RowBox[{"hesi", " ", "//", " ", "MatrixForm"}], "\[IndentingNewLine]", 
 RowBox[{
  RowBox[{"hesirow", "=", 
   RowBox[{"{", 
    RowBox[{
     RowBox[{"hesi", "[", 
      RowBox[{"[", "2", "]"}], "]"}], ",", 
     RowBox[{"hesi", "[", 
      RowBox[{"[", "4", "]"}], "]"}]}], "}"}]}], ";"}], "\[IndentingNewLine]", 
 RowBox[{
  RowBox[{"hesi24", "=", 
   RowBox[{"{", 
    RowBox[{
     RowBox[{"hesirow", "[", 
      RowBox[{"[", 
       RowBox[{"All", ",", "2"}], "]"}], "]"}], ",", 
     RowBox[{"hesirow", "[", 
      RowBox[{"[", 
       RowBox[{"All", ",", "4"}], "]"}], "]"}]}], "}"}]}], " ", 
  ";"}], "\[IndentingNewLine]", 
 RowBox[{"hesi24", " ", "//", " ", "MatrixForm"}]}], "Input",
 CellChangeTimes->{{3.769745663443178*^9, 3.7697456717131896`*^9}, {
  3.769745854037445*^9, 3.76974585756745*^9}, {3.769745922752542*^9, 
  3.769745938264564*^9}, {3.7697460020766535`*^9, 3.769746003117655*^9}, {
  3.769746123201823*^9, 3.769746320524101*^9}, {3.769746352815146*^9, 
  3.7697464002972126`*^9}}],

Cell[BoxData[
 TagBox[
  RowBox[{"(", "\[NoBreak]", GridBox[{
     {"0", "0", "0", "0"},
     {"0", "0.1399171713644601`", "0", 
      RowBox[{"-", "0.040361460286496925`"}]},
     {"0", "0", "0", "0"},
     {"0", 
      RowBox[{"-", "0.040361460286496925`"}], "0", "0.25836030443380253`"}
    },
    GridBoxAlignment->{
     "Columns" -> {{Center}}, "ColumnsIndexed" -> {}, "Rows" -> {{Baseline}}, 
      "RowsIndexed" -> {}},
    GridBoxSpacings->{"Columns" -> {
        Offset[0.27999999999999997`], {
         Offset[0.7]}, 
        Offset[0.27999999999999997`]}, "ColumnsIndexed" -> {}, "Rows" -> {
        Offset[0.2], {
         Offset[0.4]}, 
        Offset[0.2]}, "RowsIndexed" -> {}}], "\[NoBreak]", ")"}],
  Function[BoxForm`e$, 
   MatrixForm[BoxForm`e$]]]], "Output",
 CellChangeTimes->{{3.7697456519131618`*^9, 3.7697456730331917`*^9}, 
   3.769745895236503*^9, 3.7697459390645647`*^9, 3.769746005417658*^9, 
   3.7697461761468983`*^9, 3.769746321524102*^9, 3.7697463545051484`*^9, 
   3.7697464010272136`*^9, 3.7700834895858326`*^9}],

Cell[BoxData[
 TagBox[
  RowBox[{"(", "\[NoBreak]", GridBox[{
     {"0.1399171713644601`", 
      RowBox[{"-", "0.040361460286496925`"}]},
     {
      RowBox[{"-", "0.040361460286496925`"}], "0.25836030443380253`"}
    },
    GridBoxAlignment->{
     "Columns" -> {{Center}}, "ColumnsIndexed" -> {}, "Rows" -> {{Baseline}}, 
      "RowsIndexed" -> {}},
    GridBoxSpacings->{"Columns" -> {
        Offset[0.27999999999999997`], {
         Offset[0.7]}, 
        Offset[0.27999999999999997`]}, "ColumnsIndexed" -> {}, "Rows" -> {
        Offset[0.2], {
         Offset[0.4]}, 
        Offset[0.2]}, "RowsIndexed" -> {}}], "\[NoBreak]", ")"}],
  Function[BoxForm`e$, 
   MatrixForm[BoxForm`e$]]]], "Output",
 CellChangeTimes->{{3.7697456519131618`*^9, 3.7697456730331917`*^9}, 
   3.769745895236503*^9, 3.7697459390645647`*^9, 3.769746005417658*^9, 
   3.7697461761468983`*^9, 3.769746321524102*^9, 3.7697463545051484`*^9, 
   3.7697464010272136`*^9, 3.7700834895958323`*^9}]
}, Open  ]],

Cell[CellGroupData[{

Cell[BoxData[{
 RowBox[{
  RowBox[{"dpara2", "=", 
   RowBox[{"Inverse", "[", 
    RowBox[{"md", "*", "hesi24"}], "]"}]}], ";"}], "\[IndentingNewLine]", 
 RowBox[{"MatrixForm", "[", "%", "]"}], "\[IndentingNewLine]", 
 RowBox[{"Eigenvalues", "[", "dpara2", "]"}], "\[IndentingNewLine]", 
 RowBox[{"Sqrt", "[", 
  RowBox[{"Diagonal", "[", "dpara2", "]"}], "]"}]}], "Input",
 CellChangeTimes->{{3.769745865131461*^9, 3.7697458883154936`*^9}, {
  3.7697459635345993`*^9, 3.7697459914366384`*^9}, {3.7697464124382296`*^9, 
  3.769746414578233*^9}, {3.7697466051725*^9, 3.7697466154135146`*^9}}],

Cell[BoxData[
 TagBox[
  RowBox[{"(", "\[NoBreak]", GridBox[{
     {"1.247394447749144`", "0.1948699571892777`"},
     {"0.1948699571892777`", "0.6755368363854514`"}
    },
    GridBoxAlignment->{
     "Columns" -> {{Center}}, "ColumnsIndexed" -> {}, "Rows" -> {{Baseline}}, 
      "RowsIndexed" -> {}},
    GridBoxSpacings->{"Columns" -> {
        Offset[0.27999999999999997`], {
         Offset[0.7]}, 
        Offset[0.27999999999999997`]}, "ColumnsIndexed" -> {}, "Rows" -> {
        Offset[0.2], {
         Offset[0.4]}, 
        Offset[0.2]}, "RowsIndexed" -> {}}], "\[NoBreak]", ")"}],
  Function[BoxForm`e$, 
   MatrixForm[BoxForm`e$]]]], "Output",
 CellChangeTimes->{{3.769745890885497*^9, 3.7697458999965096`*^9}, 
   3.7697459464645753`*^9, 3.769746415098233*^9, 3.7697466161835155`*^9, 
   3.770083493725838*^9}],

Cell[BoxData[
 RowBox[{"{", 
  RowBox[{"1.3074852688713245`", ",", "0.6154460152632709`"}], 
  "}"}]], "Output",
 CellChangeTimes->{{3.769745890885497*^9, 3.7697458999965096`*^9}, 
   3.7697459464645753`*^9, 3.769746415098233*^9, 3.7697466161835155`*^9, 
   3.770083493765838*^9}],

Cell[BoxData[
 RowBox[{"{", 
  RowBox[{"1.1168681425079436`", ",", "0.8219104795447321`"}], 
  "}"}]], "Output",
 CellChangeTimes->{{3.769745890885497*^9, 3.7697458999965096`*^9}, 
   3.7697459464645753`*^9, 3.769746415098233*^9, 3.7697466161835155`*^9, 
   3.770083493765838*^9}]
}, Open  ]],

Cell[BoxData[
 RowBox[{"(*", " ", "dist", " ", "*)"}]], "Input",
 CellChangeTimes->{{3.7700841031546917`*^9, 3.770084106894697*^9}}],

Cell[BoxData[{
 RowBox[{"p", "=", 
  RowBox[{"Exp", "[", 
   RowBox[{"-", "H"}], "]"}]}], "\[IndentingNewLine]", 
 RowBox[{"Dimensions", "[", "p", "]"}]}], "Input",
 CellChangeTimes->{{3.7695678435455847`*^9, 3.769567862530143*^9}, {
  3.769567944774824*^9, 3.769567961510562*^9}, {3.769567992024045*^9, 
  3.769567995012198*^9}, {3.769743883691679*^9, 3.769743892131691*^9}}],

Cell[CellGroupData[{

Cell[BoxData[{
 RowBox[{
  RowBox[{"g1", "=", 
   RowBox[{"degen", "[", "c6", "]"}]}], ";"}], "\[IndentingNewLine]", 
 RowBox[{"Dimensions", "[", "g1", "]"}], "\[IndentingNewLine]", 
 RowBox[{"Apply", "[", 
  RowBox[{"Plus", ",", "g1"}], "]"}], "\[IndentingNewLine]", 
 RowBox[{"Print", "[", 
  RowBox[{"6", "^", "3"}], "]"}], "\[IndentingNewLine]", 
 RowBox[{"g2", "=", 
  RowBox[{"degen", "[", "c6", "]"}]}]}], "Input",
 CellChangeTimes->{{3.7700837587092094`*^9, 3.770083862051354*^9}, {
  3.770083899961407*^9, 3.7700839029214115`*^9}}],

Cell[BoxData[
 RowBox[{"{", "56", "}"}]], "Output",
 CellChangeTimes->{{3.770083746199192*^9, 3.7700837681402225`*^9}, 
   3.7700837987702656`*^9, 3.77008383076031*^9, 3.7700839036614122`*^9}],

Cell[BoxData["216"], "Output",
 CellChangeTimes->{{3.770083746199192*^9, 3.7700837681402225`*^9}, 
   3.7700837987702656`*^9, 3.77008383076031*^9, 3.7700839036614122`*^9}],

Cell[BoxData["216"], "Print",
 CellChangeTimes->{3.7700839036714125`*^9}],

Cell[BoxData[
 RowBox[{"{", 
  RowBox[{
  "1", ",", "3", ",", "3", ",", "1", ",", "3", ",", "6", ",", "3", ",", "3", 
   ",", "3", ",", "1", ",", "3", ",", "6", ",", "3", ",", "6", ",", "6", ",", 
   "3", ",", "3", ",", "3", ",", "3", ",", "1", ",", "3", ",", "6", ",", "3", 
   ",", "6", ",", "6", ",", "3", ",", "6", ",", "6", ",", "6", ",", "3", ",", 
   "3", ",", "3", ",", "3", ",", "3", ",", "1", ",", "3", ",", "6", ",", "3", 
   ",", "6", ",", "6", ",", "3", ",", "6", ",", "6", ",", "6", ",", "3", ",", 
   "6", ",", "6", ",", "6", ",", "6", ",", "3", ",", "3", ",", "3", ",", "3", 
   ",", "3", ",", "3", ",", "1"}], "}"}]], "Output",
 CellChangeTimes->{{3.770083746199192*^9, 3.7700837681402225`*^9}, 
   3.7700837987702656`*^9, 3.77008383076031*^9, 3.7700839036814127`*^9}]
}, Open  ]],

Cell[CellGroupData[{

Cell[BoxData[
 RowBox[{"\[IndentingNewLine]", 
  RowBox[{
   RowBox[{
    RowBox[{"pred", "=", 
     RowBox[{"Table", "[", 
      RowBox[{
       RowBox[{
        RowBox[{"p", "[", 
         RowBox[{"[", 
          RowBox[{"i", ",", "j"}], "]"}], "]"}], " ", 
        RowBox[{"ix0", "[", 
         RowBox[{"[", 
          RowBox[{"i", ",", "j"}], "]"}], "]"}], " ", 
        RowBox[{"g1", "[", 
         RowBox[{"[", "i", "]"}], "]"}], " ", 
        RowBox[{"g2", "[", 
         RowBox[{"[", "j", "]"}], "]"}]}], ",", 
       RowBox[{"{", 
        RowBox[{"i", ",", "1", ",", "56"}], "}"}], ",", 
       RowBox[{"{", 
        RowBox[{"j", ",", "1", ",", "56"}], "}"}]}], "]"}]}], ";"}], 
   "\[IndentingNewLine]", 
   RowBox[{"zred", "=", 
    RowBox[{"Apply", "[", 
     RowBox[{"Plus", ",", 
      RowBox[{"Flatten", "[", "pred", "]"}]}], "]"}]}]}]}]], "Input",
 CellChangeTimes->{{3.769567998876461*^9, 3.769568054019787*^9}, {
  3.769569888302202*^9, 3.7695699419952707`*^9}, {3.769743814249582*^9, 
  3.7697438239405956`*^9}, {3.769743996027837*^9, 3.7697440081178536`*^9}, {
  3.769744054379918*^9, 3.7697440558199205`*^9}, {3.770083665668079*^9, 
  3.770083670618086*^9}, {3.7700837050491343`*^9, 3.7700837417391853`*^9}, {
  3.770083939892463*^9, 3.77008395906249*^9}, {3.7700840473336134`*^9, 
  3.7700840521936207`*^9}}],

Cell[BoxData[
 RowBox[{"720", "+", 
  RowBox[{"360", " ", 
   SuperscriptBox["\[ExponentialE]", 
    RowBox[{
     RowBox[{"-", "3"}], " ", "v1"}]]}], "+", 
  RowBox[{"2160", " ", 
   SuperscriptBox["\[ExponentialE]", 
    RowBox[{"-", "v1"}]]}], "+", 
  RowBox[{"360", " ", 
   SuperscriptBox["\[ExponentialE]", 
    RowBox[{
     RowBox[{
      RowBox[{"-", "3"}], " ", "v1"}], "-", 
     RowBox[{"3", " ", "v3"}]}]]}], "+", 
  RowBox[{"2160", " ", 
   SuperscriptBox["\[ExponentialE]", 
    RowBox[{
     RowBox[{"-", "v1"}], "-", 
     RowBox[{"3", " ", "v3"}]}]]}], "+", 
  RowBox[{"3240", " ", 
   SuperscriptBox["\[ExponentialE]", 
    RowBox[{
     RowBox[{"-", "v1"}], "-", 
     RowBox[{"2", " ", "v3"}]}]]}], "+", 
  RowBox[{"3240", " ", 
   SuperscriptBox["\[ExponentialE]", 
    RowBox[{
     RowBox[{"-", "v1"}], "-", "v3"}]]}], "+", 
  RowBox[{"720", " ", 
   SuperscriptBox["\[ExponentialE]", 
    RowBox[{
     RowBox[{"-", "3"}], " ", "v3"}]]}], "+", 
  RowBox[{"6480", " ", 
   SuperscriptBox["\[ExponentialE]", 
    RowBox[{
     RowBox[{"-", "2"}], " ", "v3"}]]}], "+", 
  RowBox[{"6480", " ", 
   SuperscriptBox["\[ExponentialE]", 
    RowBox[{"-", "v3"}]]}]}]], "Output",
 CellChangeTimes->{3.7700840537736225`*^9}]
}, Open  ]],

Cell[CellGroupData[{

Cell[BoxData[{
 RowBox[{
  RowBox[{"Z5", "[", 
   RowBox[{"v1_", ",", "v3_"}], "]"}], ":=", 
  RowBox[{"720", "+", 
   RowBox[{"360", " ", 
    SuperscriptBox["\[ExponentialE]", 
     RowBox[{
      RowBox[{"-", "3"}], " ", "v1"}]]}], "+", 
   RowBox[{"2160", " ", 
    SuperscriptBox["\[ExponentialE]", 
     RowBox[{"-", "v1"}]]}], "+", 
   RowBox[{"360", " ", 
    SuperscriptBox["\[ExponentialE]", 
     RowBox[{
      RowBox[{
       RowBox[{"-", "3"}], " ", "v1"}], "-", 
      RowBox[{"3", " ", "v3"}]}]]}], "+", 
   RowBox[{"2160", " ", 
    SuperscriptBox["\[ExponentialE]", 
     RowBox[{
      RowBox[{"-", "v1"}], "-", 
      RowBox[{"3", " ", "v3"}]}]]}], "+", 
   RowBox[{"3240", " ", 
    SuperscriptBox["\[ExponentialE]", 
     RowBox[{
      RowBox[{"-", "v1"}], "-", 
      RowBox[{"2", " ", "v3"}]}]]}], "+", 
   RowBox[{"3240", " ", 
    SuperscriptBox["\[ExponentialE]", 
     RowBox[{
      RowBox[{"-", "v1"}], "-", "v3"}]]}], "+", 
   RowBox[{"720", " ", 
    SuperscriptBox["\[ExponentialE]", 
     RowBox[{
      RowBox[{"-", "3"}], " ", "v3"}]]}], "+", 
   RowBox[{"6480", " ", 
    SuperscriptBox["\[ExponentialE]", 
     RowBox[{
      RowBox[{"-", "2"}], " ", "v3"}]]}], "+", 
   RowBox[{"6480", " ", 
    SuperscriptBox["\[ExponentialE]", 
     RowBox[{"-", "v3"}]]}]}]}], "\[IndentingNewLine]", 
 RowBox[{"Z5", "[", 
  RowBox[{"0", ",", "0"}], "]"}]}], "Input",
 CellChangeTimes->{{3.769568197443718*^9, 3.7695682803708153`*^9}, {
   3.769568348176137*^9, 3.769568352079705*^9}, 3.76974400548785*^9, {
   3.7697440679599376`*^9, 3.7697441452260475`*^9}, 3.7700840941546793`*^9}],

Cell[BoxData["25920"], "Output",
 CellChangeTimes->{3.7700841306347303`*^9}]
}, Open  ]],

Cell[BoxData[
 RowBox[{
  RowBox[{"F", "[", 
   RowBox[{"mu_", ",", "u1_", ",", "u2_", ",", "u3_"}], "]"}], ":=", 
  RowBox[{"Log", "[", 
   RowBox[{"Z5", "[", 
    RowBox[{"u1", ",", "u3"}], "]"}], "]"}], 
  RowBox[{"(*", 
   RowBox[{",", 
    RowBox[{"minus", " ", "free"}], ",", "energy", ","}], "*)"}]}]], "Input",
 CellChangeTimes->{{3.7695685550267553`*^9, 3.769568555256482*^9}, {
  3.76974429717126*^9, 3.7697443020722675`*^9}, {3.769744359203347*^9, 
  3.7697443790963755`*^9}}],

Cell[CellGroupData[{

Cell[BoxData[
 RowBox[{"rul", "=", 
  RowBox[{"FindRoot", "[", 
   RowBox[{
    RowBox[{"{", " ", 
     RowBox[{
      RowBox[{
       RowBox[{"f1", "[", 
        RowBox[{"mu", ",", "u1", ",", "u2", ",", "u3"}], "]"}], "==", 
       RowBox[{"-", "kff"}]}], ",", 
      RowBox[{
       RowBox[{"f3", "[", 
        RowBox[{"mu", ",", "u1", ",", "u2", ",", "u3"}], "]"}], "\[Equal]", 
       RowBox[{"-", "kfm"}]}]}], "}"}], ",", 
    RowBox[{"{", 
     RowBox[{
      RowBox[{"{", 
       RowBox[{"u1", ",", "0"}], "}"}], ",", 
      RowBox[{"{", 
       RowBox[{"u3", ",", "0"}], "}"}]}], "}"}]}], "]"}]}]], "Input",
 CellChangeTimes->{{3.7697443265333014`*^9, 3.7697443424233236`*^9}, {
  3.769744537378597*^9, 3.7697445559696226`*^9}}],

Cell[BoxData[
 RowBox[{"{", 
  RowBox[{
   RowBox[{"u1", "\[Rule]", "2.354858574256129`"}], ",", 
   RowBox[{"u3", "\[Rule]", "2.8256947303860303`"}]}], "}"}]], "Output",
 CellChangeTimes->{3.7700841673347816`*^9}]
}, Open  ]],

Cell[CellGroupData[{

Cell[BoxData[{
 RowBox[{"Print", "[", 
  RowBox[{
   RowBox[{"-", "kmu"}], ",", "\"\< \>\"", ",", 
   RowBox[{
    RowBox[{"dmu", "[", 
     RowBox[{"mu", ",", "u1", ",", "u2", ",", "u3"}], "]"}], " ", "/.", " ", 
    "rul"}]}], "]"}], "\[IndentingNewLine]", 
 RowBox[{"Print", "[", 
  RowBox[{
   RowBox[{"-", "kff"}], ",", "\"\< \>\"", ",", 
   RowBox[{
    RowBox[{"f1", "[", 
     RowBox[{"mu", ",", "u1", ",", "u2", ",", "u3"}], "]"}], "/.", "rul"}]}], 
  "]"}], "\[IndentingNewLine]", 
 RowBox[{"Print", "[", 
  RowBox[{
   RowBox[{"-", "kmm"}], ",", "\"\< \>\"", ",", 
   RowBox[{
    RowBox[{"f2", "[", 
     RowBox[{"mu", ",", "u1", ",", "u2", ",", "u3"}], "]"}], "/.", "rul"}]}], 
  "]"}], "\[IndentingNewLine]", 
 RowBox[{"Print", "[", 
  RowBox[{
   RowBox[{"-", "kfm"}], ",", "\"\< \>\"", ",", 
   RowBox[{
    RowBox[{"f3", "[", 
     RowBox[{"mu", ",", "u1", ",", "u2", ",", "u3"}], "]"}], "/.", "rul"}]}], 
  "]"}]}], "Input",
 CellChangeTimes->{{3.769568655125936*^9, 3.76956874250834*^9}, {
  3.769744720881854*^9, 3.769744801057969*^9}}],

Cell[CellGroupData[{

Cell[BoxData[
 InterpretationBox[
  RowBox[{"0", "\[InvisibleSpace]", "\<\" \"\>", "\[InvisibleSpace]", "0"}],
  SequenceForm[0, " ", 0],
  Editable->False]], "Print",
 CellChangeTimes->{3.770084276458935*^9}],

Cell[BoxData[
 InterpretationBox[
  RowBox[{
   RowBox[{"-", "0.16666666666666666`"}], "\[InvisibleSpace]", "\<\" \"\>", 
   "\[InvisibleSpace]", 
   RowBox[{"-", "0.1666666666666667`"}]}],
  SequenceForm[-0.16666666666666666`, " ", -0.1666666666666667],
  Editable->False]], "Print",
 CellChangeTimes->{3.770084276468935*^9}],

Cell[BoxData[
 InterpretationBox[
  RowBox[{"0", "\[InvisibleSpace]", "\<\" \"\>", "\[InvisibleSpace]", "0"}],
  SequenceForm[0, " ", 0],
  Editable->False]], "Print",
 CellChangeTimes->{3.770084276468935*^9}],

Cell[BoxData[
 InterpretationBox[
  RowBox[{
   RowBox[{"-", "0.3333333333333333`"}], "\[InvisibleSpace]", "\<\" \"\>", 
   "\[InvisibleSpace]", 
   RowBox[{"-", "0.3333333333333334`"}]}],
  SequenceForm[-0.3333333333333333, " ", -0.3333333333333334],
  Editable->False]], "Print",
 CellChangeTimes->{3.770084276468935*^9}]
}, Open  ]]
}, Open  ]],

Cell[CellGroupData[{

Cell[BoxData[{
 RowBox[{
  RowBox[{"hesi", "=", 
   RowBox[{
    RowBox[{"{", 
     RowBox[{
      RowBox[{"{", 
       RowBox[{
        RowBox[{"D", "[", 
         RowBox[{
          RowBox[{"dmu", "[", 
           RowBox[{"mu", ",", "u1", ",", "u2", ",", "u3"}], "]"}], ",", 
          "mu"}], "]"}], ",", 
        RowBox[{"D", "[", 
         RowBox[{
          RowBox[{"dmu", "[", 
           RowBox[{"mu", ",", "u1", ",", "u2", ",", "u3"}], "]"}], ",", 
          "u1"}], "]"}], ",", 
        RowBox[{"D", "[", 
         RowBox[{
          RowBox[{"dmu", "[", 
           RowBox[{"mu", ",", "u1", ",", "u2", ",", "u3"}], "]"}], ",", 
          "u2"}], "]"}], ",", 
        RowBox[{"D", "[", 
         RowBox[{
          RowBox[{"dmu", "[", 
           RowBox[{"mu", ",", "u1", ",", "u2", ",", "u3"}], "]"}], ",", 
          "u3"}], "]"}]}], "}"}], ",", 
      RowBox[{"{", 
       RowBox[{
        RowBox[{"D", "[", 
         RowBox[{
          RowBox[{"f1", "[", 
           RowBox[{"mu", ",", "u1", ",", "u2", ",", "u3"}], "]"}], ",", 
          "mu"}], "]"}], ",", 
        RowBox[{"D", "[", 
         RowBox[{
          RowBox[{"f1", "[", 
           RowBox[{"mu", ",", "u1", ",", "u2", ",", "u3"}], "]"}], ",", 
          "u1"}], "]"}], ",", 
        RowBox[{"D", "[", 
         RowBox[{
          RowBox[{"f1", "[", 
           RowBox[{"mu", ",", "u1", ",", "u2", ",", "u3"}], "]"}], ",", 
          "u2"}], "]"}], ",", 
        RowBox[{"D", "[", 
         RowBox[{
          RowBox[{"f1", "[", 
           RowBox[{"mu", ",", "u1", ",", "u2", ",", "u3"}], "]"}], ",", 
          "u3"}], "]"}]}], "}"}], ",", 
      RowBox[{"{", 
       RowBox[{
        RowBox[{"D", "[", 
         RowBox[{
          RowBox[{"f2", "[", 
           RowBox[{"mu", ",", "u1", ",", "u2", ",", "u3"}], "]"}], ",", 
          "mu"}], "]"}], ",", 
        RowBox[{"D", "[", 
         RowBox[{
          RowBox[{"f2", "[", 
           RowBox[{"mu", ",", "u1", ",", "u2", ",", "u3"}], "]"}], ",", 
          "u1"}], "]"}], ",", 
        RowBox[{"D", "[", 
         RowBox[{
          RowBox[{"f2", "[", 
           RowBox[{"mu", ",", "u1", ",", "u2", ",", "u3"}], "]"}], ",", 
          "u2"}], "]"}], ",", 
        RowBox[{"D", "[", 
         RowBox[{
          RowBox[{"f2", "[", 
           RowBox[{"mu", ",", "u1", ",", "u2", ",", "u3"}], "]"}], ",", 
          "u3"}], "]"}]}], "}"}], ",", 
      RowBox[{"{", 
       RowBox[{
        RowBox[{"D", "[", 
         RowBox[{
          RowBox[{"f3", "[", 
           RowBox[{"mu", ",", "u1", ",", "u2", ",", "u3"}], "]"}], ",", 
          "mu"}], "]"}], ",", 
        RowBox[{"D", "[", 
         RowBox[{
          RowBox[{"f3", "[", 
           RowBox[{"mu", ",", "u1", ",", "u2", ",", "u3"}], "]"}], ",", 
          "u1"}], "]"}], ",", 
        RowBox[{"D", "[", 
         RowBox[{
          RowBox[{"f3", "[", 
           RowBox[{"mu", ",", "u1", ",", "u2", ",", "u3"}], "]"}], ",", 
          "u2"}], "]"}], ",", 
        RowBox[{"D", "[", 
         RowBox[{
          RowBox[{"f3", "[", 
           RowBox[{"mu", ",", "u1", ",", "u2", ",", "u3"}], "]"}], ",", 
          "u3"}], "]"}]}], "}"}]}], "}"}], " ", "/.", " ", "rul"}]}], 
  ";"}], "\[IndentingNewLine]", 
 RowBox[{"hesi", " ", "//", " ", 
  "MatrixForm"}], "\[IndentingNewLine]"}], "Input",
 CellChangeTimes->{{3.769745663443178*^9, 3.7697456717131896`*^9}, {
  3.769745854037445*^9, 3.76974585756745*^9}, {3.769745922752542*^9, 
  3.769745938264564*^9}, {3.7697460020766535`*^9, 3.769746003117655*^9}, {
  3.769746123201823*^9, 3.769746320524101*^9}, {3.769746352815146*^9, 
  3.7697464002972126`*^9}, {3.7700843245890017`*^9, 3.7700843712600675`*^9}}],

Cell[BoxData[
 TagBox[
  RowBox[{"(", "\[NoBreak]", GridBox[{
     {"0", "0", "0", "0"},
     {"0", "0.1402553068295748`", "0", 
      RowBox[{"-", "0.04037855721991316`"}]},
     {"0", "0", "0", "0"},
     {"0", 
      RowBox[{"-", "0.04037855721991316`"}], "0", "0.25835650317414793`"}
    },
    GridBoxAlignment->{
     "Columns" -> {{Center}}, "ColumnsIndexed" -> {}, "Rows" -> {{Baseline}}, 
      "RowsIndexed" -> {}},
    GridBoxSpacings->{"Columns" -> {
        Offset[0.27999999999999997`], {
         Offset[0.7]}, 
        Offset[0.27999999999999997`]}, "ColumnsIndexed" -> {}, "Rows" -> {
        Offset[0.2], {
         Offset[0.4]}, 
        Offset[0.2]}, "RowsIndexed" -> {}}], "\[NoBreak]", ")"}],
  Function[BoxForm`e$, 
   MatrixForm[BoxForm`e$]]]], "Output",
 CellChangeTimes->{3.7700843770500755`*^9}]
}, Open  ]],

Cell[CellGroupData[{

Cell[BoxData[{
 RowBox[{
  RowBox[{"hesirow", "=", 
   RowBox[{"{", 
    RowBox[{
     RowBox[{"hesi", "[", 
      RowBox[{"[", "2", "]"}], "]"}], ",", 
     RowBox[{"hesi", "[", 
      RowBox[{"[", "4", "]"}], "]"}]}], "}"}]}], ";"}], "\[IndentingNewLine]", 
 RowBox[{
  RowBox[{"hesi24", "=", 
   RowBox[{"{", 
    RowBox[{
     RowBox[{"hesirow", "[", 
      RowBox[{"[", 
       RowBox[{"All", ",", "2"}], "]"}], "]"}], ",", 
     RowBox[{"hesirow", "[", 
      RowBox[{"[", 
       RowBox[{"All", ",", "4"}], "]"}], "]"}]}], "}"}]}], " ", 
  ";"}], "\[IndentingNewLine]", 
 RowBox[{"hesi24", " ", "//", " ", "MatrixForm"}]}], "Input"],

Cell[BoxData[
 TagBox[
  RowBox[{"(", "\[NoBreak]", GridBox[{
     {"0.1402553068295748`", 
      RowBox[{"-", "0.04037855721991316`"}]},
     {
      RowBox[{"-", "0.04037855721991316`"}], "0.25835650317414793`"}
    },
    GridBoxAlignment->{
     "Columns" -> {{Center}}, "ColumnsIndexed" -> {}, "Rows" -> {{Baseline}}, 
      "RowsIndexed" -> {}},
    GridBoxSpacings->{"Columns" -> {
        Offset[0.27999999999999997`], {
         Offset[0.7]}, 
        Offset[0.27999999999999997`]}, "ColumnsIndexed" -> {}, "Rows" -> {
        Offset[0.2], {
         Offset[0.4]}, 
        Offset[0.2]}, "RowsIndexed" -> {}}], "\[NoBreak]", ")"}],
  Function[BoxForm`e$, 
   MatrixForm[BoxForm`e$]]]], "Output",
 CellChangeTimes->{{3.7697456519131618`*^9, 3.7697456730331917`*^9}, 
   3.769745895236503*^9, 3.7697459390645647`*^9, 3.769746005417658*^9, 
   3.7697461761468983`*^9, 3.769746321524102*^9, 3.7697463545051484`*^9, 
   3.7697464010272136`*^9, 3.7700834895858326`*^9, 3.7700842831389437`*^9, {
   3.770084359500051*^9, 3.7700843856100874`*^9}}]
}, Open  ]],

Cell[CellGroupData[{

Cell[BoxData[{
 RowBox[{
  RowBox[{"dpara2", "=", 
   RowBox[{"Inverse", "[", 
    RowBox[{"md", "*", "hesi24"}], "]"}]}], ";"}], "\[IndentingNewLine]", 
 RowBox[{"MatrixForm", "[", "%", "]"}], "\[IndentingNewLine]", 
 RowBox[{"Eigenvalues", "[", "dpara2", "]"}], "\[IndentingNewLine]", 
 RowBox[{"Sqrt", "[", 
  RowBox[{"Diagonal", "[", "dpara2", "]"}], "]"}]}], "Input",
 CellChangeTimes->{{3.769745865131461*^9, 3.7697458883154936`*^9}, {
  3.7697459635345993`*^9, 3.7697459914366384`*^9}, {3.7697464124382296`*^9, 
  3.769746414578233*^9}, {3.7697466051725*^9, 3.7697466154135146`*^9}, {
  3.770084393910099*^9, 3.770084414100127*^9}}],

Cell[BoxData[
 TagBox[
  RowBox[{"(", "\[NoBreak]", GridBox[{
     {"1.2442960929017228`", "0.19447112949922477`"},
     {"0.19447112949922477`", "0.6754973385714846`"}
    },
    GridBoxAlignment->{
     "Columns" -> {{Center}}, "ColumnsIndexed" -> {}, "Rows" -> {{Baseline}}, 
      "RowsIndexed" -> {}},
    GridBoxSpacings->{"Columns" -> {
        Offset[0.27999999999999997`], {
         Offset[0.7]}, 
        Offset[0.27999999999999997`]}, "ColumnsIndexed" -> {}, "Rows" -> {
        Offset[0.2], {
         Offset[0.4]}, 
        Offset[0.2]}, "RowsIndexed" -> {}}], "\[NoBreak]", ")"}],
  Function[BoxForm`e$, 
   MatrixForm[BoxForm`e$]]]], "Output",
 CellChangeTimes->{{3.769745890885497*^9, 3.7697458999965096`*^9}, 
   3.7697459464645753`*^9, 3.769746415098233*^9, 3.7697466161835155`*^9, 
   3.770083493725838*^9, {3.770084396690103*^9, 3.7700844181601334`*^9}}],

Cell[BoxData[
 RowBox[{"{", 
  RowBox[{"1.3044283194257456`", ",", "0.6153651120474619`"}], 
  "}"}]], "Output",
 CellChangeTimes->{{3.769745890885497*^9, 3.7697458999965096`*^9}, 
   3.7697459464645753`*^9, 3.769746415098233*^9, 3.7697466161835155`*^9, 
   3.770083493725838*^9, {3.770084396690103*^9, 3.770084418170133*^9}}],

Cell[BoxData[
 RowBox[{"{", 
  RowBox[{"1.1154802073106107`", ",", "0.8218864511424219`"}], 
  "}"}]], "Output",
 CellChangeTimes->{{3.769745890885497*^9, 3.7697458999965096`*^9}, 
   3.7697459464645753`*^9, 3.769746415098233*^9, 3.7697466161835155`*^9, 
   3.770083493725838*^9, {3.770084396690103*^9, 3.770084418170133*^9}}]
}, Open  ]]
},
WindowSize->{740, 713},
WindowMargins->{{198, Automatic}, {Automatic, 128}},
Magnification->0.8999999761581421,
FrontEndVersion->"8.0 for Microsoft Windows (64-bit) (March 21, 2011)",
StyleDefinitions->"Default.nb"
]
(* End of Notebook Content *)

(* Internal cache information *)
(*CellTagsOutline
CellTagsIndex->{
 "Info3769773248-5753664"->{
  Cell[2260, 63, 216, 4, 36, "Print",
   CellTags->"Info3769773248-5753664"],
  Cell[2479, 69, 228, 4, 36, "Print",
   CellTags->"Info3769773248-5753664"],
  Cell[2710, 75, 336, 6, 52, "Print",
   CellTags->"Info3769773248-5753664"],
  Cell[3049, 83, 377, 6, 52, "Print",
   CellTags->"Info3769773248-5753664"]}
 }
*)
(*CellTagsIndex
CellTagsIndex->{
 {"Info3769773248-5753664", 64901, 1824}
 }
*)
(*NotebookFileOutline
Notebook[{
Cell[557, 20, 193, 4, 27, "Input"],
Cell[CellGroupData[{
Cell[775, 28, 1460, 31, 100, "Input"],
Cell[CellGroupData[{
Cell[2260, 63, 216, 4, 36, "Print",
 CellTags->"Info3769773248-5753664"],
Cell[2479, 69, 228, 4, 36, "Print",
 CellTags->"Info3769773248-5753664"],
Cell[2710, 75, 336, 6, 52, "Print",
 CellTags->"Info3769773248-5753664"],
Cell[3049, 83, 377, 6, 52, "Print",
 CellTags->"Info3769773248-5753664"]
}, Open  ]]
}, Open  ]],
Cell[CellGroupData[{
Cell[3475, 95, 434, 11, 64, "Input"],
Cell[3912, 108, 222, 4, 27, "Output"],
Cell[4137, 114, 267, 6, 27, "Output"]
}, Open  ]],
Cell[CellGroupData[{
Cell[4441, 125, 1255, 21, 46, "Input"],
Cell[5699, 148, 274, 6, 27, "Output"],
Cell[5976, 156, 251, 5, 27, "Output"]
}, Open  ]],
Cell[CellGroupData[{
Cell[6264, 166, 563, 14, 27, "Input"],
Cell[6830, 182, 7664, 206, 178, "Output"]
}, Open  ]],
Cell[CellGroupData[{
Cell[14531, 393, 2054, 49, 154, "Input"],
Cell[16588, 444, 338, 6, 27, "Output"],
Cell[16929, 452, 324, 5, 27, "Output"],
Cell[17256, 459, 324, 5, 27, "Output"]
}, Open  ]],
Cell[CellGroupData[{
Cell[17617, 469, 376, 7, 46, "Input"],
Cell[17996, 478, 9057, 239, 144, "Output"],
Cell[27056, 719, 170, 4, 27, "Output"]
}, Open  ]],
Cell[CellGroupData[{
Cell[27263, 728, 980, 26, 64, "Input"],
Cell[28246, 756, 1248, 40, 46, "Output"]
}, Open  ]],
Cell[CellGroupData[{
Cell[29531, 801, 1576, 47, 64, "Input"],
Cell[31110, 850, 222, 4, 27, "Output"]
}, Open  ]],
Cell[31347, 857, 593, 16, 46, "Input"],
Cell[31943, 875, 487, 12, 27, "Input"],
Cell[32433, 889, 1302, 35, 82, "Input"],
Cell[CellGroupData[{
Cell[33760, 928, 736, 21, 27, "Input"],
Cell[34499, 951, 284, 6, 27, "Output"]
}, Open  ]],
Cell[CellGroupData[{
Cell[34820, 962, 1056, 30, 82, "Input"],
Cell[CellGroupData[{
Cell[35901, 996, 307, 6, 21, "Print"],
Cell[36211, 1004, 427, 9, 21, "Print"],
Cell[36641, 1015, 307, 6, 21, "Print"],
Cell[36951, 1023, 421, 9, 21, "Print"]
}, Open  ]]
}, Open  ]],
Cell[CellGroupData[{
Cell[37421, 1038, 4275, 120, 208, "Input"],
Cell[41699, 1160, 1048, 25, 63, "Output"],
Cell[42750, 1187, 974, 23, 37, "Output"]
}, Open  ]],
Cell[CellGroupData[{
Cell[43761, 1215, 590, 11, 82, "Input"],
Cell[44354, 1228, 824, 20, 37, "Output"],
Cell[45181, 1250, 280, 6, 27, "Output"],
Cell[45464, 1258, 280, 6, 27, "Output"]
}, Open  ]],
Cell[45759, 1267, 132, 2, 27, "Input"],
Cell[45894, 1271, 376, 7, 46, "Input"],
Cell[CellGroupData[{
Cell[46295, 1282, 540, 12, 100, "Input"],
Cell[46838, 1296, 192, 3, 27, "Output"],
Cell[47033, 1301, 171, 2, 27, "Output"],
Cell[47207, 1305, 73, 1, 21, "Print"],
Cell[47283, 1308, 785, 12, 46, "Output"]
}, Open  ]],
Cell[CellGroupData[{
Cell[48105, 1325, 1330, 33, 64, "Input"],
Cell[49438, 1360, 1238, 40, 46, "Output"]
}, Open  ]],
Cell[CellGroupData[{
Cell[50713, 1405, 1610, 47, 64, "Input"],
Cell[52326, 1454, 76, 1, 27, "Output"]
}, Open  ]],
Cell[52417, 1458, 487, 12, 27, "Input"],
Cell[CellGroupData[{
Cell[52929, 1474, 736, 21, 27, "Input"],
Cell[53668, 1497, 214, 5, 27, "Output"]
}, Open  ]],
Cell[CellGroupData[{
Cell[53919, 1507, 1056, 30, 82, "Input"],
Cell[CellGroupData[{
Cell[55000, 1541, 209, 5, 21, "Print"],
Cell[55212, 1548, 326, 8, 21, "Print"],
Cell[55541, 1558, 209, 5, 21, "Print"],
Cell[55753, 1565, 323, 8, 21, "Print"]
}, Open  ]]
}, Open  ]],
Cell[CellGroupData[{
Cell[56125, 1579, 3653, 101, 172, "Input"],
Cell[59781, 1682, 822, 22, 63, "Output"]
}, Open  ]],
Cell[CellGroupData[{
Cell[60640, 1709, 639, 20, 64, "Input"],
Cell[61282, 1731, 1048, 24, 37, "Output"]
}, Open  ]],
Cell[CellGroupData[{
Cell[62367, 1760, 639, 12, 82, "Input"],
Cell[63009, 1774, 875, 20, 37, "Output"],
Cell[63887, 1796, 326, 6, 27, "Output"],
Cell[64216, 1804, 326, 6, 27, "Output"]
}, Open  ]]
}
]
*)

(* End of internal cache information *)
