# Supplementary material for: Social tolerance in Octopus laqueus—A maximum entropy model
Source: PLoS One. 2020 Jun 10;15(6):e0233834. doi: 10.1371/journal.pone.0233834 (PMC7286511; doi:10.1371/journal.pone.0233834)
Supplement: S34 File — (NB) [file pone.0233834.s040.nb]

(* Content-type: application/vnd.wolfram.mathematica *)

(*** Wolfram Notebook File ***)
(* http://www.wolfram.com/nb *)

(* CreatedBy='Mathematica 8.0' *)

(*CacheID: 234*)
(* Internal cache information:
NotebookFileLineBreakTest
NotebookFileLineBreakTest
NotebookDataPosition[       157,          7]
NotebookDataLength[     64420,       1774]
NotebookOptionsPosition[     60866,       1657]
NotebookOutlinePosition[     61631,       1685]
CellTagsIndexPosition[     61545,       1680]
WindowFrame->Normal*)

(* Beginning of Notebook Content *)
Notebook[{
Cell[BoxData[
 RowBox[{
  RowBox[{"Exit", "[", "]"}], ";"}]], "Input",
 CellChangeTimes->{{3.7697407419682627`*^9, 3.7697407707483034`*^9}, {
  3.7697408416894026`*^9, 3.7697408429894047`*^9}}],

Cell[CellGroupData[{

Cell[BoxData[{
 RowBox[{
  RowBox[{
   RowBox[{
   "dirPC", "=", 
    "\"\<D:\\\\PLOSONE-resubmission\\\\resubmission2-2019-09-24\\\\2020-01-07\
\\\\scripts\>\""}], ";"}], " "}], "\[IndentingNewLine]", 
 RowBox[{
  RowBox[{
  "dirMac", "=", 
   "\"\<//Users//reuven-pnini//Desktop//plosone_revision2//nbook2\>\""}], 
  ";"}], "\[IndentingNewLine]", 
 RowBox[{
  RowBox[{"SetDirectory", "[", "dirPC", "]"}], ";", 
  RowBox[{"(*", " ", 
   RowBox[{"Directory", "[", "]"}], " ", "*)"}], "\[IndentingNewLine]", 
  RowBox[{"NotebookEvaluate", "[", 
   RowBox[{"FileNameJoin", "[", 
    RowBox[{"{", 
     RowBox[{"dirPC", ",", "\"\<OCTinJAR.nb\>\""}], "}"}], "]"}], 
   "]"}]}], "\[IndentingNewLine]"}], "Input",
 CellChangeTimes->{{3.76973773645671*^9, 3.769737746036723*^9}, {
   3.7697377809017735`*^9, 3.7697377989117985`*^9}, {3.7697378335118475`*^9, 
   3.7697378695838976`*^9}, {3.7697379168679657`*^9, 
   3.7697379267179794`*^9}, {3.769737981592057*^9, 3.769737993534074*^9}, {
   3.769738042854143*^9, 3.7697380984672213`*^9}, {3.7697385734368887`*^9, 
   3.7697386605100107`*^9}, {3.769739049592556*^9, 3.7697390899646125`*^9}, {
   3.7697391261846633`*^9, 3.769739150667698*^9}, {3.769739240280823*^9, 
   3.7697392790308776`*^9}, 3.769739317352931*^9, {3.7697401317474008`*^9, 
   3.769740141687415*^9}, {3.769740554803999*^9, 3.769740559284005*^9}, {
   3.769740726337241*^9, 3.7697407285972443`*^9}, 3.7701666896599407`*^9, 
   3.7879783006618624`*^9}],

Cell[CellGroupData[{

Cell[BoxData[
 StyleBox["\<\"cfg[k,n] gives all configurations for k identical animals in n \
pots.\"\>", "MSG"]], "Print", "PrintUsage",
 CellChangeTimes->{3.7700864068999205`*^9},
 CellTags->"Info3770118806-1891743"],

Cell[BoxData[
 StyleBox["\<\"degen[cfg] calculate the multinomial degeneracies of the \
configuration matrix.\"\>", "MSG"]], "Print", "PrintUsage",
 CellChangeTimes->{3.7700864069399204`*^9},
 CellTags->"Info3770118806-1891743"],

Cell[BoxData[
 StyleBox["\<\"h1[cfg,t,\[Mu],u,i] calculate the  one-particle energy vector \
of the configuration-matrix cfg as a function of (\[Mu],u) for 1<=i\
\[LessEqual]num[cfg].  t=1 if n0  is included in cfg.\"\>", "MSG"]], "Print", \
"PrintUsage",
 CellChangeTimes->{3.7700864069699206`*^9},
 CellTags->"Info3770118806-1891743"],

Cell[BoxData[
 StyleBox["\<\"h2[c1,t1,c2,t2,\[Mu],uff,umm,ufm,i,j] calculate the  \
two-particle energy matrix of c1\[CircleTimes]c2\\nas a function of \
(\[Mu],uff,umm,ufm) for 1<=i\[LessEqual]num[c1],1<=j<=num[c2]. t1=1(t2=1) if \
n0 is included in c1(c2).\"\>", "MSG"]], "Print", "PrintUsage",
 CellChangeTimes->{3.770086406999921*^9},
 CellTags->"Info3770118806-1891743"]
}, Open  ]]
}, Open  ]],

Cell[CellGroupData[{

Cell[BoxData[{
 RowBox[{
  RowBox[{"c7", "=", 
   RowBox[{"cfg", "[", 
    RowBox[{"3", ",", "7"}], "]"}]}], ";"}], "\[IndentingNewLine]", 
 RowBox[{"Binomial", "[", 
  RowBox[{
   RowBox[{"7", "+", "3", "-", "1"}], ",", "3"}], 
  "]"}], "\[IndentingNewLine]", 
 RowBox[{"Dimensions", "[", "c7", "]"}], "\[IndentingNewLine]", 
 RowBox[{
  RowBox[{"c6", "=", 
   RowBox[{"cfg", "[", 
    RowBox[{"3", ",", "6"}], "]"}]}], ";"}], "\[IndentingNewLine]", 
 RowBox[{"Binomial", "[", 
  RowBox[{
   RowBox[{"6", "+", "3", "-", "1"}], ",", "3"}], 
  "]"}], "\[IndentingNewLine]", 
 RowBox[{"Dimensions", "[", "c6", "]"}]}], "Input",
 CellChangeTimes->{{3.7695856754824457`*^9, 3.769585686602113*^9}, {
  3.7695896273629436`*^9, 3.7695896311705112`*^9}, {3.7700846833145046`*^9, 
  3.7700847038245335`*^9}}],

Cell[BoxData["84"], "Output",
 CellChangeTimes->{
  3.7695868793556747`*^9, {3.769589621937977*^9, 3.7695896322901*^9}, 
   3.769589786340122*^9, 3.7695908185985527`*^9, 3.7697408947514772`*^9, 
   3.7700832284304667`*^9, 3.7700847774456367`*^9, 3.7700848946568003`*^9, 
   3.7700852279232674`*^9, {3.770085344771432*^9, 3.770085358851452*^9}, 
   3.770086415029932*^9}],

Cell[BoxData[
 RowBox[{"{", 
  RowBox[{"84", ",", "7"}], "}"}]], "Output",
 CellChangeTimes->{
  3.7695868793556747`*^9, {3.769589621937977*^9, 3.7695896322901*^9}, 
   3.769589786340122*^9, 3.7695908185985527`*^9, 3.7697408947514772`*^9, 
   3.7700832284304667`*^9, 3.7700847774456367`*^9, 3.7700848946568003`*^9, 
   3.7700852279232674`*^9, {3.770085344771432*^9, 3.770085358851452*^9}, 
   3.770086415029932*^9}],

Cell[BoxData["56"], "Output",
 CellChangeTimes->{
  3.7695868793556747`*^9, {3.769589621937977*^9, 3.7695896322901*^9}, 
   3.769589786340122*^9, 3.7695908185985527`*^9, 3.7697408947514772`*^9, 
   3.7700832284304667`*^9, 3.7700847774456367`*^9, 3.7700848946568003`*^9, 
   3.7700852279232674`*^9, {3.770085344771432*^9, 3.770085358851452*^9}, 
   3.770086415049932*^9}],

Cell[BoxData[
 RowBox[{"{", 
  RowBox[{"56", ",", "6"}], "}"}]], "Output",
 CellChangeTimes->{
  3.7695868793556747`*^9, {3.769589621937977*^9, 3.7695896322901*^9}, 
   3.769589786340122*^9, 3.7695908185985527`*^9, 3.7697408947514772`*^9, 
   3.7700832284304667`*^9, 3.7700847774456367`*^9, 3.7700848946568003`*^9, 
   3.7700852279232674`*^9, {3.770085344771432*^9, 3.770085358851452*^9}, 
   3.770086415049932*^9}]
}, Open  ]],

Cell[CellGroupData[{

Cell[BoxData[{
 RowBox[{"h2", "[", 
  RowBox[{
  "c7", ",", "1", ",", "c6", ",", "0", ",", "mm", ",", "v1", ",", "v2", ",", 
   "v3", ",", "1", ",", "1"}], "]"}], "\[IndentingNewLine]", 
 RowBox[{"h2", "[", 
  RowBox[{
  "c7", ",", "1", ",", "c6", ",", "0", ",", "mm", ",", "v1", ",", "v2", ",", 
   "v3", ",", "1", ",", "2"}], "]"}], "\[IndentingNewLine]", 
 RowBox[{"h2", "[", 
  RowBox[{
  "c7", ",", "1", ",", "c6", ",", "0", ",", "mm", ",", "v1", ",", "v2", ",", 
   "v3", ",", "84", ",", "1"}], "]"}]}], "Input",
 CellChangeTimes->{{3.769565821018606*^9, 3.76956593517387*^9}, {
   3.769565983124874*^9, 3.7695661039128637`*^9}, {3.769586089069474*^9, 
   3.7695860941731052`*^9}, {3.769586171290082*^9, 3.769586210185091*^9}, {
   3.7695862536948643`*^9, 3.769586325039906*^9}, {3.769586377130125*^9, 
   3.7695864150317593`*^9}, {3.769586479383115*^9, 3.769586535259589*^9}, 
   3.7695866319981747`*^9, {3.76958671554839*^9, 3.769586738145607*^9}, {
   3.7695868107303057`*^9, 3.76958682157668*^9}, {3.76958689198954*^9, 
   3.769586911115295*^9}, {3.769586954803059*^9, 3.769586985625543*^9}, 
   3.769587018247856*^9, {3.769588102350844*^9, 3.769588108156982*^9}, {
   3.769590081105608*^9, 3.769590082305367*^9}, {3.769590210158229*^9, 
   3.769590291850339*^9}, {3.769590352727273*^9, 3.769590356535019*^9}, {
   3.7697410027846284`*^9, 3.7697410750977297`*^9}, {3.7697411442528267`*^9, 
   3.7697411490028334`*^9}, {3.770084785745648*^9, 3.770084804735675*^9}, {
   3.7700851018420906`*^9, 3.7700851207821174`*^9}}],

Cell[BoxData[
 RowBox[{
  RowBox[{"3", " ", "v1"}], "+", 
  RowBox[{"3", " ", "v2"}], "+", 
  RowBox[{"9", " ", "v3"}]}]], "Output",
 CellChangeTimes->{{3.769741052757698*^9, 3.769741076057731*^9}, {
   3.7697411389028196`*^9, 3.769741150022835*^9}, 3.7700832358604765`*^9, {
   3.7700847994956675`*^9, 3.7700848060356765`*^9}, 3.7700848968068037`*^9, 
   3.7700851228121204`*^9, 3.7700852314332724`*^9, 3.7700853713814692`*^9, 
   3.7700864205899396`*^9}],

Cell[BoxData[
 RowBox[{
  RowBox[{"3", " ", "v1"}], "+", "v2", "+", 
  RowBox[{"6", " ", "v3"}]}]], "Output",
 CellChangeTimes->{{3.769741052757698*^9, 3.769741076057731*^9}, {
   3.7697411389028196`*^9, 3.769741150022835*^9}, 3.7700832358604765`*^9, {
   3.7700847994956675`*^9, 3.7700848060356765`*^9}, 3.7700848968068037`*^9, 
   3.7700851228121204`*^9, 3.7700852314332724`*^9, 3.7700853713814692`*^9, 
   3.7700864205899396`*^9}],

Cell[BoxData[
 RowBox[{
  RowBox[{"3", " ", "mm"}], "+", 
  RowBox[{"3", " ", "v2"}]}]], "Output",
 CellChangeTimes->{{3.769741052757698*^9, 3.769741076057731*^9}, {
   3.7697411389028196`*^9, 3.769741150022835*^9}, 3.7700832358604765`*^9, {
   3.7700847994956675`*^9, 3.7700848060356765`*^9}, 3.7700848968068037`*^9, 
   3.7700851228121204`*^9, 3.7700852314332724`*^9, 3.7700853713814692`*^9, 
   3.7700864205999393`*^9}]
}, Open  ]],

Cell[CellGroupData[{

Cell[BoxData[
 RowBox[{"H", "=", 
  RowBox[{"Table", "[", 
   RowBox[{
    RowBox[{"h2", "[", 
     RowBox[{
     "c7", ",", "1", ",", "c6", ",", "0", ",", "mm", ",", "v1", ",", "v2", 
      ",", "v3", ",", "i", ",", "j"}], "]"}], ",", 
    RowBox[{"{", 
     RowBox[{"i", ",", "1", ",", "84"}], "}"}], ",", 
    RowBox[{"{", 
     RowBox[{"j", ",", "1", ",", "56"}], "}"}]}], "]"}]}]], "Input",
 CellChangeTimes->{{3.7697410376976776`*^9, 3.7697410391276793`*^9}, {
  3.769741206016915*^9, 3.769741245901971*^9}, {3.769741278943017*^9, 
  3.769741279353018*^9}, {3.7700848631567564`*^9, 3.7700848750667734`*^9}}],

Cell[BoxData[
 InterpretationBox[
  TagBox[
   PanelBox[GridBox[{
      {
       StyleBox[
        StyleBox[
         DynamicBox[ToBoxes[
           FEPrivate`FrontEndResource["FEStrings", "sizeExplanation"], 
           StandardForm],
          ImageSizeCache->{293., {2., 8.}}],
         StripOnInput->False,
         DynamicUpdating->True], "Panel",
        StripOnInput->False,
        Background->None]},
      {
       ItemBox[
        TagBox[
         RowBox[{"{", 
          RowBox[{
           RowBox[{"{", 
            RowBox[{
             RowBox[{
              RowBox[{"3", " ", "v1"}], "+", 
              RowBox[{"3", " ", "v2"}], "+", 
              RowBox[{"9", " ", "v3"}]}], ",", 
             RowBox[{
              RowBox[{"3", " ", "v1"}], "+", "v2", "+", 
              RowBox[{"6", " ", "v3"}]}], ",", 
             RowBox[{
              RowBox[{"3", " ", "v1"}], "+", "v2", "+", 
              RowBox[{"3", " ", "v3"}]}], ",", 
             RowBox[{
              RowBox[{"3", " ", "v1"}], "+", 
              RowBox[{"3", " ", "v2"}]}], ",", 
             RowBox[{
              RowBox[{"3", " ", "v1"}], "+", "v2", "+", 
              RowBox[{"6", " ", "v3"}]}], ",", 
             RowBox[{
              RowBox[{"3", " ", "v1"}], "+", 
              RowBox[{"3", " ", "v3"}]}], ",", 
             RowBox[{
              RowBox[{"3", " ", "v1"}], "+", "v2"}], ",", 
             RowBox[{
              RowBox[{"3", " ", "v1"}], "+", "v2", "+", 
              RowBox[{"3", " ", "v3"}]}], ",", 
             RowBox[{
              RowBox[{"3", " ", "v1"}], "+", "v2"}], ",", 
             RowBox[{
              RowBox[{"3", " ", "v1"}], "+", 
              RowBox[{"3", " ", "v2"}]}], ",", 
             RowBox[{
              RowBox[{"3", " ", "v1"}], "+", "v2", "+", 
              RowBox[{"6", " ", "v3"}]}], ",", 
             RowBox[{
              RowBox[{"3", " ", "v1"}], "+", 
              RowBox[{"3", " ", "v3"}]}], ",", 
             RowBox[{
              RowBox[{"3", " ", "v1"}], "+", "v2"}], ",", 
             RowBox[{
              RowBox[{"3", " ", "v1"}], "+", 
              RowBox[{"3", " ", "v3"}]}], ",", 
             RowBox[{"3", " ", "v1"}], ",", 
             RowBox[{
              RowBox[{"3", " ", "v1"}], "+", "v2"}], ",", 
             RowBox[{
              RowBox[{"3", " ", "v1"}], "+", "v2", "+", 
              RowBox[{"3", " ", "v3"}]}], ",", 
             RowBox[{
              RowBox[{"3", " ", "v1"}], "+", "v2"}], ",", 
             RowBox[{
              RowBox[{"3", " ", "v1"}], "+", "v2"}], ",", 
             RowBox[{
              RowBox[{"3", " ", "v1"}], "+", 
              RowBox[{"3", " ", "v2"}]}], ",", 
             RowBox[{"\[LeftSkeleton]", "17", "\[RightSkeleton]"}], ",", 
             RowBox[{
              RowBox[{"3", " ", "v1"}], "+", "v2"}], ",", 
             RowBox[{
              RowBox[{"3", " ", "v1"}], "+", 
              RowBox[{"3", " ", "v3"}]}], ",", 
             RowBox[{"3", " ", "v1"}], ",", 
             RowBox[{
              RowBox[{"3", " ", "v1"}], "+", "v2"}], ",", 
             RowBox[{
              RowBox[{"3", " ", "v1"}], "+", 
              RowBox[{"3", " ", "v3"}]}], ",", 
             RowBox[{"3", " ", "v1"}], ",", 
             RowBox[{"3", " ", "v1"}], ",", 
             RowBox[{
              RowBox[{"3", " ", "v1"}], "+", "v2"}], ",", 
             RowBox[{
              RowBox[{"3", " ", "v1"}], "+", 
              RowBox[{"3", " ", "v3"}]}], ",", 
             RowBox[{"3", " ", "v1"}], ",", 
             RowBox[{"3", " ", "v1"}], ",", 
             RowBox[{"3", " ", "v1"}], ",", 
             RowBox[{
              RowBox[{"3", " ", "v1"}], "+", "v2"}], ",", 
             RowBox[{
              RowBox[{"3", " ", "v1"}], "+", "v2", "+", 
              RowBox[{"3", " ", "v3"}]}], ",", 
             RowBox[{
              RowBox[{"3", " ", "v1"}], "+", "v2"}], ",", 
             RowBox[{
              RowBox[{"3", " ", "v1"}], "+", "v2"}], ",", 
             RowBox[{
              RowBox[{"3", " ", "v1"}], "+", "v2"}], ",", 
             RowBox[{
              RowBox[{"3", " ", "v1"}], "+", "v2"}], ",", 
             RowBox[{
              RowBox[{"3", " ", "v1"}], "+", 
              RowBox[{"3", " ", "v2"}]}]}], "}"}], ",", 
           RowBox[{"\[LeftSkeleton]", "82", "\[RightSkeleton]"}], ",", 
           RowBox[{"{", 
            RowBox[{"\[LeftSkeleton]", "1", "\[RightSkeleton]"}], "}"}]}], 
          "}"}],
         Short[#, 5]& ],
        Background->GrayLevel[1],
        BaseStyle->{Deployed -> False},
        Frame->True,
        FrameStyle->GrayLevel[0, 0.2],
        StripOnInput->False]},
      {
       RowBox[{
        ButtonBox[
         StyleBox[
          StyleBox[
           DynamicBox[ToBoxes[
             FEPrivate`FrontEndResource["FEStrings", "sizeShowLess"], 
             StandardForm],
            ImageSizeCache->{53., {1., 8.}}],
           StripOnInput->False,
           DynamicUpdating->True], "Panel",
          StripOnInput->False,
          Background->None],
         Appearance->Automatic,
         ButtonFunction:>OutputSizeLimit`ButtonFunction[
          Identity, 14, 24707850602310596332, 5/2],
         Enabled->True,
         Evaluator->Automatic,
         Method->"Queued"], "\[ThinSpace]", 
        ButtonBox[
         StyleBox[
          StyleBox[
           DynamicBox[ToBoxes[
             FEPrivate`FrontEndResource["FEStrings", "sizeShowMore"], 
             StandardForm],
            ImageSizeCache->{59., {1., 8.}}],
           StripOnInput->False,
           DynamicUpdating->True], "Panel",
          StripOnInput->False,
          Background->None],
         Appearance->Automatic,
         ButtonFunction:>OutputSizeLimit`ButtonFunction[
          Identity, 14, 24707850602310596332, 5 2],
         Enabled->True,
         Evaluator->Automatic,
         Method->"Queued"], "\[ThinSpace]", 
        ButtonBox[
         StyleBox[
          StyleBox[
           DynamicBox[ToBoxes[
             FEPrivate`FrontEndResource["FEStrings", "sizeShowAll"], 
             StandardForm],
            ImageSizeCache->{92., {2., 8.}}],
           StripOnInput->False,
           DynamicUpdating->True], "Panel",
          StripOnInput->False,
          Background->None],
         Appearance->Automatic,
         ButtonFunction:>OutputSizeLimit`ButtonFunction[
          Identity, 14, 24707850602310596332, Infinity],
         Enabled->True,
         Evaluator->Automatic,
         Method->"Queued"], "\[ThinSpace]", 
        ButtonBox[
         StyleBox[
          StyleBox[
           DynamicBox[ToBoxes[
             FEPrivate`FrontEndResource["FEStrings", "sizeChangeLimit"], 
             StandardForm],
            ImageSizeCache->{75., {1., 8.}}],
           StripOnInput->False,
           DynamicUpdating->True], "Panel",
          StripOnInput->False,
          Background->None],
         Appearance->Automatic,
         ButtonFunction:>FrontEndExecute[{
            FrontEnd`SetOptions[
            FrontEnd`$FrontEnd, 
             FrontEnd`PreferencesSettings -> {"Page" -> "Evaluation"}], 
            FrontEnd`FrontEndToken["PreferencesDialog"]}],
         Evaluator->None,
         Method->"Preemptive"]}]}
     },
     GridBoxAlignment->{
      "Columns" -> {{Left}}, "ColumnsIndexed" -> {}, "Rows" -> {{Baseline}}, 
       "RowsIndexed" -> {}},
     GridBoxDividers->{
      "Columns" -> {{False}}, "ColumnsIndexed" -> {}, "Rows" -> {{False}}, 
       "RowsIndexed" -> {}},
     GridBoxItemSize->{
      "Columns" -> {{Automatic}}, "ColumnsIndexed" -> {}, "Rows" -> {{1.}}, 
       "RowsIndexed" -> {}},
     GridBoxSpacings->{"Columns" -> {
         Offset[0.27999999999999997`], {
          Offset[0.5599999999999999]}, 
         Offset[0.27999999999999997`]}, "ColumnsIndexed" -> {}, "Rows" -> {
         Offset[0.2], {
          Offset[1.2]}, 
         Offset[0.2]}, "RowsIndexed" -> {}}],
    DefaultBaseStyle->{},
    FrameMargins->5],
   Deploy,
   DefaultBaseStyle->{Deployed -> True}],
  Out[14]]], "Output",
 CellChangeTimes->{
  3.7697412469019723`*^9, 3.7697412814530206`*^9, 3.7700832435804873`*^9, {
   3.7700848875967903`*^9, 3.7700848998368077`*^9}, 3.7700851381421413`*^9, 
   3.7700852344232764`*^9, 3.7700853760114756`*^9, 3.7700864252899466`*^9}]
}, Open  ]],

Cell[CellGroupData[{

Cell[BoxData[
 RowBox[{
  RowBox[{"(*", " ", 
   RowBox[{"indicator", " ", "where", " ", "Umm", " ", "apears", " ", 
    RowBox[{"(", "ix1", ")"}], " ", "and", " ", "absent", " ", 
    RowBox[{"(", "ix0", ")"}]}], " ", "*)"}], "\[IndentingNewLine]", 
  RowBox[{
   RowBox[{
    RowBox[{"ix1", "=", 
     RowBox[{"Table", "[", 
      RowBox[{
       RowBox[{"Sign", "[", 
        RowBox[{"h2", "[", 
         RowBox[{
         "c7", ",", "1", ",", "c6", ",", "0", ",", "0", ",", "0", ",", "1", 
          ",", "0", ",", "i", ",", "j"}], "]"}], "]"}], ",", 
       RowBox[{"{", 
        RowBox[{"i", ",", "1", ",", "84"}], "}"}], ",", 
       RowBox[{"{", 
        RowBox[{"j", ",", "1", ",", "56"}], "}"}]}], "]"}]}], ";"}], 
   "\[IndentingNewLine]", 
   RowBox[{
    RowBox[{"ix0", "=", 
     RowBox[{"Table", "[", 
      RowBox[{
       RowBox[{"1", "-", "\[IndentingNewLine]", 
        RowBox[{"Sign", "[", 
         RowBox[{"h2", "[", 
          RowBox[{
          "c7", ",", "1", ",", "c6", ",", "0", ",", "0", ",", "0", ",", "1", 
           ",", "0", ",", "i", ",", "j"}], "]"}], "]"}]}], ",", 
       RowBox[{"{", 
        RowBox[{"i", ",", "1", ",", "84"}], "}"}], ",", 
       RowBox[{"{", 
        RowBox[{"j", ",", "1", ",", "56"}], "}"}]}], "]"}]}], ";"}], 
   "\[IndentingNewLine]", 
   RowBox[{"Dimensions", "[", "ix0", "]"}], "\[IndentingNewLine]", 
   RowBox[{"Apply", "[", 
    RowBox[{"Plus", ",", 
     RowBox[{"Flatten", "[", "ix1", "]"}]}], "]"}], "\[IndentingNewLine]", 
   RowBox[{"Apply", "[", 
    RowBox[{"Plus", ",", 
     RowBox[{"Flatten", "[", "ix0", "]"}]}], "]"}], 
   "\[IndentingNewLine]"}]}]], "Input",
 CellChangeTimes->{{3.769566371660034*^9, 3.769566418380262*^9}, {
   3.769567788272099*^9, 3.769567822468914*^9}, {3.769742519750765*^9, 
   3.769742597073873*^9}, {3.7697427680521135`*^9, 3.7697427768841257`*^9}, {
   3.769742807826169*^9, 3.7697428118061748`*^9}, {3.769742900498299*^9, 
   3.7697430161934614`*^9}, {3.7697431301296215`*^9, 
   3.7697431642906694`*^9}, {3.7697435348331895`*^9, 3.769743615358303*^9}, 
   3.7700851570931683`*^9, {3.770085193133219*^9, 3.7700852053132358`*^9}, {
   3.7700852510643*^9, 3.7700852594843116`*^9}}],

Cell[BoxData[
 RowBox[{"{", 
  RowBox[{"84", ",", "56"}], "}"}]], "Output",
 CellChangeTimes->{
  3.7697425984838753`*^9, {3.769742780864132*^9, 3.7697428318362026`*^9}, 
   3.769742932580344*^9, 3.7697429699503965`*^9, {3.769743008943451*^9, 
   3.7697430231434712`*^9}, {3.769743597717278*^9, 3.7697436170883055`*^9}, 
   3.770083250210497*^9, 3.770083306611576*^9, 3.7700849249778433`*^9, {
   3.7700851411921463`*^9, 3.7700851601631727`*^9}, 3.770085333071416*^9, 
   3.770085382551485*^9, 3.7700864343199587`*^9}],

Cell[BoxData["3024"], "Output",
 CellChangeTimes->{
  3.7697425984838753`*^9, {3.769742780864132*^9, 3.7697428318362026`*^9}, 
   3.769742932580344*^9, 3.7697429699503965`*^9, {3.769743008943451*^9, 
   3.7697430231434712`*^9}, {3.769743597717278*^9, 3.7697436170883055`*^9}, 
   3.770083250210497*^9, 3.770083306611576*^9, 3.7700849249778433`*^9, {
   3.7700851411921463`*^9, 3.7700851601631727`*^9}, 3.770085333071416*^9, 
   3.770085382551485*^9, 3.7700864343199587`*^9}],

Cell[BoxData["1680"], "Output",
 CellChangeTimes->{
  3.7697425984838753`*^9, {3.769742780864132*^9, 3.7697428318362026`*^9}, 
   3.769742932580344*^9, 3.7697429699503965`*^9, {3.769743008943451*^9, 
   3.7697430231434712`*^9}, {3.769743597717278*^9, 3.7697436170883055`*^9}, 
   3.770083250210497*^9, 3.770083306611576*^9, 3.7700849249778433`*^9, {
   3.7700851411921463`*^9, 3.7700851601631727`*^9}, 3.770085333071416*^9, 
   3.770085382551485*^9, 3.7700864343199587`*^9}]
}, Open  ]],

Cell[CellGroupData[{

Cell[BoxData[{
 RowBox[{"p", "=", 
  RowBox[{"Exp", "[", 
   RowBox[{"-", "H"}], "]"}]}], "\[IndentingNewLine]", 
 RowBox[{"Dimensions", "[", "p", "]"}]}], "Input",
 CellChangeTimes->{{3.7695678435455847`*^9, 3.769567862530143*^9}, {
  3.769567944774824*^9, 3.769567961510562*^9}, {3.769567992024045*^9, 
  3.769567995012198*^9}, {3.769743883691679*^9, 3.769743892131691*^9}}],

Cell[BoxData[
 InterpretationBox[
  TagBox[
   PanelBox[GridBox[{
      {
       StyleBox[
        StyleBox[
         DynamicBox[ToBoxes[
           FEPrivate`FrontEndResource["FEStrings", "sizeExplanation"], 
           StandardForm],
          ImageSizeCache->{293., {2., 8.}}],
         StripOnInput->False,
         DynamicUpdating->True], "Panel",
        StripOnInput->False,
        Background->None]},
      {
       ItemBox[
        TagBox[
         RowBox[{"{", 
          RowBox[{
           RowBox[{"{", 
            RowBox[{
             SuperscriptBox["\[ExponentialE]", 
              RowBox[{
               RowBox[{
                RowBox[{"-", "3"}], " ", "v1"}], "-", 
               RowBox[{"3", " ", "v2"}], "-", 
               RowBox[{"9", " ", "v3"}]}]], ",", 
             SuperscriptBox["\[ExponentialE]", 
              RowBox[{
               RowBox[{
                RowBox[{"-", "3"}], " ", "v1"}], "-", "v2", "-", 
               RowBox[{"6", " ", "v3"}]}]], ",", 
             SuperscriptBox["\[ExponentialE]", 
              RowBox[{
               RowBox[{
                RowBox[{"-", "3"}], " ", "v1"}], "-", "v2", "-", 
               RowBox[{"3", " ", "v3"}]}]], ",", 
             SuperscriptBox["\[ExponentialE]", 
              RowBox[{
               RowBox[{
                RowBox[{"-", "3"}], " ", "v1"}], "-", 
               RowBox[{"3", " ", "v2"}]}]], ",", 
             SuperscriptBox["\[ExponentialE]", 
              RowBox[{
               RowBox[{
                RowBox[{"-", "3"}], " ", "v1"}], "-", "v2", "-", 
               RowBox[{"6", " ", "v3"}]}]], ",", 
             SuperscriptBox["\[ExponentialE]", 
              RowBox[{
               RowBox[{
                RowBox[{"-", "3"}], " ", "v1"}], "-", 
               RowBox[{"3", " ", "v3"}]}]], ",", 
             SuperscriptBox["\[ExponentialE]", 
              RowBox[{
               RowBox[{
                RowBox[{"-", "3"}], " ", "v1"}], "-", "v2"}]], ",", 
             SuperscriptBox["\[ExponentialE]", 
              RowBox[{
               RowBox[{
                RowBox[{"-", "3"}], " ", "v1"}], "-", "v2", "-", 
               RowBox[{"3", " ", "v3"}]}]], ",", 
             SuperscriptBox["\[ExponentialE]", 
              RowBox[{
               RowBox[{
                RowBox[{"-", "3"}], " ", "v1"}], "-", "v2"}]], ",", 
             SuperscriptBox["\[ExponentialE]", 
              RowBox[{
               RowBox[{
                RowBox[{"-", "3"}], " ", "v1"}], "-", 
               RowBox[{"3", " ", "v2"}]}]], ",", 
             SuperscriptBox["\[ExponentialE]", 
              RowBox[{
               RowBox[{
                RowBox[{"-", "3"}], " ", "v1"}], "-", "v2", "-", 
               RowBox[{"6", " ", "v3"}]}]], ",", 
             SuperscriptBox["\[ExponentialE]", 
              RowBox[{
               RowBox[{
                RowBox[{"-", "3"}], " ", "v1"}], "-", 
               RowBox[{"3", " ", "v3"}]}]], ",", 
             SuperscriptBox["\[ExponentialE]", 
              RowBox[{
               RowBox[{
                RowBox[{"-", "3"}], " ", "v1"}], "-", "v2"}]], ",", 
             SuperscriptBox["\[ExponentialE]", 
              RowBox[{
               RowBox[{
                RowBox[{"-", "3"}], " ", "v1"}], "-", 
               RowBox[{"3", " ", "v3"}]}]], ",", 
             SuperscriptBox["\[ExponentialE]", 
              RowBox[{
               RowBox[{"-", "3"}], " ", "v1"}]], ",", 
             SuperscriptBox["\[ExponentialE]", 
              RowBox[{
               RowBox[{
                RowBox[{"-", "3"}], " ", "v1"}], "-", "v2"}]], ",", 
             RowBox[{"\[LeftSkeleton]", "25", "\[RightSkeleton]"}], ",", 
             SuperscriptBox["\[ExponentialE]", 
              RowBox[{
               RowBox[{
                RowBox[{"-", "3"}], " ", "v1"}], "-", 
               RowBox[{"3", " ", "v3"}]}]], ",", 
             SuperscriptBox["\[ExponentialE]", 
              RowBox[{
               RowBox[{"-", "3"}], " ", "v1"}]], ",", 
             SuperscriptBox["\[ExponentialE]", 
              RowBox[{
               RowBox[{"-", "3"}], " ", "v1"}]], ",", 
             SuperscriptBox["\[ExponentialE]", 
              RowBox[{
               RowBox[{
                RowBox[{"-", "3"}], " ", "v1"}], "-", "v2"}]], ",", 
             SuperscriptBox["\[ExponentialE]", 
              RowBox[{
               RowBox[{
                RowBox[{"-", "3"}], " ", "v1"}], "-", 
               RowBox[{"3", " ", "v3"}]}]], ",", 
             SuperscriptBox["\[ExponentialE]", 
              RowBox[{
               RowBox[{"-", "3"}], " ", "v1"}]], ",", 
             SuperscriptBox["\[ExponentialE]", 
              RowBox[{
               RowBox[{"-", "3"}], " ", "v1"}]], ",", 
             SuperscriptBox["\[ExponentialE]", 
              RowBox[{
               RowBox[{"-", "3"}], " ", "v1"}]], ",", 
             SuperscriptBox["\[ExponentialE]", 
              RowBox[{
               RowBox[{
                RowBox[{"-", "3"}], " ", "v1"}], "-", "v2"}]], ",", 
             SuperscriptBox["\[ExponentialE]", 
              RowBox[{
               RowBox[{
                RowBox[{"-", "3"}], " ", "v1"}], "-", "v2", "-", 
               RowBox[{"3", " ", "v3"}]}]], ",", 
             SuperscriptBox["\[ExponentialE]", 
              RowBox[{
               RowBox[{
                RowBox[{"-", "3"}], " ", "v1"}], "-", "v2"}]], ",", 
             SuperscriptBox["\[ExponentialE]", 
              RowBox[{
               RowBox[{
                RowBox[{"-", "3"}], " ", "v1"}], "-", "v2"}]], ",", 
             SuperscriptBox["\[ExponentialE]", 
              RowBox[{
               RowBox[{
                RowBox[{"-", "3"}], " ", "v1"}], "-", "v2"}]], ",", 
             SuperscriptBox["\[ExponentialE]", 
              RowBox[{
               RowBox[{
                RowBox[{"-", "3"}], " ", "v1"}], "-", "v2"}]], ",", 
             SuperscriptBox["\[ExponentialE]", 
              RowBox[{
               RowBox[{
                RowBox[{"-", "3"}], " ", "v1"}], "-", 
               RowBox[{"3", " ", "v2"}]}]]}], "}"}], ",", 
           RowBox[{"\[LeftSkeleton]", "83", "\[RightSkeleton]"}]}], "}"}],
         Short[#, 5]& ],
        Background->GrayLevel[1],
        BaseStyle->{Deployed -> False},
        Frame->True,
        FrameStyle->GrayLevel[0, 0.2],
        StripOnInput->False]},
      {
       RowBox[{
        ButtonBox[
         StyleBox[
          StyleBox[
           DynamicBox[ToBoxes[
             FEPrivate`FrontEndResource["FEStrings", "sizeShowLess"], 
             StandardForm],
            ImageSizeCache->{53., {1., 8.}}],
           StripOnInput->False,
           DynamicUpdating->True], "Panel",
          StripOnInput->False,
          Background->None],
         Appearance->Automatic,
         ButtonFunction:>OutputSizeLimit`ButtonFunction[
          Identity, 20, 24707850602310596332, 5/2],
         Enabled->True,
         Evaluator->Automatic,
         Method->"Queued"], "\[ThinSpace]", 
        ButtonBox[
         StyleBox[
          StyleBox[
           DynamicBox[ToBoxes[
             FEPrivate`FrontEndResource["FEStrings", "sizeShowMore"], 
             StandardForm],
            ImageSizeCache->{59., {1., 8.}}],
           StripOnInput->False,
           DynamicUpdating->True], "Panel",
          StripOnInput->False,
          Background->None],
         Appearance->Automatic,
         ButtonFunction:>OutputSizeLimit`ButtonFunction[
          Identity, 20, 24707850602310596332, 5 2],
         Enabled->True,
         Evaluator->Automatic,
         Method->"Queued"], "\[ThinSpace]", 
        ButtonBox[
         StyleBox[
          StyleBox[
           DynamicBox[ToBoxes[
             FEPrivate`FrontEndResource["FEStrings", "sizeShowAll"], 
             StandardForm],
            ImageSizeCache->{92., {2., 8.}}],
           StripOnInput->False,
           DynamicUpdating->True], "Panel",
          StripOnInput->False,
          Background->None],
         Appearance->Automatic,
         ButtonFunction:>OutputSizeLimit`ButtonFunction[
          Identity, 20, 24707850602310596332, Infinity],
         Enabled->True,
         Evaluator->Automatic,
         Method->"Queued"], "\[ThinSpace]", 
        ButtonBox[
         StyleBox[
          StyleBox[
           DynamicBox[ToBoxes[
             FEPrivate`FrontEndResource["FEStrings", "sizeChangeLimit"], 
             StandardForm],
            ImageSizeCache->{75., {1., 8.}}],
           StripOnInput->False,
           DynamicUpdating->True], "Panel",
          StripOnInput->False,
          Background->None],
         Appearance->Automatic,
         ButtonFunction:>FrontEndExecute[{
            FrontEnd`SetOptions[
            FrontEnd`$FrontEnd, 
             FrontEnd`PreferencesSettings -> {"Page" -> "Evaluation"}], 
            FrontEnd`FrontEndToken["PreferencesDialog"]}],
         Evaluator->None,
         Method->"Preemptive"]}]}
     },
     GridBoxAlignment->{
      "Columns" -> {{Left}}, "ColumnsIndexed" -> {}, "Rows" -> {{Baseline}}, 
       "RowsIndexed" -> {}},
     GridBoxDividers->{
      "Columns" -> {{False}}, "ColumnsIndexed" -> {}, "Rows" -> {{False}}, 
       "RowsIndexed" -> {}},
     GridBoxItemSize->{
      "Columns" -> {{Automatic}}, "ColumnsIndexed" -> {}, "Rows" -> {{1.}}, 
       "RowsIndexed" -> {}},
     GridBoxSpacings->{"Columns" -> {
         Offset[0.27999999999999997`], {
          Offset[0.5599999999999999]}, 
         Offset[0.27999999999999997`]}, "ColumnsIndexed" -> {}, "Rows" -> {
         Offset[0.2], {
          Offset[1.2]}, 
         Offset[0.2]}, "RowsIndexed" -> {}}],
    DefaultBaseStyle->{},
    FrameMargins->5],
   Deploy,
   DefaultBaseStyle->{Deployed -> True}],
  Out[20]]], "Output",
 CellChangeTimes->{3.7695679620906353`*^9, 3.7697438930716925`*^9, 
  3.7700833115215826`*^9, 3.770084942827868*^9, 3.7700851678431835`*^9, 
  3.770085388941494*^9, 3.770086438139964*^9}],

Cell[BoxData[
 RowBox[{"{", 
  RowBox[{"84", ",", "56"}], "}"}]], "Output",
 CellChangeTimes->{3.7695679620906353`*^9, 3.7697438930716925`*^9, 
  3.7700833115215826`*^9, 3.770084942827868*^9, 3.7700851678431835`*^9, 
  3.770085388941494*^9, 3.7700864381499643`*^9}]
}, Open  ]],

Cell[CellGroupData[{

Cell[BoxData[
 RowBox[{
  RowBox[{"(*", " ", 
   RowBox[{
    RowBox[{"dist", " ", "g1"}], ",", "g2"}], " ", "*)"}], 
  "\[IndentingNewLine]", 
  RowBox[{
   RowBox[{
    RowBox[{"g1", "=", 
     RowBox[{"degen", "[", "c7", "]"}]}], ";"}], "\[IndentingNewLine]", 
   RowBox[{"Dimensions", "[", "g1", "]"}], "\[IndentingNewLine]", 
   RowBox[{"Apply", "[", 
    RowBox[{"Plus", ",", "g1"}], "]"}], "\[IndentingNewLine]", 
   RowBox[{"Print", "[", 
    RowBox[{"7", "^", "3"}], "]"}], "\[IndentingNewLine]", 
   RowBox[{
    RowBox[{"g2", "=", 
     RowBox[{"degen", "[", "c6", "]"}]}], ";"}], "\[IndentingNewLine]", 
   RowBox[{"Dimensions", "[", "g2", "]"}], "\[IndentingNewLine]", 
   RowBox[{"Apply", "[", 
    RowBox[{"Plus", ",", "g2"}], "]"}], "\[IndentingNewLine]", 
   RowBox[{"Print", "[", 
    RowBox[{"6", "^", "3"}], "]"}]}]}]], "Input",
 CellChangeTimes->{{3.7700837587092094`*^9, 3.770083862051354*^9}, {
  3.770083899961407*^9, 3.7700839029214115`*^9}, {3.7700854706526084`*^9, 
  3.770085519003676*^9}, {3.7700856986059284`*^9, 3.7700856995759296`*^9}}],

Cell[BoxData[
 RowBox[{"{", "84", "}"}]], "Output",
 CellChangeTimes->{3.7700855243436832`*^9, 3.7700864425999703`*^9}],

Cell[BoxData["343"], "Output",
 CellChangeTimes->{3.7700855243436832`*^9, 3.77008644260997*^9}],

Cell[BoxData["343"], "Print",
 CellChangeTimes->{3.7700855243636837`*^9, 3.77008644260997*^9}],

Cell[BoxData[
 RowBox[{"{", "56", "}"}]], "Output",
 CellChangeTimes->{3.7700855243436832`*^9, 3.77008644260997*^9}],

Cell[BoxData["216"], "Output",
 CellChangeTimes->{3.7700855243436832`*^9, 3.77008644260997*^9}],

Cell[BoxData["216"], "Print",
 CellChangeTimes->{3.7700855243636837`*^9, 3.77008644260997*^9}]
}, Open  ]],

Cell[BoxData[
 RowBox[{
  RowBox[{"(*", " ", 
   RowBox[{
    RowBox[{"indist", " ", "g1"}], "=", 
    RowBox[{"g2", "=", "1"}]}], " ", "*)"}], "\[IndentingNewLine]", 
  RowBox[{"(*", " ", 
   RowBox[{"un", "-", 
    RowBox[{"comment", " ", "for", " ", "indist"}]}], " ", "*)"}], 
  "\[IndentingNewLine]", 
  RowBox[{"(*", " ", 
   RowBox[{
    RowBox[{"g1", "=", 
     RowBox[{"Table", "[", 
      RowBox[{"1", ",", 
       RowBox[{"{", 
        RowBox[{"i", ",", "1", ",", "84"}], "}"}]}], "]"}]}], ";"}], " ", 
   "*)"}], "\[IndentingNewLine]", 
  RowBox[{"(*", " ", 
   RowBox[{
    RowBox[{"g2", "=", 
     RowBox[{"Table", "[", 
      RowBox[{"1", ",", 
       RowBox[{"{", 
        RowBox[{"j", ",", "1", ",", "56"}], "}"}]}], "]"}]}], ";"}], " ", 
   "*)"}]}]], "Input",
 CellChangeTimes->{
  3.770085723445963*^9, {3.7700857624370174`*^9, 3.7700857633170185`*^9}, {
   3.770086345058834*^9, 3.7700863911998987`*^9}}],

Cell[CellGroupData[{

Cell[BoxData[{
 RowBox[{
  RowBox[{"pred", "=", 
   RowBox[{"Table", "[", 
    RowBox[{
     RowBox[{
      RowBox[{"p", "[", 
       RowBox[{"[", 
        RowBox[{"i", ",", "j"}], "]"}], "]"}], " ", 
      RowBox[{"ix0", "[", 
       RowBox[{"[", 
        RowBox[{"i", ",", "j"}], "]"}], "]"}], " ", 
      RowBox[{"g1", "[", 
       RowBox[{"[", "i", "]"}], "]"}], " ", 
      RowBox[{"g2", "[", 
       RowBox[{"[", "j", "]"}], "]"}]}], ",", 
     RowBox[{"{", 
      RowBox[{"i", ",", "1", ",", "84"}], "}"}], ",", 
     RowBox[{"{", 
      RowBox[{"j", ",", "1", ",", "56"}], "}"}]}], "]"}]}], 
  ";"}], "\[IndentingNewLine]", 
 RowBox[{"zred", "=", 
  RowBox[{"Apply", "[", 
   RowBox[{"Plus", ",", 
    RowBox[{"Flatten", "[", "pred", "]"}]}], "]"}]}]}], "Input",
 CellChangeTimes->{{3.769567998876461*^9, 3.769568054019787*^9}, {
  3.769569888302202*^9, 3.7695699419952707`*^9}, {3.769743814249582*^9, 
  3.7697438239405956`*^9}, {3.769743996027837*^9, 3.7697440081178536`*^9}, {
  3.769744054379918*^9, 3.7697440558199205`*^9}, {3.7700851757431946`*^9, 
  3.7700851764631953`*^9}, {3.7700855665347424`*^9, 3.770085727705969*^9}}],

Cell[BoxData[
 RowBox[{"720", "+", 
  RowBox[{"120", " ", 
   SuperscriptBox["\[ExponentialE]", 
    RowBox[{
     RowBox[{"-", "3"}], " ", "mm"}]]}], "+", 
  RowBox[{"1080", " ", 
   SuperscriptBox["\[ExponentialE]", 
    RowBox[{
     RowBox[{"-", "2"}], " ", "mm"}]]}], "+", 
  RowBox[{"2160", " ", 
   SuperscriptBox["\[ExponentialE]", 
    RowBox[{"-", "mm"}]]}], "+", 
  RowBox[{"1080", " ", 
   SuperscriptBox["\[ExponentialE]", 
    RowBox[{
     RowBox[{"-", "mm"}], "-", "v1"}]]}], "+", 
  RowBox[{"360", " ", 
   SuperscriptBox["\[ExponentialE]", 
    RowBox[{
     RowBox[{"-", "3"}], " ", "v1"}]]}], "+", 
  RowBox[{"2160", " ", 
   SuperscriptBox["\[ExponentialE]", 
    RowBox[{"-", "v1"}]]}], "+", 
  RowBox[{"360", " ", 
   SuperscriptBox["\[ExponentialE]", 
    RowBox[{
     RowBox[{
      RowBox[{"-", "3"}], " ", "v1"}], "-", 
     RowBox[{"3", " ", "v3"}]}]]}], "+", 
  RowBox[{"2160", " ", 
   SuperscriptBox["\[ExponentialE]", 
    RowBox[{
     RowBox[{"-", "v1"}], "-", 
     RowBox[{"3", " ", "v3"}]}]]}], "+", 
  RowBox[{"2160", " ", 
   SuperscriptBox["\[ExponentialE]", 
    RowBox[{
     RowBox[{"-", "mm"}], "-", 
     RowBox[{"2", " ", "v3"}]}]]}], "+", 
  RowBox[{"3240", " ", 
   SuperscriptBox["\[ExponentialE]", 
    RowBox[{
     RowBox[{"-", "v1"}], "-", 
     RowBox[{"2", " ", "v3"}]}]]}], "+", 
  RowBox[{"1080", " ", 
   SuperscriptBox["\[ExponentialE]", 
    RowBox[{
     RowBox[{"-", "mm"}], "-", "v1", "-", 
     RowBox[{"2", " ", "v3"}]}]]}], "+", 
  RowBox[{"1080", " ", 
   SuperscriptBox["\[ExponentialE]", 
    RowBox[{
     RowBox[{
      RowBox[{"-", "2"}], " ", "mm"}], "-", "v3"}]]}], "+", 
  RowBox[{"6480", " ", 
   SuperscriptBox["\[ExponentialE]", 
    RowBox[{
     RowBox[{"-", "mm"}], "-", "v3"}]]}], "+", 
  RowBox[{"3240", " ", 
   SuperscriptBox["\[ExponentialE]", 
    RowBox[{
     RowBox[{"-", "v1"}], "-", "v3"}]]}], "+", 
  RowBox[{"720", " ", 
   SuperscriptBox["\[ExponentialE]", 
    RowBox[{
     RowBox[{"-", "3"}], " ", "v3"}]]}], "+", 
  RowBox[{"6480", " ", 
   SuperscriptBox["\[ExponentialE]", 
    RowBox[{
     RowBox[{"-", "2"}], " ", "v3"}]]}], "+", 
  RowBox[{"6480", " ", 
   SuperscriptBox["\[ExponentialE]", 
    RowBox[{"-", "v3"}]]}]}]], "Output",
 CellChangeTimes->{3.769744019029869*^9, 3.770083323141599*^9, 
  3.7700849593278913`*^9, 3.7700852116732445`*^9, 3.770085392871499*^9, 
  3.770085733786978*^9, 3.7700857696970277`*^9, 3.7700864495799804`*^9}]
}, Open  ]],

Cell[BoxData[
 RowBox[{"(*", " ", 
  RowBox[{
   RowBox[{"Z6", "[", 
    RowBox[{"mm_", ",", "v1_", ",", "v3_"}], "]"}], ":=", 
   RowBox[{"20", "+", 
    RowBox[{"20", " ", 
     SuperscriptBox["\[ExponentialE]", 
      RowBox[{
       RowBox[{"-", "3"}], " ", "mm"}]]}], "+", 
    RowBox[{"60", " ", 
     SuperscriptBox["\[ExponentialE]", 
      RowBox[{
       RowBox[{"-", "2"}], " ", "mm"}]]}], "+", 
    RowBox[{"60", " ", 
     SuperscriptBox["\[ExponentialE]", 
      RowBox[{"-", "mm"}]]}], "+", 
    RowBox[{"60", " ", 
     SuperscriptBox["\[ExponentialE]", 
      RowBox[{
       RowBox[{"-", "mm"}], "-", "v1"}]]}], "+", 
    RowBox[{"60", " ", 
     SuperscriptBox["\[ExponentialE]", 
      RowBox[{
       RowBox[{"-", "3"}], " ", "v1"}]]}], "+", 
    RowBox[{"120", " ", 
     SuperscriptBox["\[ExponentialE]", 
      RowBox[{"-", "v1"}]]}], "+", 
    RowBox[{"60", " ", 
     SuperscriptBox["\[ExponentialE]", 
      RowBox[{
       RowBox[{
        RowBox[{"-", "3"}], " ", "v1"}], "-", 
       RowBox[{"3", " ", "v3"}]}]]}], "+", 
    RowBox[{"120", " ", 
     SuperscriptBox["\[ExponentialE]", 
      RowBox[{
       RowBox[{"-", "v1"}], "-", 
       RowBox[{"3", " ", "v3"}]}]]}], "+", 
    RowBox[{"60", " ", 
     SuperscriptBox["\[ExponentialE]", 
      RowBox[{
       RowBox[{"-", "mm"}], "-", 
       RowBox[{"2", " ", "v3"}]}]]}], "+", 
    RowBox[{"180", " ", 
     SuperscriptBox["\[ExponentialE]", 
      RowBox[{
       RowBox[{"-", "v1"}], "-", 
       RowBox[{"2", " ", "v3"}]}]]}], "+", 
    RowBox[{"60", " ", 
     SuperscriptBox["\[ExponentialE]", 
      RowBox[{
       RowBox[{"-", "mm"}], "-", "v1", "-", 
       RowBox[{"2", " ", "v3"}]}]]}], "+", 
    RowBox[{"60", " ", 
     SuperscriptBox["\[ExponentialE]", 
      RowBox[{
       RowBox[{
        RowBox[{"-", "2"}], " ", "mm"}], "-", "v3"}]]}], "+", 
    RowBox[{"180", " ", 
     SuperscriptBox["\[ExponentialE]", 
      RowBox[{
       RowBox[{"-", "mm"}], "-", "v3"}]]}], "+", 
    RowBox[{"180", " ", 
     SuperscriptBox["\[ExponentialE]", 
      RowBox[{
       RowBox[{"-", "v1"}], "-", "v3"}]]}], "+", 
    RowBox[{"20", " ", 
     SuperscriptBox["\[ExponentialE]", 
      RowBox[{
       RowBox[{"-", "3"}], " ", "v3"}]]}], "+", 
    RowBox[{"180", " ", 
     SuperscriptBox["\[ExponentialE]", 
      RowBox[{
       RowBox[{"-", "2"}], " ", "v3"}]]}], "+", 
    RowBox[{"180", " ", 
     SuperscriptBox["\[ExponentialE]", 
      RowBox[{"-", "v3"}]], "\[IndentingNewLine]", 
     RowBox[{"Z6", "[", 
      RowBox[{"0", ",", "0", ",", "0"}], "]"}]}]}]}], " ", "*)"}]], "Input",
 CellChangeTimes->{{3.769568197443718*^9, 3.7695682803708153`*^9}, {
   3.769568348176137*^9, 3.769568352079705*^9}, 3.76974400548785*^9, {
   3.7697440679599376`*^9, 3.7697441452260475`*^9}, 3.7700849762579145`*^9, {
   3.7700857892270555`*^9, 3.770085810979086*^9}, {3.770086488661035*^9, 
   3.770086495201044*^9}}],

Cell[CellGroupData[{

Cell[BoxData[{
 RowBox[{
  RowBox[{"Z6", "[", 
   RowBox[{"mm_", ",", "v1_", ",", "v3_"}], "]"}], ":=", 
  RowBox[{"720", "+", 
   RowBox[{"120", " ", 
    SuperscriptBox["\[ExponentialE]", 
     RowBox[{
      RowBox[{"-", "3"}], " ", "mm"}]]}], "+", 
   RowBox[{"1080", " ", 
    SuperscriptBox["\[ExponentialE]", 
     RowBox[{
      RowBox[{"-", "2"}], " ", "mm"}]]}], "+", 
   RowBox[{"2160", " ", 
    SuperscriptBox["\[ExponentialE]", 
     RowBox[{"-", "mm"}]]}], "+", 
   RowBox[{"1080", " ", 
    SuperscriptBox["\[ExponentialE]", 
     RowBox[{
      RowBox[{"-", "mm"}], "-", "v1"}]]}], "+", 
   RowBox[{"360", " ", 
    SuperscriptBox["\[ExponentialE]", 
     RowBox[{
      RowBox[{"-", "3"}], " ", "v1"}]]}], "+", 
   RowBox[{"2160", " ", 
    SuperscriptBox["\[ExponentialE]", 
     RowBox[{"-", "v1"}]]}], "+", 
   RowBox[{"360", " ", 
    SuperscriptBox["\[ExponentialE]", 
     RowBox[{
      RowBox[{
       RowBox[{"-", "3"}], " ", "v1"}], "-", 
      RowBox[{"3", " ", "v3"}]}]]}], "+", 
   RowBox[{"2160", " ", 
    SuperscriptBox["\[ExponentialE]", 
     RowBox[{
      RowBox[{"-", "v1"}], "-", 
      RowBox[{"3", " ", "v3"}]}]]}], "+", 
   RowBox[{"2160", " ", 
    SuperscriptBox["\[ExponentialE]", 
     RowBox[{
      RowBox[{"-", "mm"}], "-", 
      RowBox[{"2", " ", "v3"}]}]]}], "+", 
   RowBox[{"3240", " ", 
    SuperscriptBox["\[ExponentialE]", 
     RowBox[{
      RowBox[{"-", "v1"}], "-", 
      RowBox[{"2", " ", "v3"}]}]]}], "+", 
   RowBox[{"1080", " ", 
    SuperscriptBox["\[ExponentialE]", 
     RowBox[{
      RowBox[{"-", "mm"}], "-", "v1", "-", 
      RowBox[{"2", " ", "v3"}]}]]}], "+", 
   RowBox[{"1080", " ", 
    SuperscriptBox["\[ExponentialE]", 
     RowBox[{
      RowBox[{
       RowBox[{"-", "2"}], " ", "mm"}], "-", "v3"}]]}], "+", 
   RowBox[{"6480", " ", 
    SuperscriptBox["\[ExponentialE]", 
     RowBox[{
      RowBox[{"-", "mm"}], "-", "v3"}]]}], "+", 
   RowBox[{"3240", " ", 
    SuperscriptBox["\[ExponentialE]", 
     RowBox[{
      RowBox[{"-", "v1"}], "-", "v3"}]]}], "+", 
   RowBox[{"720", " ", 
    SuperscriptBox["\[ExponentialE]", 
     RowBox[{
      RowBox[{"-", "3"}], " ", "v3"}]]}], "+", 
   RowBox[{"6480", " ", 
    SuperscriptBox["\[ExponentialE]", 
     RowBox[{
      RowBox[{"-", "2"}], " ", "v3"}]]}], "+", 
   RowBox[{"6480", " ", 
    SuperscriptBox["\[ExponentialE]", 
     RowBox[{"-", "v3"}]]}]}]}], "\[IndentingNewLine]", 
 RowBox[{"Z6", "[", 
  RowBox[{"0", ",", "0", ",", "0"}], "]"}]}], "Input",
 CellChangeTimes->{{3.7700865046610575`*^9, 3.770086517911076*^9}}],

Cell[BoxData["41160"], "Output",
 CellChangeTimes->{
  3.769568355260092*^9, {3.769569960490939*^9, 3.769569963225052*^9}, 
   3.769743985467822*^9, 3.7697441106539984`*^9, 3.7697441463160486`*^9, 
   3.770083338531621*^9, {3.7700849628378963`*^9, 3.7700849777279167`*^9}, {
   3.7700858122990875`*^9, 3.770085819049097*^9}, 3.770086518621077*^9}]
}, Open  ]],

Cell[BoxData[
 RowBox[{
  RowBox[{"kmu", "=", 
   RowBox[{"N", "[", 
    RowBox[{"1", "/", "5"}], "]"}]}], ";", 
  RowBox[{"kff", "=", 
   RowBox[{"N", "[", 
    RowBox[{"1", "/", "5"}], "]"}]}], ";", 
  RowBox[{"kmm", "=", "0"}], ";", 
  RowBox[{"kfm", "=", 
   RowBox[{"N", "[", 
    RowBox[{"6", "/", "5"}], "]"}]}], ";", 
  RowBox[{"(*", 
   RowBox[{",", "measured", ",", "averages", ","}], "*)"}], 
  "\[IndentingNewLine]", 
  RowBox[{"md", "=", "5"}], ";"}]], "Input",
 CellChangeTimes->{{3.7697442265181613`*^9, 3.7697442664412174`*^9}, {
  3.7700833582636485`*^9, 3.7700833728536687`*^9}, {3.77008342383374*^9, 
  3.7700834468757725`*^9}, {3.770085002259951*^9, 3.7700850342999964`*^9}}],

Cell[BoxData[
 RowBox[{
  RowBox[{"F", "[", 
   RowBox[{"mu_", ",", "u1_", ",", "u2_", ",", "u3_"}], "]"}], ":=", 
  RowBox[{"Log", "[", 
   RowBox[{"Z6", "[", 
    RowBox[{"mu", ",", "u1", ",", "u3"}], "]"}], "]"}], 
  RowBox[{"(*", 
   RowBox[{",", 
    RowBox[{"minus", " ", "free"}], ",", "energy", ","}], "*)"}]}]], "Input",
 CellChangeTimes->{{3.7695685550267553`*^9, 3.769568555256482*^9}, {
   3.76974429717126*^9, 3.7697443020722675`*^9}, {3.769744359203347*^9, 
   3.7697443790963755`*^9}, 3.7700850521400213`*^9, {3.7700859566612897`*^9, 
   3.7700859608512955`*^9}}],

Cell[BoxData[{
 RowBox[{
  RowBox[{"dmu", "[", 
   RowBox[{"mu_", ",", "u1_", ",", "u2_", ",", "u3_"}], "]"}], ":=", 
  RowBox[{"D", "[", 
   RowBox[{
    RowBox[{"F", "[", 
     RowBox[{"mu", ",", "u1", ",", "u2", ",", "u3"}], "]"}], ",", "mu"}], 
   "]"}]}], "\[IndentingNewLine]", 
 RowBox[{
  RowBox[{"f1", "[", 
   RowBox[{"mu_", ",", "u1_", ",", "u2_", ",", "u3_"}], "]"}], ":=", 
  RowBox[{"D", "[", 
   RowBox[{
    RowBox[{"F", "[", 
     RowBox[{"mu", ",", "u1", ",", "u2", ",", "u3"}], "]"}], ",", "u1"}], 
   "]"}]}], "\[IndentingNewLine]", 
 RowBox[{
  RowBox[{"f2", "[", 
   RowBox[{"mu_", ",", "u1_", ",", "u2_", ",", "u3_"}], "]"}], ":=", 
  RowBox[{"D", "[", 
   RowBox[{
    RowBox[{"F", "[", 
     RowBox[{"mu", ",", "u1", ",", "u2", ",", "u3"}], "]"}], ",", "u2"}], 
   "]"}]}], "\[IndentingNewLine]", 
 RowBox[{
  RowBox[{"f3", "[", 
   RowBox[{"mu_", ",", "u1_", ",", "u2_", ",", "u3_"}], "]"}], ":=", 
  RowBox[{"D", "[", 
   RowBox[{
    RowBox[{"F", "[", 
     RowBox[{"mu", ",", "u1", ",", "u2", ",", "u3"}], "]"}], ",", "u3"}], 
   "]"}]}]}], "Input",
 CellChangeTimes->{{3.7697443083732758`*^9, 3.769744315783286*^9}, {
  3.7697443458433285`*^9, 3.7697443473233304`*^9}, {3.7697443882963877`*^9, 
  3.7697445028375483`*^9}, {3.7697446432707453`*^9, 3.7697446445207467`*^9}}],

Cell[CellGroupData[{

Cell[BoxData[
 RowBox[{"rul", "=", 
  RowBox[{"FindRoot", "[", 
   RowBox[{
    RowBox[{"{", " ", 
     RowBox[{
      RowBox[{
       RowBox[{"dmu", "[", 
        RowBox[{"mu", ",", "u1", ",", "u2", ",", "u3"}], "]"}], "==", 
       RowBox[{"-", "kmu"}]}], ",", 
      RowBox[{
       RowBox[{"f1", "[", 
        RowBox[{"mu", ",", "u1", ",", "u2", ",", "u3"}], "]"}], "==", 
       RowBox[{"-", "kff"}]}], ",", 
      RowBox[{
       RowBox[{"f3", "[", 
        RowBox[{"mu", ",", "u1", ",", "u2", ",", "u3"}], "]"}], "\[Equal]", 
       RowBox[{"-", "kfm"}]}]}], "}"}], ",", 
    RowBox[{"{", 
     RowBox[{
      RowBox[{"{", 
       RowBox[{"mu", ",", "1"}], "}"}], ",", 
      RowBox[{"{", 
       RowBox[{"u1", ",", "0"}], "}"}], ",", 
      RowBox[{"{", 
       RowBox[{"u3", ",", "0"}], "}"}]}], "}"}]}], "]"}]}]], "Input",
 CellChangeTimes->{{3.7697443265333014`*^9, 3.7697443424233236`*^9}, {
  3.769744537378597*^9, 3.7697445559696226`*^9}, {3.7700858593691535`*^9, 
  3.7700859279912496`*^9}}],

Cell[BoxData[
 RowBox[{"{", 
  RowBox[{
   RowBox[{"mu", "\[Rule]", "1.232861463809188`"}], ",", 
   RowBox[{"u1", "\[Rule]", "0.9898078666993265`"}], ",", 
   RowBox[{"u3", "\[Rule]", "0.36218274744736745`"}]}], "}"}]], "Output",
 CellChangeTimes->{3.76956860258251*^9, 3.769744562309632*^9, 
  3.7697446569507647`*^9, 3.7700834578757877`*^9, 3.7700858512491417`*^9, 
  3.770085930081252*^9, 3.7700859706913095`*^9, 3.770086554972128*^9}]
}, Open  ]],

Cell[CellGroupData[{

Cell[BoxData[{
 RowBox[{"Print", "[", 
  RowBox[{
   RowBox[{"-", "kmu"}], ",", "\"\< \>\"", ",", 
   RowBox[{
    RowBox[{"dmu", "[", 
     RowBox[{"mu", ",", "u1", ",", "u2", ",", "u3"}], "]"}], " ", "/.", " ", 
    "rul"}]}], "]"}], "\[IndentingNewLine]", 
 RowBox[{"Print", "[", 
  RowBox[{
   RowBox[{"-", "kff"}], ",", "\"\< \>\"", ",", 
   RowBox[{
    RowBox[{"f1", "[", 
     RowBox[{"mu", ",", "u1", ",", "u2", ",", "u3"}], "]"}], "/.", "rul"}]}], 
  "]"}], "\[IndentingNewLine]", 
 RowBox[{"Print", "[", 
  RowBox[{
   RowBox[{"-", "kmm"}], ",", "\"\< \>\"", ",", 
   RowBox[{
    RowBox[{"f2", "[", 
     RowBox[{"mu", ",", "u1", ",", "u2", ",", "u3"}], "]"}], "/.", "rul"}]}], 
  "]"}], "\[IndentingNewLine]", 
 RowBox[{"Print", "[", 
  RowBox[{
   RowBox[{"-", "kfm"}], ",", "\"\< \>\"", ",", 
   RowBox[{
    RowBox[{"f3", "[", 
     RowBox[{"mu", ",", "u1", ",", "u2", ",", "u3"}], "]"}], "/.", "rul"}]}], 
  "]"}]}], "Input",
 CellChangeTimes->{{3.769568655125936*^9, 3.76956874250834*^9}, {
  3.769744720881854*^9, 3.769744801057969*^9}}],

Cell[CellGroupData[{

Cell[BoxData[
 InterpretationBox[
  RowBox[{
   RowBox[{"-", "0.2`"}], "\[InvisibleSpace]", "\<\" \"\>", 
   "\[InvisibleSpace]", 
   RowBox[{"-", "0.2`"}]}],
  SequenceForm[-0.2, " ", -0.2],
  Editable->False]], "Print",
 CellChangeTimes->{{3.769568716625655*^9, 3.769568744328288*^9}, {
   3.769744761985914*^9, 3.769744807777978*^9}, 3.7700834861758275`*^9, 
   3.770085996492346*^9, 3.7700867083443427`*^9}],

Cell[BoxData[
 InterpretationBox[
  RowBox[{
   RowBox[{"-", "0.2`"}], "\[InvisibleSpace]", "\<\" \"\>", 
   "\[InvisibleSpace]", 
   RowBox[{"-", "0.2`"}]}],
  SequenceForm[-0.2, " ", -0.2],
  Editable->False]], "Print",
 CellChangeTimes->{{3.769568716625655*^9, 3.769568744328288*^9}, {
   3.769744761985914*^9, 3.769744807777978*^9}, 3.7700834861758275`*^9, 
   3.770085996492346*^9, 3.7700867083543425`*^9}],

Cell[BoxData[
 InterpretationBox[
  RowBox[{"0", "\[InvisibleSpace]", "\<\" \"\>", "\[InvisibleSpace]", "0"}],
  SequenceForm[0, " ", 0],
  Editable->False]], "Print",
 CellChangeTimes->{{3.769568716625655*^9, 3.769568744328288*^9}, {
   3.769744761985914*^9, 3.769744807777978*^9}, 3.7700834861758275`*^9, 
   3.770085996492346*^9, 3.7700867083543425`*^9}],

Cell[BoxData[
 InterpretationBox[
  RowBox[{
   RowBox[{"-", "1.2`"}], "\[InvisibleSpace]", "\<\" \"\>", 
   "\[InvisibleSpace]", 
   RowBox[{"-", "1.2`"}]}],
  SequenceForm[-1.2, " ", -1.2],
  Editable->False]], "Print",
 CellChangeTimes->{{3.769568716625655*^9, 3.769568744328288*^9}, {
   3.769744761985914*^9, 3.769744807777978*^9}, 3.7700834861758275`*^9, 
   3.770085996492346*^9, 3.7700867083543425`*^9}]
}, Open  ]]
}, Open  ]],

Cell[CellGroupData[{

Cell[BoxData[{
 RowBox[{
  RowBox[{"hesi", "=", 
   RowBox[{
    RowBox[{"{", 
     RowBox[{
      RowBox[{"{", 
       RowBox[{
        RowBox[{"D", "[", 
         RowBox[{
          RowBox[{"dmu", "[", 
           RowBox[{"mu", ",", "u1", ",", "u2", ",", "u3"}], "]"}], ",", 
          "mu"}], "]"}], ",", 
        RowBox[{"D", "[", 
         RowBox[{
          RowBox[{"dmu", "[", 
           RowBox[{"mu", ",", "u1", ",", "u2", ",", "u3"}], "]"}], ",", 
          "u1"}], "]"}], ",", 
        RowBox[{"D", "[", 
         RowBox[{
          RowBox[{"dmu", "[", 
           RowBox[{"mu", ",", "u1", ",", "u2", ",", "u3"}], "]"}], ",", 
          "u2"}], "]"}], ",", 
        RowBox[{"D", "[", 
         RowBox[{
          RowBox[{"dmu", "[", 
           RowBox[{"mu", ",", "u1", ",", "u2", ",", "u3"}], "]"}], ",", 
          "u3"}], "]"}]}], "}"}], ",", 
      RowBox[{"{", 
       RowBox[{
        RowBox[{"D", "[", 
         RowBox[{
          RowBox[{"f1", "[", 
           RowBox[{"mu", ",", "u1", ",", "u2", ",", "u3"}], "]"}], ",", 
          "mu"}], "]"}], ",", 
        RowBox[{"D", "[", 
         RowBox[{
          RowBox[{"f1", "[", 
           RowBox[{"mu", ",", "u1", ",", "u2", ",", "u3"}], "]"}], ",", 
          "u1"}], "]"}], ",", 
        RowBox[{"D", "[", 
         RowBox[{
          RowBox[{"f1", "[", 
           RowBox[{"mu", ",", "u1", ",", "u2", ",", "u3"}], "]"}], ",", 
          "u2"}], "]"}], ",", 
        RowBox[{"D", "[", 
         RowBox[{
          RowBox[{"f1", "[", 
           RowBox[{"mu", ",", "u1", ",", "u2", ",", "u3"}], "]"}], ",", 
          "u3"}], "]"}]}], "}"}], ",", 
      RowBox[{"{", 
       RowBox[{
        RowBox[{"D", "[", 
         RowBox[{
          RowBox[{"f2", "[", 
           RowBox[{"mu", ",", "u1", ",", "u2", ",", "u3"}], "]"}], ",", 
          "mu"}], "]"}], ",", 
        RowBox[{"D", "[", 
         RowBox[{
          RowBox[{"f2", "[", 
           RowBox[{"mu", ",", "u1", ",", "u2", ",", "u3"}], "]"}], ",", 
          "u1"}], "]"}], ",", 
        RowBox[{"D", "[", 
         RowBox[{
          RowBox[{"f2", "[", 
           RowBox[{"mu", ",", "u1", ",", "u2", ",", "u3"}], "]"}], ",", 
          "u2"}], "]"}], ",", 
        RowBox[{"D", "[", 
         RowBox[{
          RowBox[{"f2", "[", 
           RowBox[{"mu", ",", "u1", ",", "u2", ",", "u3"}], "]"}], ",", 
          "u3"}], "]"}]}], "}"}], ",", 
      RowBox[{"{", 
       RowBox[{
        RowBox[{"D", "[", 
         RowBox[{
          RowBox[{"f3", "[", 
           RowBox[{"mu", ",", "u1", ",", "u2", ",", "u3"}], "]"}], ",", 
          "mu"}], "]"}], ",", 
        RowBox[{"D", "[", 
         RowBox[{
          RowBox[{"f3", "[", 
           RowBox[{"mu", ",", "u1", ",", "u2", ",", "u3"}], "]"}], ",", 
          "u1"}], "]"}], ",", 
        RowBox[{"D", "[", 
         RowBox[{
          RowBox[{"f3", "[", 
           RowBox[{"mu", ",", "u1", ",", "u2", ",", "u3"}], "]"}], ",", 
          "u2"}], "]"}], ",", 
        RowBox[{"D", "[", 
         RowBox[{
          RowBox[{"f3", "[", 
           RowBox[{"mu", ",", "u1", ",", "u2", ",", "u3"}], "]"}], ",", 
          "u3"}], "]"}]}], "}"}]}], "}"}], " ", "/.", " ", "rul"}]}], 
  ";"}], "\[IndentingNewLine]", 
 RowBox[{"hesi", " ", "//", " ", "MatrixForm"}], "\[IndentingNewLine]", 
 RowBox[{
  RowBox[{"hesirow", "=", 
   RowBox[{"{", 
    RowBox[{
     RowBox[{"hesi", "[", 
      RowBox[{"[", "1", "]"}], "]"}], ",", 
     RowBox[{"hesi", "[", 
      RowBox[{"[", "2", "]"}], "]"}], ",", 
     RowBox[{"hesi", "[", 
      RowBox[{"[", "4", "]"}], "]"}]}], "}"}]}], ";"}], "\[IndentingNewLine]", 
 RowBox[{
  RowBox[{"hesi124", "=", 
   RowBox[{"{", 
    RowBox[{
     RowBox[{"hesirow", "[", 
      RowBox[{"[", 
       RowBox[{"All", ",", "1"}], "]"}], "]"}], ",", 
     RowBox[{"hesirow", "[", 
      RowBox[{"[", 
       RowBox[{"All", ",", "2"}], "]"}], "]"}], ",", 
     RowBox[{"hesirow", "[", 
      RowBox[{"[", 
       RowBox[{"All", ",", "4"}], "]"}], "]"}]}], "}"}]}], " ", 
  ";"}], "\[IndentingNewLine]", 
 RowBox[{"hesi124", " ", "//", " ", "MatrixForm"}]}], "Input",
 CellChangeTimes->{{3.769745663443178*^9, 3.7697456717131896`*^9}, {
  3.769745854037445*^9, 3.76974585756745*^9}, {3.769745922752542*^9, 
  3.769745938264564*^9}, {3.7697460020766535`*^9, 3.769746003117655*^9}, {
  3.769746123201823*^9, 3.769746320524101*^9}, {3.769746352815146*^9, 
  3.7697464002972126`*^9}, {3.7700860219623814`*^9, 3.7700860392324057`*^9}, {
  3.770086073413453*^9, 3.7700861520845633`*^9}}],

Cell[BoxData[
 TagBox[
  RowBox[{"(", "\[NoBreak]", GridBox[{
     {"0.18398961072019065`", 
      RowBox[{"-", "0.027337657347646514`"}], "0", 
      RowBox[{"-", "0.08207700088794251`"}]},
     {
      RowBox[{"-", "0.027337657347646514`"}], "0.17081106555802417`", "0", 
      RowBox[{"-", "0.022199815926295996`"}]},
     {"0", "0", "0", "0"},
     {
      RowBox[{"-", "0.08207700088794251`"}], 
      RowBox[{"-", "0.022199815926295996`"}], "0", "0.5832160320748807`"}
    },
    GridBoxAlignment->{
     "Columns" -> {{Center}}, "ColumnsIndexed" -> {}, "Rows" -> {{Baseline}}, 
      "RowsIndexed" -> {}},
    GridBoxSpacings->{"Columns" -> {
        Offset[0.27999999999999997`], {
         Offset[0.7]}, 
        Offset[0.27999999999999997`]}, "ColumnsIndexed" -> {}, "Rows" -> {
        Offset[0.2], {
         Offset[0.4]}, 
        Offset[0.2]}, "RowsIndexed" -> {}}], "\[NoBreak]", ")"}],
  Function[BoxForm`e$, 
   MatrixForm[BoxForm`e$]]]], "Output",
 CellChangeTimes->{{3.7697456519131618`*^9, 3.7697456730331917`*^9}, 
   3.769745895236503*^9, 3.7697459390645647`*^9, 3.769746005417658*^9, 
   3.7697461761468983`*^9, 3.769746321524102*^9, 3.7697463545051484`*^9, 
   3.7697464010272136`*^9, 3.7700834895858326`*^9, 3.7700860591934333`*^9, 
   3.770086091673479*^9, 3.7700861563345695`*^9, 3.770086711526347*^9, 
   3.770086743696392*^9}],

Cell[BoxData[
 TagBox[
  RowBox[{"(", "\[NoBreak]", GridBox[{
     {"0.18398961072019065`", 
      RowBox[{"-", "0.027337657347646514`"}], 
      RowBox[{"-", "0.08207700088794251`"}]},
     {
      RowBox[{"-", "0.027337657347646514`"}], "0.17081106555802417`", 
      RowBox[{"-", "0.022199815926295996`"}]},
     {
      RowBox[{"-", "0.08207700088794251`"}], 
      RowBox[{"-", "0.022199815926295996`"}], "0.5832160320748807`"}
    },
    GridBoxAlignment->{
     "Columns" -> {{Center}}, "ColumnsIndexed" -> {}, "Rows" -> {{Baseline}}, 
      "RowsIndexed" -> {}},
    GridBoxSpacings->{"Columns" -> {
        Offset[0.27999999999999997`], {
         Offset[0.7]}, 
        Offset[0.27999999999999997`]}, "ColumnsIndexed" -> {}, "Rows" -> {
        Offset[0.2], {
         Offset[0.4]}, 
        Offset[0.2]}, "RowsIndexed" -> {}}], "\[NoBreak]", ")"}],
  Function[BoxForm`e$, 
   MatrixForm[BoxForm`e$]]]], "Output",
 CellChangeTimes->{{3.7697456519131618`*^9, 3.7697456730331917`*^9}, 
   3.769745895236503*^9, 3.7697459390645647`*^9, 3.769746005417658*^9, 
   3.7697461761468983`*^9, 3.769746321524102*^9, 3.7697463545051484`*^9, 
   3.7697464010272136`*^9, 3.7700834895858326`*^9, 3.7700860591934333`*^9, 
   3.770086091673479*^9, 3.7700861563345695`*^9, 3.770086711526347*^9, 
   3.770086743696392*^9}]
}, Open  ]],

Cell[CellGroupData[{

Cell[BoxData[{
 RowBox[{
  RowBox[{"dpara2", "=", 
   RowBox[{"Inverse", "[", 
    RowBox[{"md", "*", "hesi124"}], "]"}]}], ";"}], "\[IndentingNewLine]", 
 RowBox[{"MatrixForm", "[", "%", "]"}], "\[IndentingNewLine]", 
 RowBox[{"Eigenvalues", "[", "dpara2", "]"}], "\[IndentingNewLine]", 
 RowBox[{"Sqrt", "[", 
  RowBox[{"Diagonal", "[", "dpara2", "]"}], "]"}]}], "Input",
 CellChangeTimes->{{3.769745865131461*^9, 3.7697458883154936`*^9}, {
   3.7697459635345993`*^9, 3.7697459914366384`*^9}, {3.7697464124382296`*^9, 
   3.769746414578233*^9}, {3.7697466051725*^9, 3.7697466154135146`*^9}, 
   3.7700862083746424`*^9}],

Cell[BoxData[
 TagBox[
  RowBox[{"(", "\[NoBreak]", GridBox[{
     {"1.1977532951425467`", "0.21466530567691527`", "0.17673301636452024`"},
     {"0.21466530567691527`", "1.2151786708947752`", "0.07646536590810638`"},
     {"0.1767330163645202`", "0.07646536590810638`", "0.370708658710564`"}
    },
    GridBoxAlignment->{
     "Columns" -> {{Center}}, "ColumnsIndexed" -> {}, "Rows" -> {{Baseline}}, 
      "RowsIndexed" -> {}},
    GridBoxSpacings->{"Columns" -> {
        Offset[0.27999999999999997`], {
         Offset[0.7]}, 
        Offset[0.27999999999999997`]}, "ColumnsIndexed" -> {}, "Rows" -> {
        Offset[0.2], {
         Offset[0.4]}, 
        Offset[0.2]}, "RowsIndexed" -> {}}], "\[NoBreak]", ")"}],
  Function[BoxForm`e$, 
   MatrixForm[BoxForm`e$]]]], "Output",
 CellChangeTimes->{{3.769745890885497*^9, 3.7697458999965096`*^9}, 
   3.7697459464645753`*^9, 3.769746415098233*^9, 3.7697466161835155`*^9, 
   3.770083493725838*^9, {3.770086183784608*^9, 3.7700862100046444`*^9}, 
   3.770086748626399*^9}],

Cell[BoxData[
 RowBox[{"{", 
  RowBox[{
  "1.4508286127977648`", ",", "0.9995162609881016`", ",", 
   "0.3332957509620194`"}], "}"}]], "Output",
 CellChangeTimes->{{3.769745890885497*^9, 3.7697458999965096`*^9}, 
   3.7697459464645753`*^9, 3.769746415098233*^9, 3.7697466161835155`*^9, 
   3.770083493725838*^9, {3.770086183784608*^9, 3.7700862100046444`*^9}, 
   3.7700867486363993`*^9}],

Cell[BoxData[
 RowBox[{"{", 
  RowBox[{
  "1.0944191587972802`", ",", "1.1023514280368014`", ",", 
   "0.6088584882471164`"}], "}"}]], "Output",
 CellChangeTimes->{{3.769745890885497*^9, 3.7697458999965096`*^9}, 
   3.7697459464645753`*^9, 3.769746415098233*^9, 3.7697466161835155`*^9, 
   3.770083493725838*^9, {3.770086183784608*^9, 3.7700862100046444`*^9}, 
   3.7700867486363993`*^9}]
}, Open  ]],

Cell[CellGroupData[{

Cell[BoxData["md"], "Input",
 CellChangeTimes->{{3.770086819177498*^9, 3.7700868196274986`*^9}}],

Cell[BoxData["5"], "Output",
 CellChangeTimes->{3.770086821097501*^9}]
}, Open  ]]
},
WindowSize->{740, 713},
WindowMargins->{{198, Automatic}, {Automatic, 128}},
Magnification->0.8999999761581421,
FrontEndVersion->"8.0 for Microsoft Windows (64-bit) (March 21, 2011)",
StyleDefinitions->"Default.nb"
]
(* End of Notebook Content *)

(* Internal cache information *)
(*CellTagsOutline
CellTagsIndex->{
 "Info3770118806-1891743"->{
  Cell[2262, 63, 218, 4, 36, "Print",
   CellTags->"Info3770118806-1891743"],
  Cell[2483, 69, 228, 4, 36, "Print",
   CellTags->"Info3770118806-1891743"],
  Cell[2714, 75, 336, 6, 52, "Print",
   CellTags->"Info3770118806-1891743"],
  Cell[3053, 83, 375, 6, 52, "Print",
   CellTags->"Info3770118806-1891743"]}
 }
*)
(*CellTagsIndex
CellTagsIndex->{
 {"Info3770118806-1891743", 61209, 1668}
 }
*)
(*NotebookFileOutline
Notebook[{
Cell[557, 20, 193, 4, 27, "Input"],
Cell[CellGroupData[{
Cell[775, 28, 1462, 31, 100, "Input"],
Cell[CellGroupData[{
Cell[2262, 63, 218, 4, 36, "Print",
 CellTags->"Info3770118806-1891743"],
Cell[2483, 69, 228, 4, 36, "Print",
 CellTags->"Info3770118806-1891743"],
Cell[2714, 75, 336, 6, 52, "Print",
 CellTags->"Info3770118806-1891743"],
Cell[3053, 83, 375, 6, 52, "Print",
 CellTags->"Info3770118806-1891743"]
}, Open  ]]
}, Open  ]],
Cell[CellGroupData[{
Cell[3477, 95, 799, 21, 118, "Input"],
Cell[4279, 118, 370, 6, 27, "Output"],
Cell[4652, 126, 415, 8, 27, "Output"],
Cell[5070, 136, 370, 6, 27, "Output"],
Cell[5443, 144, 415, 8, 27, "Output"]
}, Open  ]],
Cell[CellGroupData[{
Cell[5895, 157, 1528, 26, 64, "Input"],
Cell[7426, 185, 456, 9, 27, "Output"],
Cell[7885, 196, 433, 8, 27, "Output"],
Cell[8321, 206, 422, 8, 27, "Output"]
}, Open  ]],
Cell[CellGroupData[{
Cell[8780, 219, 613, 14, 27, "Input"],
Cell[9396, 235, 8289, 220, 178, "Output"]
}, Open  ]],
Cell[CellGroupData[{
Cell[17722, 460, 2186, 51, 154, "Input"],
Cell[19911, 513, 518, 9, 27, "Output"],
Cell[20432, 524, 474, 7, 27, "Output"],
Cell[20909, 533, 474, 7, 27, "Output"]
}, Open  ]],
Cell[CellGroupData[{
Cell[21420, 545, 376, 7, 46, "Input"],
Cell[21799, 554, 9962, 260, 162, "Output"],
Cell[31764, 816, 265, 5, 27, "Output"]
}, Open  ]],
Cell[CellGroupData[{
Cell[32066, 826, 1068, 25, 172, "Input"],
Cell[33137, 853, 119, 2, 27, "Output"],
Cell[33259, 857, 95, 1, 27, "Output"],
Cell[33357, 860, 94, 1, 21, "Print"],
Cell[33454, 863, 116, 2, 27, "Output"],
Cell[33573, 867, 95, 1, 27, "Output"],
Cell[33671, 870, 94, 1, 21, "Print"]
}, Open  ]],
Cell[33780, 874, 925, 28, 82, "Input"],
Cell[CellGroupData[{
Cell[34730, 906, 1138, 29, 46, "Input"],
Cell[35871, 937, 2448, 76, 64, "Output"]
}, Open  ]],
Cell[38334, 1016, 2904, 84, 82, "Input"],
Cell[CellGroupData[{
Cell[41263, 1104, 2561, 79, 82, "Input"],
Cell[43827, 1185, 347, 5, 27, "Output"]
}, Open  ]],
Cell[44189, 1193, 695, 18, 46, "Input"],
Cell[44887, 1213, 578, 13, 27, "Input"],
Cell[45468, 1228, 1302, 35, 82, "Input"],
Cell[CellGroupData[{
Cell[46795, 1267, 1006, 28, 46, "Input"],
Cell[47804, 1297, 439, 8, 27, "Output"]
}, Open  ]],
Cell[CellGroupData[{
Cell[48280, 1310, 1056, 30, 82, "Input"],
Cell[CellGroupData[{
Cell[49361, 1344, 411, 10, 21, "Print"],
Cell[49775, 1356, 411, 10, 21, "Print"],
Cell[50189, 1368, 357, 7, 21, "Print"],
Cell[50549, 1377, 411, 10, 21, "Print"]
}, Open  ]]
}, Open  ]],
Cell[CellGroupData[{
Cell[51009, 1393, 4493, 126, 208, "Input"],
Cell[55505, 1521, 1355, 31, 63, "Output"],
Cell[56863, 1554, 1313, 30, 50, "Output"]
}, Open  ]],
Cell[CellGroupData[{
Cell[58213, 1589, 621, 12, 82, "Input"],
Cell[58837, 1603, 1025, 22, 50, "Output"],
Cell[59865, 1627, 388, 8, 27, "Output"],
Cell[60256, 1637, 388, 8, 27, "Output"]
}, Open  ]],
Cell[CellGroupData[{
Cell[60681, 1650, 96, 1, 27, "Input"],
Cell[60780, 1653, 70, 1, 27, "Output"]
}, Open  ]]
}
]
*)

(* End of internal cache information *)
