# Supplementary material for: Social tolerance in Octopus laqueus—A maximum entropy model
Source: PLoS One. 2020 Jun 10;15(6):e0233834. doi: 10.1371/journal.pone.0233834 (PMC7286511; doi:10.1371/journal.pone.0233834)
Supplement: S36 File — (NB) [file pone.0233834.s042.nb]

(* Content-type: application/vnd.wolfram.mathematica *)

(*** Wolfram Notebook File ***)
(* http://www.wolfram.com/nb *)

(* CreatedBy='Mathematica 8.0' *)

(*CacheID: 234*)
(* Internal cache information:
NotebookFileLineBreakTest
NotebookFileLineBreakTest
NotebookDataPosition[       157,          7]
NotebookDataLength[     72018,       2130]
NotebookOptionsPosition[     69428,       2042]
NotebookOutlinePosition[     70155,       2069]
CellTagsIndexPosition[     70069,       2064]
WindowFrame->Normal*)

(* Beginning of Notebook Content *)
Notebook[{
Cell[BoxData[
 RowBox[{
  RowBox[{"Exit", "[", "]"}], ";"}]], "Input",
 CellChangeTimes->{{3.7697407419682627`*^9, 3.7697407707483034`*^9}, {
  3.7697408416894026`*^9, 3.7697408429894047`*^9}}],

Cell[CellGroupData[{

Cell[BoxData[{
 RowBox[{
  RowBox[{
   RowBox[{
   "dirPC", "=", 
    "\"\<D:\\\\PLOSONE-resubmission\\\\resubmission2-2019-09-24\\\\2020-01-07\
\\\\scripts\>\""}], ";"}], "  "}], "\[IndentingNewLine]", 
 RowBox[{
  RowBox[{
  "dirMac", "=", 
   "\"\<//Users//reuven-pnini//Desktop//plosone_revision2//nbook2\>\""}], 
  ";"}], "\[IndentingNewLine]", 
 RowBox[{
  RowBox[{"SetDirectory", "[", "dirPC", "]"}], ";", 
  RowBox[{"(*", " ", 
   RowBox[{"Directory", "[", "]"}], " ", "*)"}], "\[IndentingNewLine]", 
  RowBox[{"NotebookEvaluate", "[", 
   RowBox[{"FileNameJoin", "[", 
    RowBox[{"{", 
     RowBox[{"dirPC", ",", "\"\<OCTinJAR.nb\>\""}], "}"}], "]"}], 
   "]"}]}], "\[IndentingNewLine]"}], "Input",
 CellChangeTimes->{{3.76973773645671*^9, 3.769737746036723*^9}, {
   3.7697377809017735`*^9, 3.7697377989117985`*^9}, {3.7697378335118475`*^9, 
   3.7697378695838976`*^9}, {3.7697379168679657`*^9, 
   3.7697379267179794`*^9}, {3.769737981592057*^9, 3.769737993534074*^9}, {
   3.769738042854143*^9, 3.7697380984672213`*^9}, {3.7697385734368887`*^9, 
   3.7697386605100107`*^9}, {3.769739049592556*^9, 3.7697390899646125`*^9}, {
   3.7697391261846633`*^9, 3.769739150667698*^9}, {3.769739240280823*^9, 
   3.7697392790308776`*^9}, 3.769739317352931*^9, {3.7697401317474008`*^9, 
   3.769740141687415*^9}, {3.769740554803999*^9, 3.769740559284005*^9}, {
   3.769740726337241*^9, 3.7697407285972443`*^9}, 3.77016671762008*^9, 
   3.7879809221013727`*^9}],

Cell[CellGroupData[{

Cell[BoxData[
 StyleBox["\<\"cfg[k,n] gives all configurations for k identical animals in n \
pots.\"\>", "MSG"]], "Print", "PrintUsage",
 CellChangeTimes->{3.77010957164841*^9},
 CellTags->"Info3770141971-6649862"],

Cell[BoxData[
 StyleBox["\<\"degen[cfg] calculate the multinomial degeneracies of the \
configuration matrix.\"\>", "MSG"]], "Print", "PrintUsage",
 CellChangeTimes->{3.77010957168841*^9},
 CellTags->"Info3770141971-6649862"],

Cell[BoxData[
 StyleBox["\<\"h1[cfg,t,\[Mu],u,i] calculate the  one-particle energy vector \
of the configuration-matrix cfg as a function of (\[Mu],u) for 1<=i\
\[LessEqual]num[cfg].  t=1 if n0  is included in cfg.\"\>", "MSG"]], "Print", \
"PrintUsage",
 CellChangeTimes->{3.7701095717184095`*^9},
 CellTags->"Info3770141971-6649862"],

Cell[BoxData[
 StyleBox["\<\"h2[c1,t1,c2,t2,\[Mu],uff,umm,ufm,i,j] calculate the  \
two-particle energy matrix of c1\[CircleTimes]c2\\nas a function of \
(\[Mu],uff,umm,ufm) for 1<=i\[LessEqual]num[c1],1<=j<=num[c2]. t1=1(t2=1) if \
n0 is included in c1(c2).\"\>", "MSG"]], "Print", "PrintUsage",
 CellChangeTimes->{3.7701095717584095`*^9},
 CellTags->"Info3770141971-6649862"]
}, Open  ]]
}, Open  ]],

Cell[CellGroupData[{

Cell[BoxData[
 RowBox[{
  RowBox[{"(*", " ", "measurements", " ", "*)"}], "\[IndentingNewLine]", 
  RowBox[{
   RowBox[{
    RowBox[{"n0all", "=", 
     RowBox[{"{", 
      RowBox[{"6", ",", "7"}], "}"}]}], ";"}], "\[IndentingNewLine]", 
   RowBox[{
    RowBox[{"kffall", "=", 
     RowBox[{"{", 
      RowBox[{"3", ",", "9"}], "}"}]}], ";"}], "\[IndentingNewLine]", 
   RowBox[{
    RowBox[{"kmmall", "=", 
     RowBox[{"{", 
      RowBox[{"6", ",", "1"}], "}"}]}], ";"}], "\[IndentingNewLine]", 
   RowBox[{
    RowBox[{"kfmall", "=", 
     RowBox[{"{", 
      RowBox[{"23", ",", "20"}], "}"}]}], ";"}], "\[IndentingNewLine]", 
   RowBox[{
    RowBox[{"md", "=", 
     RowBox[{"{", 
      RowBox[{"7", ",", "7"}], "}"}]}], ";"}], "\[IndentingNewLine]", 
   RowBox[{"Apply", "[", 
    RowBox[{"Plus", ",", "md"}], "]"}]}]}]], "Input",
 CellChangeTimes->{{3.769753474876169*^9, 3.769753529528246*^9}, {
  3.7697541050450535`*^9, 3.76975413152609*^9}, {3.7697558365964937`*^9, 
  3.769755898660581*^9}, {3.7697559804016953`*^9, 3.7697560052017307`*^9}}],

Cell[BoxData["14"], "Output",
 CellChangeTimes->{{3.7697541075350566`*^9, 3.769754132456092*^9}, 
   3.7697562640250945`*^9, 3.770109272835991*^9, 3.7701095741784134`*^9}]
}, Open  ]],

Cell[CellGroupData[{

Cell[BoxData[{
 RowBox[{"n0", "=", 
  RowBox[{"N", "[", 
   RowBox[{"Apply", "[", 
    RowBox[{"Plus", ",", "n0all"}], "]"}], "]"}]}], "\[IndentingNewLine]", 
 RowBox[{"kff", "=", 
  RowBox[{"N", "[", 
   RowBox[{"Apply", "[", 
    RowBox[{"Plus", ",", "kffall"}], "]"}], "]"}]}], "\[IndentingNewLine]", 
 RowBox[{"kmm", "=", 
  RowBox[{"N", "[", 
   RowBox[{"Apply", "[", 
    RowBox[{"Plus", ",", "kmmall"}], "]"}], "]"}]}], "\[IndentingNewLine]", 
 RowBox[{"kfm", "=", 
  RowBox[{"N", "[", 
   RowBox[{"Apply", "[", 
    RowBox[{"Plus", ",", "kfmall"}], "]"}], "]"}]}]}], "Input"],

Cell[BoxData["13.`"], "Output",
 CellChangeTimes->{3.7697541415861044`*^9, 3.769756269955103*^9, 
  3.770109276225996*^9, 3.770109579628421*^9}],

Cell[BoxData["12.`"], "Output",
 CellChangeTimes->{3.7697541415861044`*^9, 3.769756269955103*^9, 
  3.770109276225996*^9, 3.770109579628421*^9}],

Cell[BoxData["7.`"], "Output",
 CellChangeTimes->{3.7697541415861044`*^9, 3.769756269955103*^9, 
  3.770109276225996*^9, 3.770109579628421*^9}],

Cell[BoxData["43.`"], "Output",
 CellChangeTimes->{3.7697541415861044`*^9, 3.769756269955103*^9, 
  3.770109276225996*^9, 3.770109579638421*^9}]
}, Open  ]],

Cell[BoxData[
 RowBox[{
  RowBox[{"(*", " ", "indist", " ", "*)"}], 
  RowBox[{"(*", " ", 
   RowBox[{
    RowBox[{"Z7", "[", 
     RowBox[{"m_", ",", "j1_", ",", "j2_", ",", "j3_"}], "]"}], ":=", 
    RowBox[{
     RowBox[{"2", " ", 
      SuperscriptBox["\[ExponentialE]", 
       RowBox[{
        RowBox[{
         RowBox[{"-", "3"}], " ", "j1"}], "-", 
        RowBox[{"3", " ", "j2"}]}]]}], "+", 
     RowBox[{"2", " ", 
      SuperscriptBox["\[ExponentialE]", 
       RowBox[{
        RowBox[{
         RowBox[{"-", "3"}], " ", "j1"}], "-", 
        RowBox[{"3", " ", "j2"}], "-", 
        RowBox[{"9", " ", "j3"}]}]]}], "+", 
     RowBox[{"2", " ", 
      SuperscriptBox["\[ExponentialE]", 
       RowBox[{
        RowBox[{"-", "j1"}], "-", 
        RowBox[{"3", " ", "j2"}], "-", 
        RowBox[{"6", " ", "j3"}]}]]}], "+", 
     RowBox[{"2", " ", 
      SuperscriptBox["\[ExponentialE]", 
       RowBox[{
        RowBox[{
         RowBox[{"-", "3"}], " ", "j1"}], "-", "j2", "-", 
        RowBox[{"6", " ", "j3"}]}]]}], "+", 
     RowBox[{"2", " ", 
      SuperscriptBox["\[ExponentialE]", 
       RowBox[{
        RowBox[{"-", "j1"}], "-", "j2", "-", 
        RowBox[{"5", " ", "j3"}]}]]}], "+", 
     RowBox[{"2", " ", 
      SuperscriptBox["\[ExponentialE]", 
       RowBox[{
        RowBox[{"-", "j1"}], "-", "j2", "-", 
        RowBox[{"4", " ", "j3"}]}]]}], "+", 
     RowBox[{"2", " ", 
      SuperscriptBox["\[ExponentialE]", 
       RowBox[{
        RowBox[{"-", "j1"}], "-", 
        RowBox[{"3", " ", "j2"}], "-", 
        RowBox[{"3", " ", "j3"}]}]]}], "+", 
     RowBox[{"2", " ", 
      SuperscriptBox["\[ExponentialE]", 
       RowBox[{
        RowBox[{
         RowBox[{"-", "3"}], " ", "j1"}], "-", "j2", "-", 
        RowBox[{"3", " ", "j3"}]}]]}], "+", 
     RowBox[{"2", " ", 
      SuperscriptBox["\[ExponentialE]", 
       RowBox[{
        RowBox[{"-", "j1"}], "-", 
        RowBox[{"4", " ", "m"}]}]]}], "+", 
     RowBox[{"2", " ", 
      SuperscriptBox["\[ExponentialE]", 
       RowBox[{
        RowBox[{"-", "j2"}], "-", 
        RowBox[{"4", " ", "m"}]}]]}], "+", 
     RowBox[{"2", " ", 
      SuperscriptBox["\[ExponentialE]", 
       RowBox[{
        RowBox[{"-", "j3"}], "-", 
        RowBox[{"4", " ", "m"}]}]]}], "+", 
     RowBox[{"2", " ", 
      SuperscriptBox["\[ExponentialE]", 
       RowBox[{
        RowBox[{
         RowBox[{"-", "3"}], " ", "j1"}], "-", 
        RowBox[{"3", " ", "m"}]}]]}], "+", 
     RowBox[{"4", " ", 
      SuperscriptBox["\[ExponentialE]", 
       RowBox[{
        RowBox[{"-", "j1"}], "-", 
        RowBox[{"3", " ", "m"}]}]]}], "+", 
     RowBox[{"2", " ", 
      SuperscriptBox["\[ExponentialE]", 
       RowBox[{
        RowBox[{
         RowBox[{"-", "3"}], " ", "j2"}], "-", 
        RowBox[{"3", " ", "m"}]}]]}], "+", 
     RowBox[{"4", " ", 
      SuperscriptBox["\[ExponentialE]", 
       RowBox[{
        RowBox[{"-", "j2"}], "-", 
        RowBox[{"3", " ", "m"}]}]]}], "+", 
     RowBox[{"2", " ", 
      SuperscriptBox["\[ExponentialE]", 
       RowBox[{
        RowBox[{"-", "j1"}], "-", 
        RowBox[{"2", " ", "j3"}], "-", 
        RowBox[{"3", " ", "m"}]}]]}], "+", 
     RowBox[{"2", " ", 
      SuperscriptBox["\[ExponentialE]", 
       RowBox[{
        RowBox[{"-", "j2"}], "-", 
        RowBox[{"2", " ", "j3"}], "-", 
        RowBox[{"3", " ", "m"}]}]]}], "+", 
     RowBox[{"4", " ", 
      SuperscriptBox["\[ExponentialE]", 
       RowBox[{
        RowBox[{"-", "j3"}], "-", 
        RowBox[{"3", " ", "m"}]}]]}], "+", 
     RowBox[{"2", " ", 
      SuperscriptBox["\[ExponentialE]", 
       RowBox[{
        RowBox[{
         RowBox[{"-", "3"}], " ", "j1"}], "-", 
        RowBox[{"2", " ", "m"}]}]]}], "+", 
     RowBox[{"2", " ", 
      SuperscriptBox["\[ExponentialE]", 
       RowBox[{
        RowBox[{
         RowBox[{"-", "3"}], " ", "j2"}], "-", 
        RowBox[{"2", " ", "m"}]}]]}], "+", 
     RowBox[{"2", " ", 
      SuperscriptBox["\[ExponentialE]", 
       RowBox[{
        RowBox[{"-", "j1"}], "-", "j2", "-", 
        RowBox[{"2", " ", "m"}]}]]}], "+", 
     RowBox[{"2", " ", 
      SuperscriptBox["\[ExponentialE]", 
       RowBox[{
        RowBox[{"-", "j1"}], "-", "j2", "-", 
        RowBox[{"4", " ", "j3"}], "-", 
        RowBox[{"2", " ", "m"}]}]]}], "+", 
     RowBox[{"2", " ", 
      SuperscriptBox["\[ExponentialE]", 
       RowBox[{
        RowBox[{
         RowBox[{"-", "3"}], " ", "j1"}], "-", 
        RowBox[{"3", " ", "j3"}], "-", 
        RowBox[{"2", " ", "m"}]}]]}], "+", 
     RowBox[{"2", " ", 
      SuperscriptBox["\[ExponentialE]", 
       RowBox[{
        RowBox[{
         RowBox[{"-", "3"}], " ", "j2"}], "-", 
        RowBox[{"3", " ", "j3"}], "-", 
        RowBox[{"2", " ", "m"}]}]]}], "+", 
     SuperscriptBox["\[ExponentialE]", 
      RowBox[{
       RowBox[{
        RowBox[{"-", "2"}], " ", "j3"}], "-", 
       RowBox[{"2", " ", "m"}]}]], "+", 
     RowBox[{"4", " ", 
      SuperscriptBox["\[ExponentialE]", 
       RowBox[{
        RowBox[{"-", "j1"}], "-", 
        RowBox[{"2", " ", "j3"}], "-", 
        RowBox[{"2", " ", "m"}]}]]}], "+", 
     RowBox[{"4", " ", 
      SuperscriptBox["\[ExponentialE]", 
       RowBox[{
        RowBox[{"-", "j2"}], "-", 
        RowBox[{"2", " ", "j3"}], "-", 
        RowBox[{"2", " ", "m"}]}]]}], "+", 
     RowBox[{"2", " ", 
      SuperscriptBox["\[ExponentialE]", 
       RowBox[{
        RowBox[{"-", "j1"}], "-", "j3", "-", 
        RowBox[{"2", " ", "m"}]}]]}], "+", 
     RowBox[{"2", " ", 
      SuperscriptBox["\[ExponentialE]", 
       RowBox[{
        RowBox[{"-", "j2"}], "-", "j3", "-", 
        RowBox[{"2", " ", "m"}]}]]}], "+", 
     RowBox[{"2", " ", 
      SuperscriptBox["\[ExponentialE]", 
       RowBox[{
        RowBox[{"-", "j1"}], "-", 
        RowBox[{"3", " ", "j2"}], "-", "m"}]]}], "+", 
     RowBox[{"2", " ", 
      SuperscriptBox["\[ExponentialE]", 
       RowBox[{
        RowBox[{
         RowBox[{"-", "3"}], " ", "j1"}], "-", "j2", "-", "m"}]]}], "+", 
     RowBox[{"2", " ", 
      SuperscriptBox["\[ExponentialE]", 
       RowBox[{
        RowBox[{"-", "j1"}], "-", 
        RowBox[{"3", " ", "j2"}], "-", 
        RowBox[{"6", " ", "j3"}], "-", "m"}]]}], "+", 
     RowBox[{"2", " ", 
      SuperscriptBox["\[ExponentialE]", 
       RowBox[{
        RowBox[{
         RowBox[{"-", "3"}], " ", "j1"}], "-", "j2", "-", 
        RowBox[{"6", " ", "j3"}], "-", "m"}]]}], "+", 
     RowBox[{"4", " ", 
      SuperscriptBox["\[ExponentialE]", 
       RowBox[{
        RowBox[{"-", "j1"}], "-", "j2", "-", 
        RowBox[{"4", " ", "j3"}], "-", "m"}]]}], "+", 
     RowBox[{"2", " ", 
      SuperscriptBox["\[ExponentialE]", 
       RowBox[{
        RowBox[{
         RowBox[{"-", "3"}], " ", "j1"}], "-", 
        RowBox[{"3", " ", "j3"}], "-", "m"}]]}], "+", 
     RowBox[{"2", " ", 
      SuperscriptBox["\[ExponentialE]", 
       RowBox[{
        RowBox[{"-", "j1"}], "-", 
        RowBox[{"3", " ", "j3"}], "-", "m"}]]}], "+", 
     RowBox[{"2", " ", 
      SuperscriptBox["\[ExponentialE]", 
       RowBox[{
        RowBox[{
         RowBox[{"-", "3"}], " ", "j2"}], "-", 
        RowBox[{"3", " ", "j3"}], "-", "m"}]]}], "+", 
     RowBox[{"2", " ", 
      SuperscriptBox["\[ExponentialE]", 
       RowBox[{
        RowBox[{"-", "j2"}], "-", 
        RowBox[{"3", " ", "j3"}], "-", "m"}]]}], "+", 
     RowBox[{"4", " ", 
      SuperscriptBox["\[ExponentialE]", 
       RowBox[{
        RowBox[{"-", "j1"}], "-", "j2", "-", 
        RowBox[{"2", " ", "j3"}], "-", "m"}]]}], "+", 
     SuperscriptBox["\[ExponentialE]", 
      RowBox[{
       RowBox[{"-", "6"}], " ", "m"}]], "+", 
     RowBox[{"4", " ", 
      SuperscriptBox["\[ExponentialE]", 
       RowBox[{
        RowBox[{"-", "5"}], " ", "m"}]]}], "+", 
     RowBox[{"4", " ", 
      SuperscriptBox["\[ExponentialE]", 
       RowBox[{
        RowBox[{"-", "4"}], " ", "m"}]], "\[IndentingNewLine]", 
      RowBox[{"Z7", "[", 
       RowBox[{"0", ",", "0", ",", "0", ",", "0"}], "]"}]}]}]}], " ", 
   "*)"}]}]], "Input",
 CellChangeTimes->{
  3.7697560301447654`*^9, {3.77010936482712*^9, 3.770109375577135*^9}, {
   3.770109503938315*^9, 3.770109509178322*^9}}],

Cell[CellGroupData[{

Cell[BoxData[
 RowBox[{
  RowBox[{"(*", " ", "dist", " ", "*)"}], 
  RowBox[{
   RowBox[{
    RowBox[{"Z7", "[", 
     RowBox[{"m_", ",", "v1_", ",", "v2_", ",", "v3_"}], "]"}], ":=", 
    RowBox[{
     SuperscriptBox["\[ExponentialE]", 
      RowBox[{
       RowBox[{"-", "6"}], " ", "m"}]], "+", 
     RowBox[{"12", " ", 
      SuperscriptBox["\[ExponentialE]", 
       RowBox[{
        RowBox[{"-", "5"}], " ", "m"}]]}], "+", 
     RowBox[{"30", " ", 
      SuperscriptBox["\[ExponentialE]", 
       RowBox[{
        RowBox[{"-", "4"}], " ", "m"}]]}], "+", 
     RowBox[{"2", " ", 
      SuperscriptBox["\[ExponentialE]", 
       RowBox[{
        RowBox[{
         RowBox[{"-", "3"}], " ", "m"}], "-", 
        RowBox[{"3", " ", "v1"}]}]]}], "+", 
     RowBox[{"6", " ", 
      SuperscriptBox["\[ExponentialE]", 
       RowBox[{
        RowBox[{
         RowBox[{"-", "2"}], " ", "m"}], "-", 
        RowBox[{"3", " ", "v1"}]}]]}], "+", 
     RowBox[{"6", " ", 
      SuperscriptBox["\[ExponentialE]", 
       RowBox[{
        RowBox[{
         RowBox[{"-", "4"}], " ", "m"}], "-", "v1"}]]}], "+", 
     RowBox[{"24", " ", 
      SuperscriptBox["\[ExponentialE]", 
       RowBox[{
        RowBox[{
         RowBox[{"-", "3"}], " ", "m"}], "-", "v1"}]]}], "+", 
     RowBox[{"2", " ", 
      SuperscriptBox["\[ExponentialE]", 
       RowBox[{
        RowBox[{
         RowBox[{"-", "3"}], " ", "m"}], "-", 
        RowBox[{"3", " ", "v2"}]}]]}], "+", 
     RowBox[{"6", " ", 
      SuperscriptBox["\[ExponentialE]", 
       RowBox[{
        RowBox[{
         RowBox[{"-", "2"}], " ", "m"}], "-", 
        RowBox[{"3", " ", "v2"}]}]]}], "+", 
     RowBox[{"2", " ", 
      SuperscriptBox["\[ExponentialE]", 
       RowBox[{
        RowBox[{
         RowBox[{"-", "3"}], " ", "v1"}], "-", 
        RowBox[{"3", " ", "v2"}]}]]}], "+", 
     RowBox[{"6", " ", 
      SuperscriptBox["\[ExponentialE]", 
       RowBox[{
        RowBox[{"-", "m"}], "-", "v1", "-", 
        RowBox[{"3", " ", "v2"}]}]]}], "+", 
     RowBox[{"6", " ", 
      SuperscriptBox["\[ExponentialE]", 
       RowBox[{
        RowBox[{
         RowBox[{"-", "4"}], " ", "m"}], "-", "v2"}]]}], "+", 
     RowBox[{"24", " ", 
      SuperscriptBox["\[ExponentialE]", 
       RowBox[{
        RowBox[{
         RowBox[{"-", "3"}], " ", "m"}], "-", "v2"}]]}], "+", 
     RowBox[{"6", " ", 
      SuperscriptBox["\[ExponentialE]", 
       RowBox[{
        RowBox[{"-", "m"}], "-", 
        RowBox[{"3", " ", "v1"}], "-", "v2"}]]}], "+", 
     RowBox[{"18", " ", 
      SuperscriptBox["\[ExponentialE]", 
       RowBox[{
        RowBox[{
         RowBox[{"-", "2"}], " ", "m"}], "-", "v1", "-", "v2"}]]}], "+", 
     RowBox[{"2", " ", 
      SuperscriptBox["\[ExponentialE]", 
       RowBox[{
        RowBox[{
         RowBox[{"-", "3"}], " ", "v1"}], "-", 
        RowBox[{"3", " ", "v2"}], "-", 
        RowBox[{"9", " ", "v3"}]}]]}], "+", 
     RowBox[{"6", " ", 
      SuperscriptBox["\[ExponentialE]", 
       RowBox[{
        RowBox[{"-", "v1"}], "-", 
        RowBox[{"3", " ", "v2"}], "-", 
        RowBox[{"6", " ", "v3"}]}]]}], "+", 
     RowBox[{"6", " ", 
      SuperscriptBox["\[ExponentialE]", 
       RowBox[{
        RowBox[{"-", "m"}], "-", "v1", "-", 
        RowBox[{"3", " ", "v2"}], "-", 
        RowBox[{"6", " ", "v3"}]}]]}], "+", 
     RowBox[{"6", " ", 
      SuperscriptBox["\[ExponentialE]", 
       RowBox[{
        RowBox[{
         RowBox[{"-", "3"}], " ", "v1"}], "-", "v2", "-", 
        RowBox[{"6", " ", "v3"}]}]]}], "+", 
     RowBox[{"6", " ", 
      SuperscriptBox["\[ExponentialE]", 
       RowBox[{
        RowBox[{"-", "m"}], "-", 
        RowBox[{"3", " ", "v1"}], "-", "v2", "-", 
        RowBox[{"6", " ", "v3"}]}]]}], "+", 
     RowBox[{"18", " ", 
      SuperscriptBox["\[ExponentialE]", 
       RowBox[{
        RowBox[{"-", "v1"}], "-", "v2", "-", 
        RowBox[{"5", " ", "v3"}]}]]}], "+", 
     RowBox[{"18", " ", 
      SuperscriptBox["\[ExponentialE]", 
       RowBox[{
        RowBox[{"-", "v1"}], "-", "v2", "-", 
        RowBox[{"4", " ", "v3"}]}]]}], "+", 
     RowBox[{"18", " ", 
      SuperscriptBox["\[ExponentialE]", 
       RowBox[{
        RowBox[{
         RowBox[{"-", "2"}], " ", "m"}], "-", "v1", "-", "v2", "-", 
        RowBox[{"4", " ", "v3"}]}]]}], "+", 
     RowBox[{"36", " ", 
      SuperscriptBox["\[ExponentialE]", 
       RowBox[{
        RowBox[{"-", "m"}], "-", "v1", "-", "v2", "-", 
        RowBox[{"4", " ", "v3"}]}]]}], "+", 
     RowBox[{"6", " ", 
      SuperscriptBox["\[ExponentialE]", 
       RowBox[{
        RowBox[{
         RowBox[{"-", "2"}], " ", "m"}], "-", 
        RowBox[{"3", " ", "v1"}], "-", 
        RowBox[{"3", " ", "v3"}]}]]}], "+", 
     RowBox[{"12", " ", 
      SuperscriptBox["\[ExponentialE]", 
       RowBox[{
        RowBox[{"-", "m"}], "-", 
        RowBox[{"3", " ", "v1"}], "-", 
        RowBox[{"3", " ", "v3"}]}]]}], "+", 
     RowBox[{"36", " ", 
      SuperscriptBox["\[ExponentialE]", 
       RowBox[{
        RowBox[{"-", "m"}], "-", "v1", "-", 
        RowBox[{"3", " ", "v3"}]}]]}], "+", 
     RowBox[{"6", " ", 
      SuperscriptBox["\[ExponentialE]", 
       RowBox[{
        RowBox[{
         RowBox[{"-", "2"}], " ", "m"}], "-", 
        RowBox[{"3", " ", "v2"}], "-", 
        RowBox[{"3", " ", "v3"}]}]]}], "+", 
     RowBox[{"12", " ", 
      SuperscriptBox["\[ExponentialE]", 
       RowBox[{
        RowBox[{"-", "m"}], "-", 
        RowBox[{"3", " ", "v2"}], "-", 
        RowBox[{"3", " ", "v3"}]}]]}], "+", 
     RowBox[{"6", " ", 
      SuperscriptBox["\[ExponentialE]", 
       RowBox[{
        RowBox[{"-", "v1"}], "-", 
        RowBox[{"3", " ", "v2"}], "-", 
        RowBox[{"3", " ", "v3"}]}]]}], "+", 
     RowBox[{"36", " ", 
      SuperscriptBox["\[ExponentialE]", 
       RowBox[{
        RowBox[{"-", "m"}], "-", "v2", "-", 
        RowBox[{"3", " ", "v3"}]}]]}], "+", 
     RowBox[{"6", " ", 
      SuperscriptBox["\[ExponentialE]", 
       RowBox[{
        RowBox[{
         RowBox[{"-", "3"}], " ", "v1"}], "-", "v2", "-", 
        RowBox[{"3", " ", "v3"}]}]]}], "+", 
     RowBox[{"36", " ", 
      SuperscriptBox["\[ExponentialE]", 
       RowBox[{
        RowBox[{
         RowBox[{"-", "2"}], " ", "m"}], "-", 
        RowBox[{"2", " ", "v3"}]}]]}], "+", 
     RowBox[{"18", " ", 
      SuperscriptBox["\[ExponentialE]", 
       RowBox[{
        RowBox[{
         RowBox[{"-", "3"}], " ", "m"}], "-", "v1", "-", 
        RowBox[{"2", " ", "v3"}]}]]}], "+", 
     RowBox[{"54", " ", 
      SuperscriptBox["\[ExponentialE]", 
       RowBox[{
        RowBox[{
         RowBox[{"-", "2"}], " ", "m"}], "-", "v1", "-", 
        RowBox[{"2", " ", "v3"}]}]]}], "+", 
     RowBox[{"18", " ", 
      SuperscriptBox["\[ExponentialE]", 
       RowBox[{
        RowBox[{
         RowBox[{"-", "3"}], " ", "m"}], "-", "v2", "-", 
        RowBox[{"2", " ", "v3"}]}]]}], "+", 
     RowBox[{"54", " ", 
      SuperscriptBox["\[ExponentialE]", 
       RowBox[{
        RowBox[{
         RowBox[{"-", "2"}], " ", "m"}], "-", "v2", "-", 
        RowBox[{"2", " ", "v3"}]}]]}], "+", 
     RowBox[{"36", " ", 
      SuperscriptBox["\[ExponentialE]", 
       RowBox[{
        RowBox[{"-", "m"}], "-", "v1", "-", "v2", "-", 
        RowBox[{"2", " ", "v3"}]}]]}], "+", 
     RowBox[{"18", " ", 
      SuperscriptBox["\[ExponentialE]", 
       RowBox[{
        RowBox[{
         RowBox[{"-", "4"}], " ", "m"}], "-", "v3"}]]}], "+", 
     RowBox[{"72", " ", 
      SuperscriptBox["\[ExponentialE]", 
       RowBox[{
        RowBox[{
         RowBox[{"-", "3"}], " ", "m"}], "-", "v3"}]]}], "+", 
     RowBox[{"18", " ", 
      SuperscriptBox["\[ExponentialE]", 
       RowBox[{
        RowBox[{
         RowBox[{"-", "2"}], " ", "m"}], "-", "v1", "-", "v3"}]]}], "+", 
     RowBox[{"18", " ", 
      SuperscriptBox["\[ExponentialE]", 
       RowBox[{
        RowBox[{
         RowBox[{"-", "2"}], " ", "m"}], "-", "v2", "-", "v3"}]]}]}]}], 
   "\[IndentingNewLine]", 
   RowBox[{"Z7", "[", 
    RowBox[{"0", ",", "0", ",", "0", ",", "0"}], "]"}]}]}]], "Input",
 CellChangeTimes->{{3.7701094560082474`*^9, 3.770109464008259*^9}}],

Cell[BoxData["729"], "Output",
 CellChangeTimes->{3.770109475758275*^9, 3.7701095894794345`*^9}]
}, Open  ]],

Cell[BoxData[
 RowBox[{
  RowBox[{"(*", " ", "indist", " ", "*)"}], 
  RowBox[{"(*", " ", 
   RowBox[{
    RowBox[{"Z8", "[", 
     RowBox[{"m_", ",", "j1_", ",", "j2_", ",", "j3_"}], "]"}], ":=", 
    RowBox[{
     RowBox[{"2", " ", 
      SuperscriptBox["\[ExponentialE]", 
       RowBox[{
        RowBox[{
         RowBox[{"-", "6"}], " ", "j1"}], "-", "j2"}]]}], "+", 
     RowBox[{"2", " ", 
      SuperscriptBox["\[ExponentialE]", 
       RowBox[{
        RowBox[{
         RowBox[{"-", "6"}], " ", "j1"}], "-", "j2", "-", 
        RowBox[{"8", " ", "j3"}]}]]}], "+", 
     RowBox[{"2", " ", 
      SuperscriptBox["\[ExponentialE]", 
       RowBox[{
        RowBox[{
         RowBox[{"-", "3"}], " ", "j1"}], "-", "j2", "-", 
        RowBox[{"6", " ", "j3"}]}]]}], "+", 
     RowBox[{"2", " ", 
      SuperscriptBox["\[ExponentialE]", 
       RowBox[{
        RowBox[{
         RowBox[{"-", "6"}], " ", "j1"}], "-", 
        RowBox[{"4", " ", "j3"}]}]]}], "+", 
     RowBox[{"2", " ", 
      SuperscriptBox["\[ExponentialE]", 
       RowBox[{
        RowBox[{
         RowBox[{"-", "3"}], " ", "j1"}], "-", 
        RowBox[{"4", " ", "j3"}]}]]}], "+", 
     SuperscriptBox["\[ExponentialE]", 
      RowBox[{
       RowBox[{
        RowBox[{"-", "2"}], " ", "j1"}], "-", 
       RowBox[{"4", " ", "j3"}]}]], "+", 
     RowBox[{"2", " ", 
      SuperscriptBox["\[ExponentialE]", 
       RowBox[{
        RowBox[{
         RowBox[{"-", "2"}], " ", "j1"}], "-", "j2", "-", 
        RowBox[{"4", " ", "j3"}]}]]}], "+", 
     RowBox[{"2", " ", 
      SuperscriptBox["\[ExponentialE]", 
       RowBox[{
        RowBox[{
         RowBox[{"-", "3"}], " ", "j1"}], "-", "j2", "-", 
        RowBox[{"2", " ", "j3"}]}]]}], "+", 
     RowBox[{"2", " ", 
      SuperscriptBox["\[ExponentialE]", 
       RowBox[{
        RowBox[{"-", "j1"}], "-", 
        RowBox[{"4", " ", "m"}]}]]}], "+", 
     RowBox[{"2", " ", 
      SuperscriptBox["\[ExponentialE]", 
       RowBox[{
        RowBox[{"-", "j2"}], "-", 
        RowBox[{"4", " ", "m"}]}]]}], "+", 
     RowBox[{"2", " ", 
      SuperscriptBox["\[ExponentialE]", 
       RowBox[{
        RowBox[{"-", "j3"}], "-", 
        RowBox[{"4", " ", "m"}]}]]}], "+", 
     RowBox[{"2", " ", 
      SuperscriptBox["\[ExponentialE]", 
       RowBox[{
        RowBox[{
         RowBox[{"-", "3"}], " ", "j1"}], "-", 
        RowBox[{"3", " ", "m"}]}]]}], "+", 
     RowBox[{"4", " ", 
      SuperscriptBox["\[ExponentialE]", 
       RowBox[{
        RowBox[{"-", "j1"}], "-", 
        RowBox[{"3", " ", "m"}]}]]}], "+", 
     RowBox[{"2", " ", 
      SuperscriptBox["\[ExponentialE]", 
       RowBox[{
        RowBox[{"-", "j2"}], "-", 
        RowBox[{"3", " ", "m"}]}]]}], "+", 
     RowBox[{"2", " ", 
      SuperscriptBox["\[ExponentialE]", 
       RowBox[{
        RowBox[{"-", "j1"}], "-", 
        RowBox[{"2", " ", "j3"}], "-", 
        RowBox[{"3", " ", "m"}]}]]}], "+", 
     RowBox[{"2", " ", 
      SuperscriptBox["\[ExponentialE]", 
       RowBox[{
        RowBox[{"-", "j2"}], "-", 
        RowBox[{"2", " ", "j3"}], "-", 
        RowBox[{"3", " ", "m"}]}]]}], "+", 
     RowBox[{"4", " ", 
      SuperscriptBox["\[ExponentialE]", 
       RowBox[{
        RowBox[{"-", "j3"}], "-", 
        RowBox[{"3", " ", "m"}]}]]}], "+", 
     RowBox[{"2", " ", 
      SuperscriptBox["\[ExponentialE]", 
       RowBox[{
        RowBox[{
         RowBox[{"-", "6"}], " ", "j1"}], "-", 
        RowBox[{"2", " ", "m"}]}]]}], "+", 
     RowBox[{"4", " ", 
      SuperscriptBox["\[ExponentialE]", 
       RowBox[{
        RowBox[{
         RowBox[{"-", "3"}], " ", "j1"}], "-", 
        RowBox[{"2", " ", "m"}]}]]}], "+", 
     SuperscriptBox["\[ExponentialE]", 
      RowBox[{
       RowBox[{
        RowBox[{"-", "2"}], " ", "j1"}], "-", 
       RowBox[{"2", " ", "m"}]}]], "+", 
     RowBox[{"2", " ", 
      SuperscriptBox["\[ExponentialE]", 
       RowBox[{
        RowBox[{"-", "j1"}], "-", "j2", "-", 
        RowBox[{"2", " ", "m"}]}]]}], "+", 
     RowBox[{"2", " ", 
      SuperscriptBox["\[ExponentialE]", 
       RowBox[{
        RowBox[{"-", "j1"}], "-", "j2", "-", 
        RowBox[{"4", " ", "j3"}], "-", 
        RowBox[{"2", " ", "m"}]}]]}], "+", 
     RowBox[{"2", " ", 
      SuperscriptBox["\[ExponentialE]", 
       RowBox[{
        RowBox[{
         RowBox[{"-", "3"}], " ", "j1"}], "-", 
        RowBox[{"3", " ", "j3"}], "-", 
        RowBox[{"2", " ", "m"}]}]]}], "+", 
     SuperscriptBox["\[ExponentialE]", 
      RowBox[{
       RowBox[{
        RowBox[{"-", "2"}], " ", "j3"}], "-", 
       RowBox[{"2", " ", "m"}]}]], "+", 
     RowBox[{"4", " ", 
      SuperscriptBox["\[ExponentialE]", 
       RowBox[{
        RowBox[{"-", "j1"}], "-", 
        RowBox[{"2", " ", "j3"}], "-", 
        RowBox[{"2", " ", "m"}]}]]}], "+", 
     RowBox[{"2", " ", 
      SuperscriptBox["\[ExponentialE]", 
       RowBox[{
        RowBox[{"-", "j2"}], "-", 
        RowBox[{"2", " ", "j3"}], "-", 
        RowBox[{"2", " ", "m"}]}]]}], "+", 
     RowBox[{"2", " ", 
      SuperscriptBox["\[ExponentialE]", 
       RowBox[{
        RowBox[{"-", "j1"}], "-", "j3", "-", 
        RowBox[{"2", " ", "m"}]}]]}], "+", 
     RowBox[{"2", " ", 
      SuperscriptBox["\[ExponentialE]", 
       RowBox[{
        RowBox[{
         RowBox[{"-", "6"}], " ", "j1"}], "-", "m"}]]}], "+", 
     RowBox[{"2", " ", 
      SuperscriptBox["\[ExponentialE]", 
       RowBox[{
        RowBox[{
         RowBox[{"-", "3"}], " ", "j1"}], "-", "j2", "-", "m"}]]}], "+", 
     RowBox[{"2", " ", 
      SuperscriptBox["\[ExponentialE]", 
       RowBox[{
        RowBox[{
         RowBox[{"-", "3"}], " ", "j1"}], "-", "j2", "-", 
        RowBox[{"6", " ", "j3"}], "-", "m"}]]}], "+", 
     RowBox[{"2", " ", 
      SuperscriptBox["\[ExponentialE]", 
       RowBox[{
        RowBox[{
         RowBox[{"-", "6"}], " ", "j1"}], "-", 
        RowBox[{"4", " ", "j3"}], "-", "m"}]]}], "+", 
     RowBox[{"2", " ", 
      SuperscriptBox["\[ExponentialE]", 
       RowBox[{
        RowBox[{"-", "j1"}], "-", "j2", "-", 
        RowBox[{"4", " ", "j3"}], "-", "m"}]]}], "+", 
     RowBox[{"4", " ", 
      SuperscriptBox["\[ExponentialE]", 
       RowBox[{
        RowBox[{
         RowBox[{"-", "3"}], " ", "j1"}], "-", 
        RowBox[{"3", " ", "j3"}], "-", "m"}]]}], "+", 
     RowBox[{"2", " ", 
      SuperscriptBox["\[ExponentialE]", 
       RowBox[{
        RowBox[{"-", "j1"}], "-", 
        RowBox[{"3", " ", "j3"}], "-", "m"}]]}], "+", 
     RowBox[{"2", " ", 
      SuperscriptBox["\[ExponentialE]", 
       RowBox[{
        RowBox[{
         RowBox[{"-", "2"}], " ", "j1"}], "-", 
        RowBox[{"2", " ", "j3"}], "-", "m"}]]}], "+", 
     RowBox[{"2", " ", 
      SuperscriptBox["\[ExponentialE]", 
       RowBox[{
        RowBox[{"-", "j1"}], "-", "j2", "-", 
        RowBox[{"2", " ", "j3"}], "-", "m"}]]}], "+", 
     RowBox[{"2", " ", 
      SuperscriptBox["\[ExponentialE]", 
       RowBox[{
        RowBox[{
         RowBox[{"-", "3"}], " ", "j1"}], "-", "j3", "-", "m"}]]}], "+", 
     SuperscriptBox["\[ExponentialE]", 
      RowBox[{
       RowBox[{"-", "6"}], " ", "m"}]], "+", 
     RowBox[{"4", " ", 
      SuperscriptBox["\[ExponentialE]", 
       RowBox[{
        RowBox[{"-", "5"}], " ", "m"}]]}], "+", 
     RowBox[{"4", " ", 
      SuperscriptBox["\[ExponentialE]", 
       RowBox[{
        RowBox[{"-", "4"}], " ", "m"}]], "\[IndentingNewLine]", 
      RowBox[{"Z8", "[", 
       RowBox[{"0", ",", "0", ",", "0", ",", "0"}], "]"}]}]}]}], " ", 
   "*)"}]}]], "Input",
 CellChangeTimes->{{3.769568197443718*^9, 3.7695682803708153`*^9}, {
   3.769568348176137*^9, 3.769568352079705*^9}, 3.76974400548785*^9, {
   3.7697440679599376`*^9, 3.7697441452260475`*^9}, {3.769747232268386*^9, 
   3.76974727711045*^9}, 3.7697481156776476`*^9, 3.7697526660050354`*^9, {
   3.7697535655102963`*^9, 3.7697535679602995`*^9}, 3.769756043024783*^9, {
   3.7701093799771414`*^9, 3.7701093888371534`*^9}, {3.770109516998333*^9, 
   3.7701095273383474`*^9}}],

Cell[CellGroupData[{

Cell[BoxData[{
 RowBox[{
  RowBox[{"Z8", "[", 
   RowBox[{"m_", ",", "v1_", ",", "v2_", ",", "v3_"}], "]"}], ":=", 
  RowBox[{
   SuperscriptBox["\[ExponentialE]", 
    RowBox[{
     RowBox[{"-", "6"}], " ", "m"}]], "+", 
   RowBox[{"12", " ", 
    SuperscriptBox["\[ExponentialE]", 
     RowBox[{
      RowBox[{"-", "5"}], " ", "m"}]]}], "+", 
   RowBox[{"30", " ", 
    SuperscriptBox["\[ExponentialE]", 
     RowBox[{
      RowBox[{"-", "4"}], " ", "m"}]]}], "+", 
   RowBox[{"2", " ", 
    SuperscriptBox["\[ExponentialE]", 
     RowBox[{
      RowBox[{
       RowBox[{"-", "2"}], " ", "m"}], "-", 
      RowBox[{"6", " ", "v1"}]}]]}], "+", 
   RowBox[{"4", " ", 
    SuperscriptBox["\[ExponentialE]", 
     RowBox[{
      RowBox[{"-", "m"}], "-", 
      RowBox[{"6", " ", "v1"}]}]]}], "+", 
   RowBox[{"8", " ", 
    SuperscriptBox["\[ExponentialE]", 
     RowBox[{
      RowBox[{
       RowBox[{"-", "3"}], " ", "m"}], "-", 
      RowBox[{"3", " ", "v1"}]}]]}], "+", 
   RowBox[{"24", " ", 
    SuperscriptBox["\[ExponentialE]", 
     RowBox[{
      RowBox[{
       RowBox[{"-", "2"}], " ", "m"}], "-", 
      RowBox[{"3", " ", "v1"}]}]]}], "+", 
   RowBox[{"6", " ", 
    SuperscriptBox["\[ExponentialE]", 
     RowBox[{
      RowBox[{
       RowBox[{"-", "2"}], " ", "m"}], "-", 
      RowBox[{"2", " ", "v1"}]}]]}], "+", 
   RowBox[{"12", " ", 
    SuperscriptBox["\[ExponentialE]", 
     RowBox[{
      RowBox[{
       RowBox[{"-", "4"}], " ", "m"}], "-", "v1"}]]}], "+", 
   RowBox[{"48", " ", 
    SuperscriptBox["\[ExponentialE]", 
     RowBox[{
      RowBox[{
       RowBox[{"-", "3"}], " ", "m"}], "-", "v1"}]]}], "+", 
   RowBox[{"2", " ", 
    SuperscriptBox["\[ExponentialE]", 
     RowBox[{
      RowBox[{
       RowBox[{"-", "4"}], " ", "m"}], "-", "v2"}]]}], "+", 
   RowBox[{"8", " ", 
    SuperscriptBox["\[ExponentialE]", 
     RowBox[{
      RowBox[{
       RowBox[{"-", "3"}], " ", "m"}], "-", "v2"}]]}], "+", 
   RowBox[{"2", " ", 
    SuperscriptBox["\[ExponentialE]", 
     RowBox[{
      RowBox[{
       RowBox[{"-", "6"}], " ", "v1"}], "-", "v2"}]]}], "+", 
   RowBox[{"8", " ", 
    SuperscriptBox["\[ExponentialE]", 
     RowBox[{
      RowBox[{"-", "m"}], "-", 
      RowBox[{"3", " ", "v1"}], "-", "v2"}]]}], "+", 
   RowBox[{"12", " ", 
    SuperscriptBox["\[ExponentialE]", 
     RowBox[{
      RowBox[{
       RowBox[{"-", "2"}], " ", "m"}], "-", "v1", "-", "v2"}]]}], "+", 
   RowBox[{"2", " ", 
    SuperscriptBox["\[ExponentialE]", 
     RowBox[{
      RowBox[{
       RowBox[{"-", "6"}], " ", "v1"}], "-", "v2", "-", 
      RowBox[{"8", " ", "v3"}]}]]}], "+", 
   RowBox[{"8", " ", 
    SuperscriptBox["\[ExponentialE]", 
     RowBox[{
      RowBox[{
       RowBox[{"-", "3"}], " ", "v1"}], "-", "v2", "-", 
      RowBox[{"6", " ", "v3"}]}]]}], "+", 
   RowBox[{"8", " ", 
    SuperscriptBox["\[ExponentialE]", 
     RowBox[{
      RowBox[{"-", "m"}], "-", 
      RowBox[{"3", " ", "v1"}], "-", "v2", "-", 
      RowBox[{"6", " ", "v3"}]}]]}], "+", 
   RowBox[{"4", " ", 
    SuperscriptBox["\[ExponentialE]", 
     RowBox[{
      RowBox[{
       RowBox[{"-", "6"}], " ", "v1"}], "-", 
      RowBox[{"4", " ", "v3"}]}]]}], "+", 
   RowBox[{"4", " ", 
    SuperscriptBox["\[ExponentialE]", 
     RowBox[{
      RowBox[{"-", "m"}], "-", 
      RowBox[{"6", " ", "v1"}], "-", 
      RowBox[{"4", " ", "v3"}]}]]}], "+", 
   RowBox[{"16", " ", 
    SuperscriptBox["\[ExponentialE]", 
     RowBox[{
      RowBox[{
       RowBox[{"-", "3"}], " ", "v1"}], "-", 
      RowBox[{"4", " ", "v3"}]}]]}], "+", 
   RowBox[{"12", " ", 
    SuperscriptBox["\[ExponentialE]", 
     RowBox[{
      RowBox[{
       RowBox[{"-", "2"}], " ", "v1"}], "-", 
      RowBox[{"4", " ", "v3"}]}]]}], "+", 
   RowBox[{"12", " ", 
    SuperscriptBox["\[ExponentialE]", 
     RowBox[{
      RowBox[{
       RowBox[{"-", "2"}], " ", "v1"}], "-", "v2", "-", 
      RowBox[{"4", " ", "v3"}]}]]}], "+", 
   RowBox[{"12", " ", 
    SuperscriptBox["\[ExponentialE]", 
     RowBox[{
      RowBox[{
       RowBox[{"-", "2"}], " ", "m"}], "-", "v1", "-", "v2", "-", 
      RowBox[{"4", " ", "v3"}]}]]}], "+", 
   RowBox[{"24", " ", 
    SuperscriptBox["\[ExponentialE]", 
     RowBox[{
      RowBox[{"-", "m"}], "-", "v1", "-", "v2", "-", 
      RowBox[{"4", " ", "v3"}]}]]}], "+", 
   RowBox[{"16", " ", 
    SuperscriptBox["\[ExponentialE]", 
     RowBox[{
      RowBox[{
       RowBox[{"-", "2"}], " ", "m"}], "-", 
      RowBox[{"3", " ", "v1"}], "-", 
      RowBox[{"3", " ", "v3"}]}]]}], "+", 
   RowBox[{"32", " ", 
    SuperscriptBox["\[ExponentialE]", 
     RowBox[{
      RowBox[{"-", "m"}], "-", 
      RowBox[{"3", " ", "v1"}], "-", 
      RowBox[{"3", " ", "v3"}]}]]}], "+", 
   RowBox[{"48", " ", 
    SuperscriptBox["\[ExponentialE]", 
     RowBox[{
      RowBox[{"-", "m"}], "-", "v1", "-", 
      RowBox[{"3", " ", "v3"}]}]]}], "+", 
   RowBox[{"24", " ", 
    SuperscriptBox["\[ExponentialE]", 
     RowBox[{
      RowBox[{
       RowBox[{"-", "2"}], " ", "m"}], "-", 
      RowBox[{"2", " ", "v3"}]}]]}], "+", 
   RowBox[{"24", " ", 
    SuperscriptBox["\[ExponentialE]", 
     RowBox[{
      RowBox[{"-", "m"}], "-", 
      RowBox[{"2", " ", "v1"}], "-", 
      RowBox[{"2", " ", "v3"}]}]]}], "+", 
   RowBox[{"24", " ", 
    SuperscriptBox["\[ExponentialE]", 
     RowBox[{
      RowBox[{
       RowBox[{"-", "3"}], " ", "m"}], "-", "v1", "-", 
      RowBox[{"2", " ", "v3"}]}]]}], "+", 
   RowBox[{"72", " ", 
    SuperscriptBox["\[ExponentialE]", 
     RowBox[{
      RowBox[{
       RowBox[{"-", "2"}], " ", "m"}], "-", "v1", "-", 
      RowBox[{"2", " ", "v3"}]}]]}], "+", 
   RowBox[{"8", " ", 
    SuperscriptBox["\[ExponentialE]", 
     RowBox[{
      RowBox[{
       RowBox[{"-", "3"}], " ", "m"}], "-", "v2", "-", 
      RowBox[{"2", " ", "v3"}]}]]}], "+", 
   RowBox[{"24", " ", 
    SuperscriptBox["\[ExponentialE]", 
     RowBox[{
      RowBox[{
       RowBox[{"-", "2"}], " ", "m"}], "-", "v2", "-", 
      RowBox[{"2", " ", "v3"}]}]]}], "+", 
   RowBox[{"8", " ", 
    SuperscriptBox["\[ExponentialE]", 
     RowBox[{
      RowBox[{
       RowBox[{"-", "3"}], " ", "v1"}], "-", "v2", "-", 
      RowBox[{"2", " ", "v3"}]}]]}], "+", 
   RowBox[{"24", " ", 
    SuperscriptBox["\[ExponentialE]", 
     RowBox[{
      RowBox[{"-", "m"}], "-", "v1", "-", "v2", "-", 
      RowBox[{"2", " ", "v3"}]}]]}], "+", 
   RowBox[{"16", " ", 
    SuperscriptBox["\[ExponentialE]", 
     RowBox[{
      RowBox[{
       RowBox[{"-", "4"}], " ", "m"}], "-", "v3"}]]}], "+", 
   RowBox[{"64", " ", 
    SuperscriptBox["\[ExponentialE]", 
     RowBox[{
      RowBox[{
       RowBox[{"-", "3"}], " ", "m"}], "-", "v3"}]]}], "+", 
   RowBox[{"16", " ", 
    SuperscriptBox["\[ExponentialE]", 
     RowBox[{
      RowBox[{"-", "m"}], "-", 
      RowBox[{"3", " ", "v1"}], "-", "v3"}]]}], "+", 
   RowBox[{"48", " ", 
    SuperscriptBox["\[ExponentialE]", 
     RowBox[{
      RowBox[{
       RowBox[{"-", "2"}], " ", "m"}], "-", "v1", "-", 
      "v3"}]]}]}]}], "\[IndentingNewLine]", 
 RowBox[{"Z8", "[", 
  RowBox[{"0", ",", "0", ",", "0", ",", "0"}], "]"}]}], "Input"],

Cell[BoxData["729"], "Output",
 CellChangeTimes->{3.770109609419462*^9}]
}, Open  ]],

Cell[BoxData[
 RowBox[{"\[IndentingNewLine]", 
  RowBox[{
   RowBox[{
    RowBox[{"F7", "[", 
     RowBox[{"mu_", ",", "u1_", ",", "u2_", ",", "u3_"}], "]"}], ":=", 
    RowBox[{"Log", "[", 
     RowBox[{"Z7", "[", 
      RowBox[{"mu", ",", "u1", ",", "u2", ",", "u3"}], "]"}], "]"}]}], 
   "\[IndentingNewLine]", 
   RowBox[{
    RowBox[{"F8", "[", 
     RowBox[{"mu_", ",", "u1_", ",", "u2_", ",", "u3_"}], "]"}], ":=", 
    RowBox[{"Log", "[", 
     RowBox[{"Z8", "[", 
      RowBox[{"mu", ",", "u1", ",", "u2", ",", "u3"}], "]"}], 
     "]"}]}]}]}]], "Input",
 CellChangeTimes->{{3.7697537419365435`*^9, 3.7697537648865757`*^9}, {
  3.769756077685832*^9, 3.7697561493679323`*^9}}],

Cell[CellGroupData[{

Cell[BoxData[{
 RowBox[{
  RowBox[{"F", "[", 
   RowBox[{"mu_", ",", "u1_", ",", "u2_", ",", "u3_"}], "]"}], ":=", 
  RowBox[{
   RowBox[{
    RowBox[{"md", "[", 
     RowBox[{"[", "1", "]"}], "]"}], " ", 
    RowBox[{"F7", "[", 
     RowBox[{"mu", ",", "u1", ",", "u2", ",", "u3"}], "]"}]}], "+", 
   RowBox[{
    RowBox[{"md", "[", 
     RowBox[{"[", "2", "]"}], "]"}], " ", 
    RowBox[{"F8", "[", 
     RowBox[{"mu", ",", "u1", ",", "u2", ",", "u3"}], 
     "]"}]}]}]}], "\[IndentingNewLine]", 
 RowBox[{"F", "[", 
  RowBox[{"m", ",", "v1", ",", "v2", ",", "v3"}], "]"}]}], "Input",
 CellChangeTimes->{{3.7697537953486185`*^9, 3.769753858133707*^9}, {
  3.7697561535579386`*^9, 3.7697561564379425`*^9}, {3.769756313745164*^9, 
  3.769756325766181*^9}}],

Cell[BoxData[
 RowBox[{
  RowBox[{"7", " ", 
   RowBox[{"Log", "[", 
    RowBox[{
     SuperscriptBox["\[ExponentialE]", 
      RowBox[{
       RowBox[{"-", "6"}], " ", "m"}]], "+", 
     RowBox[{"12", " ", 
      SuperscriptBox["\[ExponentialE]", 
       RowBox[{
        RowBox[{"-", "5"}], " ", "m"}]]}], "+", 
     RowBox[{"30", " ", 
      SuperscriptBox["\[ExponentialE]", 
       RowBox[{
        RowBox[{"-", "4"}], " ", "m"}]]}], "+", 
     RowBox[{"2", " ", 
      SuperscriptBox["\[ExponentialE]", 
       RowBox[{
        RowBox[{
         RowBox[{"-", "2"}], " ", "m"}], "-", 
        RowBox[{"6", " ", "v1"}]}]]}], "+", 
     RowBox[{"4", " ", 
      SuperscriptBox["\[ExponentialE]", 
       RowBox[{
        RowBox[{"-", "m"}], "-", 
        RowBox[{"6", " ", "v1"}]}]]}], "+", 
     RowBox[{"8", " ", 
      SuperscriptBox["\[ExponentialE]", 
       RowBox[{
        RowBox[{
         RowBox[{"-", "3"}], " ", "m"}], "-", 
        RowBox[{"3", " ", "v1"}]}]]}], "+", 
     RowBox[{"24", " ", 
      SuperscriptBox["\[ExponentialE]", 
       RowBox[{
        RowBox[{
         RowBox[{"-", "2"}], " ", "m"}], "-", 
        RowBox[{"3", " ", "v1"}]}]]}], "+", 
     RowBox[{"6", " ", 
      SuperscriptBox["\[ExponentialE]", 
       RowBox[{
        RowBox[{
         RowBox[{"-", "2"}], " ", "m"}], "-", 
        RowBox[{"2", " ", "v1"}]}]]}], "+", 
     RowBox[{"12", " ", 
      SuperscriptBox["\[ExponentialE]", 
       RowBox[{
        RowBox[{
         RowBox[{"-", "4"}], " ", "m"}], "-", "v1"}]]}], "+", 
     RowBox[{"48", " ", 
      SuperscriptBox["\[ExponentialE]", 
       RowBox[{
        RowBox[{
         RowBox[{"-", "3"}], " ", "m"}], "-", "v1"}]]}], "+", 
     RowBox[{"2", " ", 
      SuperscriptBox["\[ExponentialE]", 
       RowBox[{
        RowBox[{
         RowBox[{"-", "4"}], " ", "m"}], "-", "v2"}]]}], "+", 
     RowBox[{"8", " ", 
      SuperscriptBox["\[ExponentialE]", 
       RowBox[{
        RowBox[{
         RowBox[{"-", "3"}], " ", "m"}], "-", "v2"}]]}], "+", 
     RowBox[{"2", " ", 
      SuperscriptBox["\[ExponentialE]", 
       RowBox[{
        RowBox[{
         RowBox[{"-", "6"}], " ", "v1"}], "-", "v2"}]]}], "+", 
     RowBox[{"8", " ", 
      SuperscriptBox["\[ExponentialE]", 
       RowBox[{
        RowBox[{"-", "m"}], "-", 
        RowBox[{"3", " ", "v1"}], "-", "v2"}]]}], "+", 
     RowBox[{"12", " ", 
      SuperscriptBox["\[ExponentialE]", 
       RowBox[{
        RowBox[{
         RowBox[{"-", "2"}], " ", "m"}], "-", "v1", "-", "v2"}]]}], "+", 
     RowBox[{"2", " ", 
      SuperscriptBox["\[ExponentialE]", 
       RowBox[{
        RowBox[{
         RowBox[{"-", "6"}], " ", "v1"}], "-", "v2", "-", 
        RowBox[{"8", " ", "v3"}]}]]}], "+", 
     RowBox[{"8", " ", 
      SuperscriptBox["\[ExponentialE]", 
       RowBox[{
        RowBox[{
         RowBox[{"-", "3"}], " ", "v1"}], "-", "v2", "-", 
        RowBox[{"6", " ", "v3"}]}]]}], "+", 
     RowBox[{"8", " ", 
      SuperscriptBox["\[ExponentialE]", 
       RowBox[{
        RowBox[{"-", "m"}], "-", 
        RowBox[{"3", " ", "v1"}], "-", "v2", "-", 
        RowBox[{"6", " ", "v3"}]}]]}], "+", 
     RowBox[{"4", " ", 
      SuperscriptBox["\[ExponentialE]", 
       RowBox[{
        RowBox[{
         RowBox[{"-", "6"}], " ", "v1"}], "-", 
        RowBox[{"4", " ", "v3"}]}]]}], "+", 
     RowBox[{"4", " ", 
      SuperscriptBox["\[ExponentialE]", 
       RowBox[{
        RowBox[{"-", "m"}], "-", 
        RowBox[{"6", " ", "v1"}], "-", 
        RowBox[{"4", " ", "v3"}]}]]}], "+", 
     RowBox[{"16", " ", 
      SuperscriptBox["\[ExponentialE]", 
       RowBox[{
        RowBox[{
         RowBox[{"-", "3"}], " ", "v1"}], "-", 
        RowBox[{"4", " ", "v3"}]}]]}], "+", 
     RowBox[{"12", " ", 
      SuperscriptBox["\[ExponentialE]", 
       RowBox[{
        RowBox[{
         RowBox[{"-", "2"}], " ", "v1"}], "-", 
        RowBox[{"4", " ", "v3"}]}]]}], "+", 
     RowBox[{"12", " ", 
      SuperscriptBox["\[ExponentialE]", 
       RowBox[{
        RowBox[{
         RowBox[{"-", "2"}], " ", "v1"}], "-", "v2", "-", 
        RowBox[{"4", " ", "v3"}]}]]}], "+", 
     RowBox[{"12", " ", 
      SuperscriptBox["\[ExponentialE]", 
       RowBox[{
        RowBox[{
         RowBox[{"-", "2"}], " ", "m"}], "-", "v1", "-", "v2", "-", 
        RowBox[{"4", " ", "v3"}]}]]}], "+", 
     RowBox[{"24", " ", 
      SuperscriptBox["\[ExponentialE]", 
       RowBox[{
        RowBox[{"-", "m"}], "-", "v1", "-", "v2", "-", 
        RowBox[{"4", " ", "v3"}]}]]}], "+", 
     RowBox[{"16", " ", 
      SuperscriptBox["\[ExponentialE]", 
       RowBox[{
        RowBox[{
         RowBox[{"-", "2"}], " ", "m"}], "-", 
        RowBox[{"3", " ", "v1"}], "-", 
        RowBox[{"3", " ", "v3"}]}]]}], "+", 
     RowBox[{"32", " ", 
      SuperscriptBox["\[ExponentialE]", 
       RowBox[{
        RowBox[{"-", "m"}], "-", 
        RowBox[{"3", " ", "v1"}], "-", 
        RowBox[{"3", " ", "v3"}]}]]}], "+", 
     RowBox[{"48", " ", 
      SuperscriptBox["\[ExponentialE]", 
       RowBox[{
        RowBox[{"-", "m"}], "-", "v1", "-", 
        RowBox[{"3", " ", "v3"}]}]]}], "+", 
     RowBox[{"24", " ", 
      SuperscriptBox["\[ExponentialE]", 
       RowBox[{
        RowBox[{
         RowBox[{"-", "2"}], " ", "m"}], "-", 
        RowBox[{"2", " ", "v3"}]}]]}], "+", 
     RowBox[{"24", " ", 
      SuperscriptBox["\[ExponentialE]", 
       RowBox[{
        RowBox[{"-", "m"}], "-", 
        RowBox[{"2", " ", "v1"}], "-", 
        RowBox[{"2", " ", "v3"}]}]]}], "+", 
     RowBox[{"24", " ", 
      SuperscriptBox["\[ExponentialE]", 
       RowBox[{
        RowBox[{
         RowBox[{"-", "3"}], " ", "m"}], "-", "v1", "-", 
        RowBox[{"2", " ", "v3"}]}]]}], "+", 
     RowBox[{"72", " ", 
      SuperscriptBox["\[ExponentialE]", 
       RowBox[{
        RowBox[{
         RowBox[{"-", "2"}], " ", "m"}], "-", "v1", "-", 
        RowBox[{"2", " ", "v3"}]}]]}], "+", 
     RowBox[{"8", " ", 
      SuperscriptBox["\[ExponentialE]", 
       RowBox[{
        RowBox[{
         RowBox[{"-", "3"}], " ", "m"}], "-", "v2", "-", 
        RowBox[{"2", " ", "v3"}]}]]}], "+", 
     RowBox[{"24", " ", 
      SuperscriptBox["\[ExponentialE]", 
       RowBox[{
        RowBox[{
         RowBox[{"-", "2"}], " ", "m"}], "-", "v2", "-", 
        RowBox[{"2", " ", "v3"}]}]]}], "+", 
     RowBox[{"8", " ", 
      SuperscriptBox["\[ExponentialE]", 
       RowBox[{
        RowBox[{
         RowBox[{"-", "3"}], " ", "v1"}], "-", "v2", "-", 
        RowBox[{"2", " ", "v3"}]}]]}], "+", 
     RowBox[{"24", " ", 
      SuperscriptBox["\[ExponentialE]", 
       RowBox[{
        RowBox[{"-", "m"}], "-", "v1", "-", "v2", "-", 
        RowBox[{"2", " ", "v3"}]}]]}], "+", 
     RowBox[{"16", " ", 
      SuperscriptBox["\[ExponentialE]", 
       RowBox[{
        RowBox[{
         RowBox[{"-", "4"}], " ", "m"}], "-", "v3"}]]}], "+", 
     RowBox[{"64", " ", 
      SuperscriptBox["\[ExponentialE]", 
       RowBox[{
        RowBox[{
         RowBox[{"-", "3"}], " ", "m"}], "-", "v3"}]]}], "+", 
     RowBox[{"16", " ", 
      SuperscriptBox["\[ExponentialE]", 
       RowBox[{
        RowBox[{"-", "m"}], "-", 
        RowBox[{"3", " ", "v1"}], "-", "v3"}]]}], "+", 
     RowBox[{"48", " ", 
      SuperscriptBox["\[ExponentialE]", 
       RowBox[{
        RowBox[{
         RowBox[{"-", "2"}], " ", "m"}], "-", "v1", "-", "v3"}]]}]}], "]"}]}],
   "+", 
  RowBox[{"7", " ", 
   RowBox[{"Log", "[", 
    RowBox[{
     SuperscriptBox["\[ExponentialE]", 
      RowBox[{
       RowBox[{"-", "6"}], " ", "m"}]], "+", 
     RowBox[{"12", " ", 
      SuperscriptBox["\[ExponentialE]", 
       RowBox[{
        RowBox[{"-", "5"}], " ", "m"}]]}], "+", 
     RowBox[{"30", " ", 
      SuperscriptBox["\[ExponentialE]", 
       RowBox[{
        RowBox[{"-", "4"}], " ", "m"}]]}], "+", 
     RowBox[{"2", " ", 
      SuperscriptBox["\[ExponentialE]", 
       RowBox[{
        RowBox[{
         RowBox[{"-", "3"}], " ", "m"}], "-", 
        RowBox[{"3", " ", "v1"}]}]]}], "+", 
     RowBox[{"6", " ", 
      SuperscriptBox["\[ExponentialE]", 
       RowBox[{
        RowBox[{
         RowBox[{"-", "2"}], " ", "m"}], "-", 
        RowBox[{"3", " ", "v1"}]}]]}], "+", 
     RowBox[{"6", " ", 
      SuperscriptBox["\[ExponentialE]", 
       RowBox[{
        RowBox[{
         RowBox[{"-", "4"}], " ", "m"}], "-", "v1"}]]}], "+", 
     RowBox[{"24", " ", 
      SuperscriptBox["\[ExponentialE]", 
       RowBox[{
        RowBox[{
         RowBox[{"-", "3"}], " ", "m"}], "-", "v1"}]]}], "+", 
     RowBox[{"2", " ", 
      SuperscriptBox["\[ExponentialE]", 
       RowBox[{
        RowBox[{
         RowBox[{"-", "3"}], " ", "m"}], "-", 
        RowBox[{"3", " ", "v2"}]}]]}], "+", 
     RowBox[{"6", " ", 
      SuperscriptBox["\[ExponentialE]", 
       RowBox[{
        RowBox[{
         RowBox[{"-", "2"}], " ", "m"}], "-", 
        RowBox[{"3", " ", "v2"}]}]]}], "+", 
     RowBox[{"2", " ", 
      SuperscriptBox["\[ExponentialE]", 
       RowBox[{
        RowBox[{
         RowBox[{"-", "3"}], " ", "v1"}], "-", 
        RowBox[{"3", " ", "v2"}]}]]}], "+", 
     RowBox[{"6", " ", 
      SuperscriptBox["\[ExponentialE]", 
       RowBox[{
        RowBox[{"-", "m"}], "-", "v1", "-", 
        RowBox[{"3", " ", "v2"}]}]]}], "+", 
     RowBox[{"6", " ", 
      SuperscriptBox["\[ExponentialE]", 
       RowBox[{
        RowBox[{
         RowBox[{"-", "4"}], " ", "m"}], "-", "v2"}]]}], "+", 
     RowBox[{"24", " ", 
      SuperscriptBox["\[ExponentialE]", 
       RowBox[{
        RowBox[{
         RowBox[{"-", "3"}], " ", "m"}], "-", "v2"}]]}], "+", 
     RowBox[{"6", " ", 
      SuperscriptBox["\[ExponentialE]", 
       RowBox[{
        RowBox[{"-", "m"}], "-", 
        RowBox[{"3", " ", "v1"}], "-", "v2"}]]}], "+", 
     RowBox[{"18", " ", 
      SuperscriptBox["\[ExponentialE]", 
       RowBox[{
        RowBox[{
         RowBox[{"-", "2"}], " ", "m"}], "-", "v1", "-", "v2"}]]}], "+", 
     RowBox[{"2", " ", 
      SuperscriptBox["\[ExponentialE]", 
       RowBox[{
        RowBox[{
         RowBox[{"-", "3"}], " ", "v1"}], "-", 
        RowBox[{"3", " ", "v2"}], "-", 
        RowBox[{"9", " ", "v3"}]}]]}], "+", 
     RowBox[{"6", " ", 
      SuperscriptBox["\[ExponentialE]", 
       RowBox[{
        RowBox[{"-", "v1"}], "-", 
        RowBox[{"3", " ", "v2"}], "-", 
        RowBox[{"6", " ", "v3"}]}]]}], "+", 
     RowBox[{"6", " ", 
      SuperscriptBox["\[ExponentialE]", 
       RowBox[{
        RowBox[{"-", "m"}], "-", "v1", "-", 
        RowBox[{"3", " ", "v2"}], "-", 
        RowBox[{"6", " ", "v3"}]}]]}], "+", 
     RowBox[{"6", " ", 
      SuperscriptBox["\[ExponentialE]", 
       RowBox[{
        RowBox[{
         RowBox[{"-", "3"}], " ", "v1"}], "-", "v2", "-", 
        RowBox[{"6", " ", "v3"}]}]]}], "+", 
     RowBox[{"6", " ", 
      SuperscriptBox["\[ExponentialE]", 
       RowBox[{
        RowBox[{"-", "m"}], "-", 
        RowBox[{"3", " ", "v1"}], "-", "v2", "-", 
        RowBox[{"6", " ", "v3"}]}]]}], "+", 
     RowBox[{"18", " ", 
      SuperscriptBox["\[ExponentialE]", 
       RowBox[{
        RowBox[{"-", "v1"}], "-", "v2", "-", 
        RowBox[{"5", " ", "v3"}]}]]}], "+", 
     RowBox[{"18", " ", 
      SuperscriptBox["\[ExponentialE]", 
       RowBox[{
        RowBox[{"-", "v1"}], "-", "v2", "-", 
        RowBox[{"4", " ", "v3"}]}]]}], "+", 
     RowBox[{"18", " ", 
      SuperscriptBox["\[ExponentialE]", 
       RowBox[{
        RowBox[{
         RowBox[{"-", "2"}], " ", "m"}], "-", "v1", "-", "v2", "-", 
        RowBox[{"4", " ", "v3"}]}]]}], "+", 
     RowBox[{"36", " ", 
      SuperscriptBox["\[ExponentialE]", 
       RowBox[{
        RowBox[{"-", "m"}], "-", "v1", "-", "v2", "-", 
        RowBox[{"4", " ", "v3"}]}]]}], "+", 
     RowBox[{"6", " ", 
      SuperscriptBox["\[ExponentialE]", 
       RowBox[{
        RowBox[{
         RowBox[{"-", "2"}], " ", "m"}], "-", 
        RowBox[{"3", " ", "v1"}], "-", 
        RowBox[{"3", " ", "v3"}]}]]}], "+", 
     RowBox[{"12", " ", 
      SuperscriptBox["\[ExponentialE]", 
       RowBox[{
        RowBox[{"-", "m"}], "-", 
        RowBox[{"3", " ", "v1"}], "-", 
        RowBox[{"3", " ", "v3"}]}]]}], "+", 
     RowBox[{"36", " ", 
      SuperscriptBox["\[ExponentialE]", 
       RowBox[{
        RowBox[{"-", "m"}], "-", "v1", "-", 
        RowBox[{"3", " ", "v3"}]}]]}], "+", 
     RowBox[{"6", " ", 
      SuperscriptBox["\[ExponentialE]", 
       RowBox[{
        RowBox[{
         RowBox[{"-", "2"}], " ", "m"}], "-", 
        RowBox[{"3", " ", "v2"}], "-", 
        RowBox[{"3", " ", "v3"}]}]]}], "+", 
     RowBox[{"12", " ", 
      SuperscriptBox["\[ExponentialE]", 
       RowBox[{
        RowBox[{"-", "m"}], "-", 
        RowBox[{"3", " ", "v2"}], "-", 
        RowBox[{"3", " ", "v3"}]}]]}], "+", 
     RowBox[{"6", " ", 
      SuperscriptBox["\[ExponentialE]", 
       RowBox[{
        RowBox[{"-", "v1"}], "-", 
        RowBox[{"3", " ", "v2"}], "-", 
        RowBox[{"3", " ", "v3"}]}]]}], "+", 
     RowBox[{"36", " ", 
      SuperscriptBox["\[ExponentialE]", 
       RowBox[{
        RowBox[{"-", "m"}], "-", "v2", "-", 
        RowBox[{"3", " ", "v3"}]}]]}], "+", 
     RowBox[{"6", " ", 
      SuperscriptBox["\[ExponentialE]", 
       RowBox[{
        RowBox[{
         RowBox[{"-", "3"}], " ", "v1"}], "-", "v2", "-", 
        RowBox[{"3", " ", "v3"}]}]]}], "+", 
     RowBox[{"36", " ", 
      SuperscriptBox["\[ExponentialE]", 
       RowBox[{
        RowBox[{
         RowBox[{"-", "2"}], " ", "m"}], "-", 
        RowBox[{"2", " ", "v3"}]}]]}], "+", 
     RowBox[{"18", " ", 
      SuperscriptBox["\[ExponentialE]", 
       RowBox[{
        RowBox[{
         RowBox[{"-", "3"}], " ", "m"}], "-", "v1", "-", 
        RowBox[{"2", " ", "v3"}]}]]}], "+", 
     RowBox[{"54", " ", 
      SuperscriptBox["\[ExponentialE]", 
       RowBox[{
        RowBox[{
         RowBox[{"-", "2"}], " ", "m"}], "-", "v1", "-", 
        RowBox[{"2", " ", "v3"}]}]]}], "+", 
     RowBox[{"18", " ", 
      SuperscriptBox["\[ExponentialE]", 
       RowBox[{
        RowBox[{
         RowBox[{"-", "3"}], " ", "m"}], "-", "v2", "-", 
        RowBox[{"2", " ", "v3"}]}]]}], "+", 
     RowBox[{"54", " ", 
      SuperscriptBox["\[ExponentialE]", 
       RowBox[{
        RowBox[{
         RowBox[{"-", "2"}], " ", "m"}], "-", "v2", "-", 
        RowBox[{"2", " ", "v3"}]}]]}], "+", 
     RowBox[{"36", " ", 
      SuperscriptBox["\[ExponentialE]", 
       RowBox[{
        RowBox[{"-", "m"}], "-", "v1", "-", "v2", "-", 
        RowBox[{"2", " ", "v3"}]}]]}], "+", 
     RowBox[{"18", " ", 
      SuperscriptBox["\[ExponentialE]", 
       RowBox[{
        RowBox[{
         RowBox[{"-", "4"}], " ", "m"}], "-", "v3"}]]}], "+", 
     RowBox[{"72", " ", 
      SuperscriptBox["\[ExponentialE]", 
       RowBox[{
        RowBox[{
         RowBox[{"-", "3"}], " ", "m"}], "-", "v3"}]]}], "+", 
     RowBox[{"18", " ", 
      SuperscriptBox["\[ExponentialE]", 
       RowBox[{
        RowBox[{
         RowBox[{"-", "2"}], " ", "m"}], "-", "v1", "-", "v3"}]]}], "+", 
     RowBox[{"18", " ", 
      SuperscriptBox["\[ExponentialE]", 
       RowBox[{
        RowBox[{
         RowBox[{"-", "2"}], " ", "m"}], "-", "v2", "-", "v3"}]]}]}], 
    "]"}]}]}]], "Output",
 CellChangeTimes->{
  3.769754171557146*^9, {3.7697563026651487`*^9, 3.769756327016183*^9}, 
   3.7701093016960316`*^9, 3.7701096222294807`*^9}]
}, Open  ]],

Cell[BoxData[{
 RowBox[{
  RowBox[{"dmu", "[", 
   RowBox[{"mu_", ",", "u1_", ",", "u2_", ",", "u3_"}], "]"}], ":=", 
  RowBox[{"N", "[", 
   RowBox[{"D", "[", 
    RowBox[{
     RowBox[{"F", "[", 
      RowBox[{"mu", ",", "u1", ",", "u2", ",", "u3"}], "]"}], ",", "mu"}], 
    "]"}], "]"}]}], "\[IndentingNewLine]", 
 RowBox[{
  RowBox[{"f1", "[", 
   RowBox[{"mu_", ",", "u1_", ",", "u2_", ",", "u3_"}], "]"}], ":=", 
  RowBox[{"N", "[", 
   RowBox[{"D", "[", 
    RowBox[{
     RowBox[{"F", "[", 
      RowBox[{"mu", ",", "u1", ",", "u2", ",", "u3"}], "]"}], ",", "u1"}], 
    "]"}], "]"}]}], "\[IndentingNewLine]", 
 RowBox[{
  RowBox[{"f2", "[", 
   RowBox[{"mu_", ",", "u1_", ",", "u2_", ",", "u3_"}], "]"}], ":=", 
  RowBox[{"N", "[", 
   RowBox[{"D", "[", 
    RowBox[{
     RowBox[{"F", "[", 
      RowBox[{"mu", ",", "u1", ",", "u2", ",", "u3"}], "]"}], ",", "u2"}], 
    "]"}], "]"}]}], "\[IndentingNewLine]", 
 RowBox[{
  RowBox[{"f3", "[", 
   RowBox[{"mu_", ",", "u1_", ",", "u2_", ",", "u3_"}], "]"}], ":=", 
  RowBox[{"N", "[", 
   RowBox[{"D", "[", 
    RowBox[{
     RowBox[{"F", "[", 
      RowBox[{"mu", ",", "u1", ",", "u2", ",", "u3"}], "]"}], ",", "u3"}], 
    "]"}], "]"}]}]}], "Input",
 CellChangeTimes->{{3.7697443083732758`*^9, 3.769744315783286*^9}, {
   3.7697443458433285`*^9, 3.7697443473233304`*^9}, {3.7697443882963877`*^9, 
   3.7697445028375483`*^9}, {3.7697446432707453`*^9, 
   3.7697446445207467`*^9}, {3.7697475038907747`*^9, 3.7697475054207764`*^9}, 
   3.7697539028867693`*^9}],

Cell[CellGroupData[{

Cell[BoxData[
 RowBox[{"rul", "=", 
  RowBox[{"FindRoot", "[", 
   RowBox[{
    RowBox[{"{", 
     RowBox[{
      RowBox[{
       RowBox[{"dmu", "[", 
        RowBox[{"mu", ",", "u1", ",", "u2", ",", "u3"}], "]"}], "\[Equal]", 
       RowBox[{"-", "n0"}]}], ",", 
      RowBox[{
       RowBox[{"f1", "[", 
        RowBox[{"mu", ",", "u1", ",", "u2", ",", "u3"}], "]"}], "==", 
       RowBox[{"-", "kff"}]}], ",", 
      RowBox[{
       RowBox[{"f2", "[", 
        RowBox[{"mu", ",", "u1", ",", "u2", ",", "u3"}], "]"}], "\[Equal]", 
       RowBox[{"-", "kmm"}]}], ",", 
      RowBox[{
       RowBox[{"f3", "[", 
        RowBox[{"mu", ",", "u1", ",", "u2", ",", "u3"}], "]"}], "\[Equal]", 
       RowBox[{"-", "kfm"}]}]}], "}"}], ",", 
    RowBox[{"{", 
     RowBox[{
      RowBox[{"{", 
       RowBox[{"mu", ",", "1"}], "}"}], ",", 
      RowBox[{"{", 
       RowBox[{"u1", ",", "4"}], "}"}], ",", 
      RowBox[{"{", 
       RowBox[{"u2", ",", "2"}], "}"}], ",", 
      RowBox[{"{", 
       RowBox[{"u3", ",", "4"}], "}"}]}], "}"}]}], "]"}]}]], "Input",
 CellChangeTimes->{{3.7697539710798655`*^9, 3.7697539821198807`*^9}, {
  3.76975619056999*^9, 3.769756231621048*^9}}],

Cell[BoxData[
 RowBox[{"{", 
  RowBox[{
   RowBox[{"mu", "\[Rule]", "2.8966850459839937`"}], ",", 
   RowBox[{"u1", "\[Rule]", "2.1575145512697054`"}], ",", 
   RowBox[{"u2", "\[Rule]", "1.3279879434343156`"}], ",", 
   RowBox[{"u3", "\[Rule]", "0.2808490749513367`"}]}], "}"}]], "Output",
 CellChangeTimes->{3.7697542431492467`*^9, 3.7697563393662*^9, 
  3.7701093101360435`*^9, 3.7701096303694916`*^9}]
}, Open  ]],

Cell[CellGroupData[{

Cell[BoxData[{
 RowBox[{"Print", "[", 
  RowBox[{
   RowBox[{"-", "n0"}], ",", "\"\< \>\"", ",", 
   RowBox[{
    RowBox[{"dmu", "[", 
     RowBox[{"mu", ",", "u1", ",", "u2", ",", "u3"}], "]"}], " ", "/.", " ", 
    "rul"}]}], "]"}], "\[IndentingNewLine]", 
 RowBox[{"Print", "[", 
  RowBox[{
   RowBox[{"-", "kff"}], ",", "\"\< \>\"", ",", 
   RowBox[{
    RowBox[{"f1", "[", 
     RowBox[{"mu", ",", "u1", ",", "u2", ",", "u3"}], "]"}], "/.", "rul"}]}], 
  "]"}], "\[IndentingNewLine]", 
 RowBox[{"Print", "[", 
  RowBox[{
   RowBox[{"-", "kmm"}], ",", "\"\< \>\"", ",", 
   RowBox[{
    RowBox[{"f2", "[", 
     RowBox[{"mu", ",", "u1", ",", "u2", ",", "u3"}], "]"}], "/.", "rul"}]}], 
  "]"}], "\[IndentingNewLine]", 
 RowBox[{"Print", "[", 
  RowBox[{
   RowBox[{"-", "kfm"}], ",", "\"\< \>\"", ",", 
   RowBox[{
    RowBox[{"f3", "[", 
     RowBox[{"mu", ",", "u1", ",", "u2", ",", "u3"}], "]"}], "/.", "rul"}]}], 
  "]"}]}], "Input",
 CellChangeTimes->{{3.769568655125936*^9, 3.76956874250834*^9}, {
  3.769744720881854*^9, 3.769744801057969*^9}, {3.7697542694892836`*^9, 
  3.7697542715692863`*^9}}],

Cell[CellGroupData[{

Cell[BoxData[
 InterpretationBox[
  RowBox[{
   RowBox[{"-", "13.`"}], "\[InvisibleSpace]", "\<\" \"\>", 
   "\[InvisibleSpace]", 
   RowBox[{"-", "13.000000000000004`"}]}],
  SequenceForm[-13., " ", -13.000000000000004`],
  Editable->False]], "Print",
 CellChangeTimes->{{3.769568716625655*^9, 3.769568744328288*^9}, {
   3.769744761985914*^9, 3.769744807777978*^9}, 3.7697477976781983`*^9, 
   3.769748199628766*^9, 3.769752922683395*^9, 3.769753019644531*^9, 
   3.7697531076436543`*^9, {3.769754248879255*^9, 3.769754272719288*^9}, 
   3.7697563486962132`*^9, 3.770109314086049*^9, 3.770109741930648*^9}],

Cell[BoxData[
 InterpretationBox[
  RowBox[{
   RowBox[{"-", "12.`"}], "\[InvisibleSpace]", "\<\" \"\>", 
   "\[InvisibleSpace]", 
   RowBox[{"-", "12.`"}]}],
  SequenceForm[-12., " ", -12.],
  Editable->False]], "Print",
 CellChangeTimes->{{3.769568716625655*^9, 3.769568744328288*^9}, {
   3.769744761985914*^9, 3.769744807777978*^9}, 3.7697477976781983`*^9, 
   3.769748199628766*^9, 3.769752922683395*^9, 3.769753019644531*^9, 
   3.7697531076436543`*^9, {3.769754248879255*^9, 3.769754272719288*^9}, 
   3.7697563486962132`*^9, 3.770109314086049*^9, 3.770109741960648*^9}],

Cell[BoxData[
 InterpretationBox[
  RowBox[{
   RowBox[{"-", "7.`"}], "\[InvisibleSpace]", "\<\" \"\>", 
   "\[InvisibleSpace]", 
   RowBox[{"-", "6.999999999999998`"}]}],
  SequenceForm[-7., " ", -6.999999999999998],
  Editable->False]], "Print",
 CellChangeTimes->{{3.769568716625655*^9, 3.769568744328288*^9}, {
   3.769744761985914*^9, 3.769744807777978*^9}, 3.7697477976781983`*^9, 
   3.769748199628766*^9, 3.769752922683395*^9, 3.769753019644531*^9, 
   3.7697531076436543`*^9, {3.769754248879255*^9, 3.769754272719288*^9}, 
   3.7697563486962132`*^9, 3.770109314086049*^9, 3.770109741970648*^9}],

Cell[BoxData[
 InterpretationBox[
  RowBox[{
   RowBox[{"-", "43.`"}], "\[InvisibleSpace]", "\<\" \"\>", 
   "\[InvisibleSpace]", 
   RowBox[{"-", "42.999999999999986`"}]}],
  SequenceForm[-43., " ", -42.999999999999986`],
  Editable->False]], "Print",
 CellChangeTimes->{{3.769568716625655*^9, 3.769568744328288*^9}, {
   3.769744761985914*^9, 3.769744807777978*^9}, 3.7697477976781983`*^9, 
   3.769748199628766*^9, 3.769752922683395*^9, 3.769753019644531*^9, 
   3.7697531076436543`*^9, {3.769754248879255*^9, 3.769754272719288*^9}, 
   3.7697563486962132`*^9, 3.770109314086049*^9, 3.770109741970648*^9}]
}, Open  ]]
}, Open  ]],

Cell[CellGroupData[{

Cell[BoxData[{
 RowBox[{
  RowBox[{"hesi", "=", 
   RowBox[{
    RowBox[{"{", 
     RowBox[{
      RowBox[{"{", 
       RowBox[{
        RowBox[{"D", "[", 
         RowBox[{
          RowBox[{"dmu", "[", 
           RowBox[{"mu", ",", "u1", ",", "u2", ",", "u3"}], "]"}], ",", 
          "mu"}], "]"}], ",", 
        RowBox[{"D", "[", 
         RowBox[{
          RowBox[{"dmu", "[", 
           RowBox[{"mu", ",", "u1", ",", "u2", ",", "u3"}], "]"}], ",", 
          "u1"}], "]"}], ",", 
        RowBox[{"D", "[", 
         RowBox[{
          RowBox[{"dmu", "[", 
           RowBox[{"mu", ",", "u1", ",", "u2", ",", "u3"}], "]"}], ",", 
          "u2"}], "]"}], ",", 
        RowBox[{"D", "[", 
         RowBox[{
          RowBox[{"dmu", "[", 
           RowBox[{"mu", ",", "u1", ",", "u2", ",", "u3"}], "]"}], ",", 
          "u3"}], "]"}]}], "}"}], ",", 
      RowBox[{"{", 
       RowBox[{
        RowBox[{"D", "[", 
         RowBox[{
          RowBox[{"f1", "[", 
           RowBox[{"mu", ",", "u1", ",", "u2", ",", "u3"}], "]"}], ",", 
          "mu"}], "]"}], ",", 
        RowBox[{"D", "[", 
         RowBox[{
          RowBox[{"f1", "[", 
           RowBox[{"mu", ",", "u1", ",", "u2", ",", "u3"}], "]"}], ",", 
          "u1"}], "]"}], ",", 
        RowBox[{"D", "[", 
         RowBox[{
          RowBox[{"f1", "[", 
           RowBox[{"mu", ",", "u1", ",", "u2", ",", "u3"}], "]"}], ",", 
          "u2"}], "]"}], ",", 
        RowBox[{"D", "[", 
         RowBox[{
          RowBox[{"f1", "[", 
           RowBox[{"mu", ",", "u1", ",", "u2", ",", "u3"}], "]"}], ",", 
          "u3"}], "]"}]}], "}"}], ",", 
      RowBox[{"{", 
       RowBox[{
        RowBox[{"D", "[", 
         RowBox[{
          RowBox[{"f2", "[", 
           RowBox[{"mu", ",", "u1", ",", "u2", ",", "u3"}], "]"}], ",", 
          "mu"}], "]"}], ",", 
        RowBox[{"D", "[", 
         RowBox[{
          RowBox[{"f2", "[", 
           RowBox[{"mu", ",", "u1", ",", "u2", ",", "u3"}], "]"}], ",", 
          "u1"}], "]"}], ",", 
        RowBox[{"D", "[", 
         RowBox[{
          RowBox[{"f2", "[", 
           RowBox[{"mu", ",", "u1", ",", "u2", ",", "u3"}], "]"}], ",", 
          "u2"}], "]"}], ",", 
        RowBox[{"D", "[", 
         RowBox[{
          RowBox[{"f2", "[", 
           RowBox[{"mu", ",", "u1", ",", "u2", ",", "u3"}], "]"}], ",", 
          "u3"}], "]"}]}], "}"}], ",", 
      RowBox[{"{", 
       RowBox[{
        RowBox[{"D", "[", 
         RowBox[{
          RowBox[{"f3", "[", 
           RowBox[{"mu", ",", "u1", ",", "u2", ",", "u3"}], "]"}], ",", 
          "mu"}], "]"}], ",", 
        RowBox[{"D", "[", 
         RowBox[{
          RowBox[{"f3", "[", 
           RowBox[{"mu", ",", "u1", ",", "u2", ",", "u3"}], "]"}], ",", 
          "u1"}], "]"}], ",", 
        RowBox[{"D", "[", 
         RowBox[{
          RowBox[{"f3", "[", 
           RowBox[{"mu", ",", "u1", ",", "u2", ",", "u3"}], "]"}], ",", 
          "u2"}], "]"}], ",", 
        RowBox[{"D", "[", 
         RowBox[{
          RowBox[{"f3", "[", 
           RowBox[{"mu", ",", "u1", ",", "u2", ",", "u3"}], "]"}], ",", 
          "u3"}], "]"}]}], "}"}]}], "}"}], " ", "/.", " ", "rul"}]}], 
  ";"}], "\[IndentingNewLine]", 
 RowBox[{"MatrixForm", "[", "%", "]"}]}], "Input",
 CellChangeTimes->{{3.7697482225897985`*^9, 3.769748254733844*^9}, {
   3.7697483662590027`*^9, 3.769748382059025*^9}, 3.7697484388621044`*^9, 
   3.769753123953677*^9, {3.76975648870041*^9, 3.76975648894041*^9}, {
   3.770109111621765*^9, 3.7701091391718035`*^9}}],

Cell[BoxData[
 TagBox[
  RowBox[{"(", "\[NoBreak]", GridBox[{
     {"7.753932212983831`", 
      RowBox[{"-", "4.876651599846467`"}], 
      RowBox[{"-", "1.3926061742710982`"}], 
      RowBox[{"-", "9.074672388285743`"}]},
     {
      RowBox[{"-", "4.876651599846467`"}], "5.517646390956434`", 
      RowBox[{"-", "0.03447713670181085`"}], "4.966486665510061`"},
     {
      RowBox[{"-", "1.3926061742710982`"}], 
      RowBox[{"-", "0.03447713670181085`"}], "2.87702643728844`", 
      "1.3957167254818486`"},
     {
      RowBox[{"-", "9.074672388285743`"}], "4.966486665510061`", 
      "1.3957167254818486`", "13.95331248065824`"}
    },
    GridBoxAlignment->{
     "Columns" -> {{Center}}, "ColumnsIndexed" -> {}, "Rows" -> {{Baseline}}, 
      "RowsIndexed" -> {}},
    GridBoxSpacings->{"Columns" -> {
        Offset[0.27999999999999997`], {
         Offset[0.7]}, 
        Offset[0.27999999999999997`]}, "ColumnsIndexed" -> {}, "Rows" -> {
        Offset[0.2], {
         Offset[0.4]}, 
        Offset[0.2]}, "RowsIndexed" -> {}}], "\[NoBreak]", ")"}],
  Function[BoxForm`e$, 
   MatrixForm[BoxForm`e$]]]], "Output",
 CellChangeTimes->{
  3.7697482553638444`*^9, 3.7697484397121058`*^9, {3.7697529502634335`*^9, 
   3.769752975554469*^9}, 3.769753126713681*^9, 3.769754294199318*^9, 
   3.769756475960392*^9, 3.769756548200493*^9, 3.7701090895817347`*^9, 
   3.77010914349181*^9, 3.770109318376055*^9, 3.770109747770656*^9}]
}, Open  ]],

Cell[CellGroupData[{

Cell[BoxData[{
 RowBox[{
  RowBox[{"dpara2", "=", 
   RowBox[{"Inverse", "[", 
    RowBox[{
     RowBox[{"Apply", "[", 
      RowBox[{"Plus", ",", "md"}], "]"}], "*", "hesi"}], "]"}]}], 
  ";"}], "\[IndentingNewLine]", 
 RowBox[{
  RowBox[{"dpara2", "=", 
   RowBox[{"Inverse", "[", "hesi", "]"}]}], ";"}], "\[IndentingNewLine]", 
 RowBox[{"MatrixForm", "[", "%", "]"}], "\[IndentingNewLine]", 
 RowBox[{"Eigenvalues", "[", "dpara2", "]"}], "\[IndentingNewLine]", 
 RowBox[{"Sqrt", "[", 
  RowBox[{"Diagonal", "[", "dpara2", "]"}], "]"}]}], "Input",
 CellChangeTimes->{{3.769745865131461*^9, 3.7697458883154936`*^9}, {
   3.7697459635345993`*^9, 3.7697459914366384`*^9}, {3.7697464124382296`*^9, 
   3.769746414578233*^9}, {3.7697466051725*^9, 3.7697466154135146`*^9}, 
   3.769748511607207*^9, {3.7697543470073924`*^9, 3.7697543548184032`*^9}, 
   3.7697566120815825`*^9, {3.769757083114102*^9, 3.7697570982251234`*^9}}],

Cell[BoxData[
 TagBox[
  RowBox[{"(", "\[NoBreak]", GridBox[{
     {"1.069161514626218`", "0.5103519171271194`", "0.28843072324896457`", 
      "0.48483590610209165`"},
     {"0.5103519171271195`", "0.517824348795799`", "0.19089700766030415`", 
      "0.12850501150468668`"},
     {"0.28843072324896474`", "0.19089700766030415`", "0.4534470061480464`", 
      "0.07427937330337794`"},
     {"0.4848359061020917`", "0.12850501150468657`", "0.07427937330337783`", 
      "0.3338157607122795`"}
    },
    GridBoxAlignment->{
     "Columns" -> {{Center}}, "ColumnsIndexed" -> {}, "Rows" -> {{Baseline}}, 
      "RowsIndexed" -> {}},
    GridBoxSpacings->{"Columns" -> {
        Offset[0.27999999999999997`], {
         Offset[0.7]}, 
        Offset[0.27999999999999997`]}, "ColumnsIndexed" -> {}, "Rows" -> {
        Offset[0.2], {
         Offset[0.4]}, 
        Offset[0.2]}, "RowsIndexed" -> {}}], "\[NoBreak]", ")"}],
  Function[BoxForm`e$, 
   MatrixForm[BoxForm`e$]]]], "Output",
 CellChangeTimes->{{3.769745890885497*^9, 3.7697458999965096`*^9}, 
   3.7697459464645753`*^9, 3.769746415098233*^9, 3.7697466161835155`*^9, 
   3.7697485132072086`*^9, 3.7697531441037054`*^9, 3.769754303815332*^9, 
   3.769754355298404*^9, 3.769756613901585*^9, 3.769757099325125*^9, 
   3.770109152811823*^9, 3.7701093230460615`*^9, 3.7701097651416807`*^9}],

Cell[BoxData[
 RowBox[{"{", 
  RowBox[{
  "1.6647191137064197`", ",", "0.39397949531783416`", ",", 
   "0.2726222308775114`", ",", "0.04292779038057706`"}], "}"}]], "Output",
 CellChangeTimes->{{3.769745890885497*^9, 3.7697458999965096`*^9}, 
   3.7697459464645753`*^9, 3.769746415098233*^9, 3.7697466161835155`*^9, 
   3.7697485132072086`*^9, 3.7697531441037054`*^9, 3.769754303815332*^9, 
   3.769754355298404*^9, 3.769756613901585*^9, 3.769757099325125*^9, 
   3.770109152811823*^9, 3.7701093230460615`*^9, 3.7701097651616807`*^9}],

Cell[BoxData[
 RowBox[{"{", 
  RowBox[{
  "1.0340026666436688`", ",", "0.7196001311810601`", ",", 
   "0.6733847385767265`", ",", "0.5777679124979852`"}], "}"}]], "Output",
 CellChangeTimes->{{3.769745890885497*^9, 3.7697458999965096`*^9}, 
   3.7697459464645753`*^9, 3.769746415098233*^9, 3.7697466161835155`*^9, 
   3.7697485132072086`*^9, 3.7697531441037054`*^9, 3.769754303815332*^9, 
   3.769754355298404*^9, 3.769756613901585*^9, 3.769757099325125*^9, 
   3.770109152811823*^9, 3.7701093230460615`*^9, 3.7701097651616807`*^9}]
}, Open  ]]
},
WindowSize->{1264, 668},
WindowMargins->{{0, Automatic}, {Automatic, 0}},
FrontEndVersion->"8.0 for Microsoft Windows (64-bit) (March 21, 2011)",
StyleDefinitions->"Default.nb"
]
(* End of Notebook Content *)

(* Internal cache information *)
(*CellTagsOutline
CellTagsIndex->{
 "Info3770141971-6649862"->{
  Cell[2260, 63, 215, 4, 40, "Print",
   CellTags->"Info3770141971-6649862"],
  Cell[2478, 69, 225, 4, 40, "Print",
   CellTags->"Info3770141971-6649862"],
  Cell[2706, 75, 336, 6, 40, "Print",
   CellTags->"Info3770141971-6649862"],
  Cell[3045, 83, 377, 6, 58, "Print",
   CellTags->"Info3770141971-6649862"]}
 }
*)
(*CellTagsIndex
CellTagsIndex->{
 {"Info3770141971-6649862", 69733, 2052}
 }
*)
(*NotebookFileOutline
Notebook[{
Cell[557, 20, 193, 4, 31, "Input"],
Cell[CellGroupData[{
Cell[775, 28, 1460, 31, 112, "Input"],
Cell[CellGroupData[{
Cell[2260, 63, 215, 4, 40, "Print",
 CellTags->"Info3770141971-6649862"],
Cell[2478, 69, 225, 4, 40, "Print",
 CellTags->"Info3770141971-6649862"],
Cell[2706, 75, 336, 6, 40, "Print",
 CellTags->"Info3770141971-6649862"],
Cell[3045, 83, 377, 6, 58, "Print",
 CellTags->"Info3770141971-6649862"]
}, Open  ]]
}, Open  ]],
Cell[CellGroupData[{
Cell[3471, 95, 1052, 28, 152, "Input"],
Cell[4526, 125, 171, 2, 30, "Output"]
}, Open  ]],
Cell[CellGroupData[{
Cell[4734, 132, 583, 16, 92, "Input"],
Cell[5320, 150, 144, 2, 30, "Output"],
Cell[5467, 154, 144, 2, 30, "Output"],
Cell[5614, 158, 143, 2, 30, "Output"],
Cell[5760, 162, 144, 2, 30, "Output"]
}, Open  ]],
Cell[5919, 167, 8158, 243, 132, "Input"],
Cell[CellGroupData[{
Cell[14102, 414, 8118, 242, 132, "Input"],
Cell[22223, 658, 96, 1, 30, "Output"]
}, Open  ]],
Cell[22334, 662, 7977, 233, 132, "Input"],
Cell[CellGroupData[{
Cell[30336, 899, 7085, 226, 112, "Input"],
Cell[37424, 1127, 72, 1, 30, "Output"]
}, Open  ]],
Cell[37511, 1131, 684, 18, 72, "Input"],
Cell[CellGroupData[{
Cell[38220, 1153, 756, 20, 52, "Input"],
Cell[38979, 1175, 15337, 462, 154, "Output"]
}, Open  ]],
Cell[54331, 1640, 1518, 41, 92, "Input"],
Cell[CellGroupData[{
Cell[55874, 1685, 1172, 33, 31, "Input"],
Cell[57049, 1720, 404, 8, 30, "Output"]
}, Open  ]],
Cell[CellGroupData[{
Cell[57490, 1733, 1108, 31, 92, "Input"],
Cell[CellGroupData[{
Cell[58623, 1768, 608, 12, 23, "Print"],
Cell[59234, 1782, 577, 12, 23, "Print"],
Cell[59814, 1796, 603, 12, 23, "Print"],
Cell[60420, 1810, 608, 12, 23, "Print"]
}, Open  ]]
}, Open  ]],
Cell[CellGroupData[{
Cell[61077, 1828, 3521, 99, 112, "Input"],
Cell[64601, 1929, 1436, 34, 72, "Output"]
}, Open  ]],
Cell[CellGroupData[{
Cell[66074, 1968, 921, 19, 112, "Input"],
Cell[66998, 1989, 1342, 28, 72, "Output"],
Cell[68343, 2019, 534, 9, 30, "Output"],
Cell[68880, 2030, 532, 9, 30, "Output"]
}, Open  ]]
}
]
*)

(* End of internal cache information *)
