# Supplementary material for: Social tolerance in Octopus laqueus—A maximum entropy model
Source: PLoS One. 2020 Jun 10;15(6):e0233834. doi: 10.1371/journal.pone.0233834 (PMC7286511; doi:10.1371/journal.pone.0233834)
Supplement: S38 File — (M) [file pone.0233834.s044.m]

function [t,pval]=wtt(x1,x2,s1,s2,n1,n2)
% Ref: Welch t-test
% x1 samples: size n1, sampled-std s1 
% x2 samples: size n2, sampled-std s2 
t=abs(x1-x2)/sqrt(s1^2/n1+s2^2/n2);
nu=(s1^2/n1+s2^2/n2)^2/(s1^4/n1^2/(n1-1)+s2^4/n2^2/(n2-1));
pval=1-tcdf(t,round(nu-1));
